# Supplementary material for: Identification of transcription factor genes involved in anthocyanin biosynthesis in carrot (Daucus carota L.) using RNA-Seq
Source: BMC Genomics. 2018 Nov 8;19:811. doi: 10.1186/s12864-018-5135-6 (PMC6225646; doi:10.1186/s12864-018-5135-6)
Supplement: Supplementary file 2 — Sequence and primer properties used to analyses 11 candidate genes and GAPDH (Additional file 2.1), PCR efficiencies calculated for primer pairs using 4 fold (based on mean Ct values observed for triplicates) dilution series of cDNA mix from all 30 samples (Pfaffl 2001; Additional file 2.2), relative expression ratio of 11 candidate genes in purple vs non-purple calli/tissue (Average of biological samples) calculated with following formula (Pfaffl 2001; Additional file 2.3); trimmed mean of M-values (TMM) of 11 candidate genes in purple and non-purple calli/tissue (Additional file 2.4). (XLSX 58 kb) [file 12864_2018_5135_MOESM2_ESM.xlsx]

## Sheet: AdditionalFile_2.1
Additional File 2.1
Sequence and primer properties used to analyses 14 candidate genes and GAPDH (reference gene). From left to right ; Column 1: Internal Primer pair code; Column 2: Commonly used gene abbreviation; Column 3: NCBI Gene name; Column 4: NCBI Gene ID/Locus; Column 5: NCBI accession ID (mRNA); Column 6: Primer direction; Column 7: Primer sequences (mismatches introduced in primer sequences as compared t…
Primer Pair Code	Gene code	Gene Name	Gene ID	Accession ID	Primer Sequence (5' > 3')		Amplicon Size (bp)	E (%) (r2)
Q11	G3PDH	glyceraldehyde-3-phosphate dehydrogenase	108223758	XM_017398165	Forward	GGGAGGTGCAAAGAAAGTTATCA	79	99.8967	0.9998
					Reverse	TTCCTTTTCATTGACACCAACAA
Q5	bhlhA	basic helix-loop-helix protein A	108204485	XM_017373947	Forward	ATGTTACAGGCTGCGGTGC	94	111.895	0.9927
					Reverse	CATCTCGCCATACCAGCACC
Q3	MYB113-like	transcription factor MYB113-like	108213488	XM_017385289	Forward	GCAGGTCCGAAAGGGTGC	127	99.979	0.9998
					Reverse	GCTCTATCTGCATCTATTCAACCCT
Q42	bHLH113-like	transcription factor bHLH113-like	108197411	XM_017365019	Forward	TTTGCCTTGCATGAATTTTGA	105	96.8887	0.9997
					Reverse	CACCAGGAAATTATTCACTTCTATCA
Q70	MYB3-like	transcription factor MYB3-like	108208100	XM_017378585	Forward	GTTGATTGCTGGAAGGTTGCC	112	116.353	0.9962
					Reverse	CCGATGGTTATCTGGATCTATTCC
Q75	RAX2-like	transcription factor RAX2-like	108221019	XM_017394920	Forward	GAATGGGTAAGGTGGTAGGGG	153	107.32	0.9984
					Reverse	AGACATATCTATTTCCCGAAAACAAT
Q73	RAX2	transcription factor RAX2	108216892	XM_017389751	Forward	GGGTCCCATGCAAAATTATCA	131	91.2402	0.9973
					Reverse	TCATCCCACAGTTGGAGAACAT
Q53	bHLH68-like	transcription factor bHLH68-like	108225606	XM_017400524	Forward	GTGCCGAGTGGAACATCAAAG	127	92.2847	0.9989
					Reverse	CAAATGGGGAAACTAATTGGTGTA
Q74	RAX2-like	transcription factor RAX2-like	108208253	XM_017378773	Forward	CAGGCAGCCACAGACCTACTC	80	90.1763	0.9913
					Reverse	CACCCATGAGGCCATAATCC
Q64	TTG 1	TRANSPARENT TESTA GLABRA 1	108224236	XM_017398748	Forward	AAGTTTGAGCGTGTAAATCAAGTCC	79	91.3231	0.9981
					Reverse	GGCTGATGCTCCGTTTTCTTT
Q66	MYB108	transcription factor MYB108	108208217	XM_017378727	Forward	TCACAGATACCCTAGTCAGCCCTAT	104	97.0214	0.9978
					Reverse	TAAATCCCCACCGTCCATCC
Q49	bHLH137-like	transcription factor bHLH137-like	108225152	XM_017399969	Forward	ATGGGACTCCAATGAACATAGACA	105	97.8773	0.9995
					Reverse	CATAAGTTTGTTTGTAGGGTAGATAGATTT

## Sheet: AdditionalFile_2.2
Additional File 2.2
PCR efficiencies calculated for primer pairs using 4 fold (based on mean Ct values observed for triplicates) dilution series of cDNA mix from all 30 samples (Pfaffl 2001). The PCR efficiency was calculated by the equation E(%) = (10−(1/slope)− 1) × 100
Q11 - AY491512_G3PDH
Dilution	cDNA amount	ln cDNA	Mean Ct (or CP)
1:1	1	0	23.9042
1:4	0.25	-1.38629	25.8462
1:16	0.0625	-2.77259	27.9266
1:64	0.015625	-4.15888	29.8824
Linear regr. of Ct/ln(DNA):		k	-1.44377
		d	23.8876
	slope (10x dil.)	y = kx + d	-3.32441
	PCR efficiency	Fold	1.99897
		Percentage	99.8967
Q5 - XM_017373947_bhlhA_Chr1 5'
Dilution	cDNA amount	ln cDNA	Mean Ct (or CP)
1:1	1	0	14.325
1:4	0.25	-1.38629	16.3772
1:16	0.0625	-2.77259	18.2739
1:64	0.015625	-4.15888	19.6599
Linear regr. of Ct/ln(DNA):		k	-1.29131
		d	14.4738
	slope (10x dil.)	y = kx + d	-2.97335
	PCR efficiency	Fold	2.16931
		Percentage	116.931
Q3 - XM_017385289_MYB113-like_Chr3 5'
Dilution	cDNA amount	ln cDNA	Mean Ct (or CP)
1:1	1	0	16.6797
1:4	0.25	-1.38629	18.6369
1:16	0.0625	-2.77259	20.7254
1:64	0.015625	-4.15888	22.6512
Linear regr. of Ct/ln(DNA):		k	-1.44291
		d	16.6729
	slope (10x dil.)	y = kx + d	-3.32243
	PCR efficiency	Fold	1.99979
		Percentage	99.979
Q42 - XM_017365019 bHLH113-like (LOC108197411) Chr8 3'
Dilution	cDNA amount	ln cDNA	Mean Ct (or CP)
1:1	1	0	21.4513
1:4	0.25	-1.38629	23.55
1:16	0.0625	-2.77259	25.6313
1:64	0.015625	-4.15888	27.5785
Linear regr. of Ct/ln(DNA):		k	-1.47608
		d	21.4834
	slope (10x dil.)	y = kx + d	-3.39881
	PCR efficiency	Fold	1.96889
		Percentage	96.8887
Q70 -XM_017378585 MYB3-like (LOC108208100) Chr2 3'
Dilution	cDNA amount	ln cDNA	Mean Ct (or CP)
1:1	1	0	24.4398
1:4	0.25	-1.38629	26.5148
1:16	0.0625	-2.77259	27.9916
1:64	0.015625	-4.15888	29.9353
Linear regr. of Ct/ln(DNA):		k	-1.29577
		d	24.5259
	slope (10x dil.)	y = kx + d	-2.98363
	PCR efficiency	Fold	2.16353
		Percentage	116.353
Q75 -XM_017394920 RAX2-like (LOC108221019) Chr5 3'
Dilution	cDNA amount	ln cDNA	Mean Ct (or CP)
1:1	1	0	28.2421
1:4	0.25	-1.38629	30.2764
1:16	0.0625	-2.77259	32.0449
1:64	0.015625	-4.15888	N/A
Linear regr. of Ct/ln(DNA):		k	-1.37156
		d	28.2864
	slope (10x dil.)	y = kx + d	-3.15814
	PCR efficiency	Fold	2.0732
		Percentage	107.32
Q73 -XM_017389751 RAX2 (LOC108216892) Chr4 3'
Dilution	cDNA amount	ln cDNA	Mean Ct (or CP)
1:1	1	0	27.9788
1:4	0.25	-1.38629	30.3708
1:16	0.0625	-2.77259	32.5036
1:64	0.015625	-4.15888	34.3951
Linear regr. of Ct/ln(DNA):		k	-1.54235
		d	28.1049
	slope (10x dil.)	y = kx + d	-3.5514
	PCR efficiency	Fold	1.9124
		Percentage	91.2402
Q53 -XM_017384767 bHLH68 (LOC108213035) Chr6 3'
Dilution	cDNA amount	ln cDNA	Mean Ct (or CP)
1:1	1	0	22.5679
1:4	0.25	-1.38629	24.6362
1:16	0.0625	-2.77259	26.6439
1:64	0.015625	-4.15888	28.696
Linear regr. of Ct/ln(DNA):		k	-1.47096
		d	22.5772
	slope (10x dil.)	y = kx + d	-3.38701
	PCR efficiency	Fold	1.97354
		Percentage	97.354
Q74 -XM_017378773 RAX2-like (LOC108208253) Chr2 3'
Dilution	cDNA amount	ln cDNA	Mean Ct (or CP)
1:1	1	0	28.9976
1:4	0.25	-1.38629	31.3395
1:16	0.0625	-2.77259	32.9422
1:64	0.015625	-4.15888	35.6523
Linear regr. of Ct/ln(DNA):		k	-1.55574
		d	28.9978
	slope (10x dil.)	y = kx + d	-3.58222
	PCR efficiency	Fold	1.90176
		Percentage	90.1763
Q64 -XM_017398748 TTG 1 X1 (LOC108224236) Chr 6 3'
Dilution	cDNA amount	ln cDNA	Mean Ct (or CP)
1:1	1	0	27.9415
1:4	0.25	-1.38629	30.2972
1:16	0.0625	-2.77259	32.1558
1:64	0.015625	-4.15888	34.4444
Linear regr. of Ct/ln(DNA):		k	-1.54132
		d	28.0046
	slope (10x dil.)	y = kx + d	-3.54903
	PCR efficiency	Fold	1.91323
		Percentage	91.3231
Q66 -XM_017378727 MYB108 (LOC108208217) Chr1 3'
Dilution	cDNA amount	ln cDNA	Mean Ct (or CP)
1:1	1	0	23.4758
1:4	0.25	-1.38629	25.6987
1:16	0.0625	-2.77259	27.7915
1:64	0.015625	-4.15888	29.5924
Linear regr. of Ct/ln(DNA):		k	-1.47462
		d	23.5732
	slope (10x dil.)	y = kx + d	-3.39543
	PCR efficiency	Fold	1.97021
		Percentage	97.0214
Q49 -XM_017399969 bHLH137-like (LOC108225152) Chr6 3'
Dilution	cDNA amount	ln cDNA	Mean Ct (or CP)
1:1	1	0	25.2675
1:4	0.25	-1.38629	27.3482
1:16	0.0625	-2.77259	29.4413
1:64	0.015625	-4.15888	31.3407
Linear regr. of Ct/ln(DNA):		k	-1.46525
		d	25.3025
	slope (10x dil.)	y = kx + d	-3.37386
	PCR efficiency	Fold	1.97877
		Percentage	97.8773

## Sheet: AdditionalFile_2.3
Additional file 2.3
Relative expression ratio of 11 candidate genes in purple vs non-purple calli/tissue (Average of biological samples) calculated with following formula (Pfaffl 2001):
R = (Etarget) ΔCPtarget (control – sample) / (Ereference) ΔCPreference (control – sample); plotted on Log2 scale, where Log2FC < 0 = downregulation and Log2FC > 0 = upregulation
		Callus		6 weeks Old		10 weeks Old		12 weeks Old
qRT-PCR Code	Gene of Interest	Purple vs White	Purple vs Orange	Outer vs Middle	Center vs Middle	Outer vs Middle	Center vs Middle	Outer vs Middle	Center vs Middle
Q5	XM_017373947 bhlhA (LOC108204485) Chr1	1.07194	0.25831	1.36833	1.34964	3.47995	2.32961	4.94647	2.6885
Q3	XM_017385289 MYB113-like (LOC108213488) Chr3	8.81347	8.97017	2.79956	2.26323	4.54326	2.23598	2.9597	0.0933442
Q42	XM_017365019 bHLH113-like (LOC108197411)	1.8701	1.32957	1.48503	0.989442	1.81071	0.127664	2.93493	0.0134107
Q70	XM_017378585 MYB3-like (LOC108208100) Chr2	5.46433	5.5878	3.40974	1.32193	5.8351	3.93306	12.2822	5.81391
Q75	XM_017394920 RAX2-like (LOC108221019) Chr5	5.86635	2.68236	3.39555	3.96093	9.0894	1.07062	11.4816	4.17616
Q73	XM_017389751 RAX2 (LOC108216892) Chr4	5.98219	2.46459	0.857689	2.30575	10.3337	1.61296	9.64922	3.5781
Q53	XM_017384767 bHLH68 (LOC108213035)	5.06149	-0.519895	2.55826	0.298945	-1.01873	-0.020237	0.0104572	-0.600553
Q74	XM_017378773 RAX2-like (LOC108208253) Chr2	4.86909	0.977434	3.57556	3.38438	7.01671	0.239153	9.60605	3.21818
Q64	XM_017398748 TTG 1 X1 (LOC108224236) Chr6	1.00828	-0.158625	-0.0517742	0.644825	1.40223	1.08809	2.09517	0.7439
Q66	XM_017378727 MYB108 (LOC108208217) Chr1	2.96048	-0.40203	1.1769	1.50281	2.12267	0.422065	1.8396	0.0237556
Q49	XM_017399969 bHLH137-like (LOC108225152)	-2.88915	-5.28587	-2.12983	-1.25893	-2.88423	-0.932308	-1.96691	-1.17979

## Sheet: AdditionalFile_2.4
Additional file 2.4
Trimmed mean of M-values (TMM) of 11 candidate genes in purple and non-purple calli/tissue (average of biological samples).
	Callus			6 weeks Old			10 weeks Old			12 weeks Old
Gene of Interest	Purple	White	Orange	Outer (Purple)	Middle (White)	Inner (Slightly green)	Outer (Purple)	Middle (White)	Inner (Purple)	Outer (Purple)	Middle (White)	Inner (Purple)
XM_017373947 bhlhA (LOC108204485) Chr1	212	4	112.5	750.5	37	39.5	17594.8	564.5	5506.5	17799.5	70.5	1628.5
XM_017385289 MYB113-like (LOC108213488) Chr3	479	7.5	0	86.5	2.5	8	7069.75	843.5	2555.5	5592.5	1141	1067.5
XM_017365019 bHLH113-like (LOC108197411)	734	168.5	552	1224	485.5	469.5	1594.75	464.5	442	2344.5	862	968.5
XM_017378585 MYB3-like (LOC108208100) Chr2	67	4.5	1	89.5	12	9.5	2187.5	39.5	937.25	4307.5	8.5	250.5
XM_017394920 RAX2-like (LOC108221019) Chr5	284	8.5	21.5	974.5	12.5	10	341.25	0.75	1.5	389	0	8.5
XM_017389751 RAX2 (LOC108216892) Chr4	387	12.5	53.5	1644.5	20.5	13	326.75	0	0.75	278.5	0	7
XM_017384767 bHLH68 (LOC108213035)	353	29.5	212.5	6118.5	5686.5	6111	2525.25	5145.75	5041	2206	3818.5	2942.5
XM_017378773 RAX2-like (LOC108208253) Chr2	18.5	1	2.5	708.5	11	3.5	160	0.25	0.5	127	0	1
XM_017398748 TTG 1 X1 (LOC108224236) Chr6	922	533.5	580.5	1188	1023	1251.5	3842.5	1205.5	3776.25	3022	701.5	1459
XM_017378727 MYB108 (LOC108208217) Chr1	644	66	395	1135	353.5	518.5	1644	416.5	465	1156	672	749
XM_017399969 bHLH137-like (LOC108225152)	66.5	569	1280	109	430.5	231.5	121.25	730.5	293	49	273.5	120.5
