# Supplementary material for: Identification of transcription factor genes involved in anthocyanin biosynthesis in carrot (Daucus carota L.) using RNA-Seq
Source: BMC Genomics. 2018 Nov 8;19:811. doi: 10.1186/s12864-018-5135-6 (PMC6225646; doi:10.1186/s12864-018-5135-6)
Supplement: Supplementary file 4 — Sample name, sample type (callus or tissue), age of the sample, as well as the number of clean reads, the number of uniquely mapped reads and the percentage of uniquely mapped reads for each sample. Texts in parentheses under “Callus” or “Tissue” indicate the color of the sample. (XLSX 13 kb) [file 12864_2018_5135_MOESM4_ESM.xlsx]

## Sheet: Additional_File_4
Additional File 4
Sample name, sample type (callus or tissue), age of the sample, as well as the number of clean reads, the number of uniquely mapped reads and the percentage of uniquely mapped reads for each sample. Texts in parentheses under "Callus" or "Tissue" indicate the color of the sample.
Sample Name	Cultivar	Callus (color)	Tissue (color)			Age	Number of reads	Number of uniquely mapped reads	Percentage of uniquely mapped reads (%)
			outer (epidermis + cortex)	middle (pericycle + endodermis)	inner (xylem and phloem)
S7_PC_A	CH5544	× (Purple)	NA	NA	NA	NA	39385774	35213564	89.41
S8_PC_B	CH5544	× (Purple)	NA	NA	NA	NA	33970970	30400408	89.49
S9_WC_A	CH5544	× (White)	NA	NA	NA	NA	36530616	32853753	89.93
S10_WC_B	CH5544	× (White)	NA	NA	NA	NA	33901355	30468218	89.87
S11_OC_A	Danvers	× (Yellow to orange)	NA	NA	NA	NA	44891433	40393451	89.98
S12_OC_B	Danvers	× (Yellow to orange)	NA	NA	NA	NA	36283390	32840674	90.51
S13_6AO	CH5544	NA	× (Slightly purple)	-	-	6 weeks	38076342	34157546	89.71
S14_6AM	CH5544	NA	-	× (White)	-	6 weeks	36009491	32271436	89.62
S15_6AC	CH5544	NA	-	-	× (Slightly green)	6 weeks	34492252	31031867	89.97
S16_6BO	CH5544	NA	× (Slightly purple)	-	-	6 weeks	41534095	37404385	90.06
S17_6BM	CH5544	NA	-	× (White)	-	6 weeks	32842256	29617687	90.18
S18_6BC	CH5544	NA	-	-	× (Slightly green)	6 weeks	36423626	32932809	90.42
S1_10AO	CH5544	NA	× (Purple)	-	-	10 weeks	37837337	33669817	88.99
S2_10AM	CH5544	NA	-	× (White)	-	10 weeks	33256504	30196871	90.80
S3_10AC	CH5544	NA	-	-	× (Purple)	10 weeks	35485251	31542045	88.89
S4_10BO	CH5544	NA	× (Purple)	-	-	10 weeks	33784929	30551808	90.43
S5_10BM	CH5544	NA	-	× (White)	-	10 weeks	35421872	32232318	91.00
S6_10BC	CH5544	NA	-	-	× (Purple)	10 weeks	34402758	31276429	91.91
S19_10CO	CH5544	NA	× (Purple)	-	-	10 weeks	42014029	38003969	90.46
S20_10CM	CH5544	NA	-	× (White)	-	10 weeks	41829532	37953826	90.73
S21_10CC	CH5544	NA	-	-	× (Purple)	10 weeks	42169700	38284567	90.79
S22_10DO	CH5544	NA	× (Purple)	-	-	10 weeks	35460741	32073640	90.45
S23_10DM	CH5544	NA	-	× (White)	-	10 weeks	38685079	34788891	89.93
S24_10DC	CH5544	NA	-	-	× (Purple)	10 weeks	33934550	30600260	90.17
S25_12AO	CH5544	NA	× (Purple)	-	-	12 weeks	43906843	39435668	89.82
S26_12AM	CH5544	NA	-	× (White)	-	12 weeks	34530777	31109158	90.09
S27_12AC	CH5544	NA	-	-	× (Purple)	12 weeks	36810975	33379506	90.68
S28_12BO	CH5544	NA	× (Purple)	-	-	12 weeks	34467451	30058764	87.21
S29_12BM	CH5544	NA	-	× (White)	-	12 weeks	35863024	30001179	83.65
S30_12BC	CH5544	NA	-	-	× (Purple)	12 weeks	37309921	33449110	89.65
1PP	Nightbird	NA	× (Purple)	-	-	12 weeks	32949184	28063273	85.17
1PW	Nightbird	NA	-	× (White)	-	12 weeks	32062673	27578396	86.01
1XW	Nightbird	NA	-	-	× (White)	12 weeks	31371448	26779406	85.36
2PP	Nightbird	NA	× (Purple)	-	-	12 weeks	25478547	22054326	86.56
2PW	Nightbird	NA	-	× (White)	-	12 weeks	27661643	24119335	87.19
2XW	Nightbird	NA	-	-	× (White)	12 weeks	32631228	28467758	87.24
3PP	Superblack	NA	× (Purple)	-	-	12 weeks	29866063	25831240	86.49
3XP	Superblack	NA	-	-	× (Purple)	12 weeks	32047891	27644959	86.29
4PP	Superblack	NA	× (Purple)	-	-	12 weeks	28326543	24543215	86.64
4XP	Superblack	NA	-	-	× (Purple)	12 weeks	30344452	26550532	87.50
5PP	Superblack	NA	× (Purple)	-	-	12 weeks	34494267	28611710	82.95
5XP	Superblack	NA	-	-	× (Purple)	12 weeks	28935026	25132953	86.86
6PP	Superblack	NA	× (Purple)	-	-	12 weeks	28948988	24995174	86.34
6XP	Superblack	NA	-	-	× (Purple)	12 weeks	27153894	23878278	87.94
						Average	3.48587e+07	3.09646e+07	88.99
						Total	1533784720	1362444179	88.99
