# Supplementary material for: Identification of transcription factor genes involved in anthocyanin biosynthesis in carrot (Daucus carota L.) using RNA-Seq
Source: BMC Genomics. 2018 Nov 8;19:811. doi: 10.1186/s12864-018-5135-6 (PMC6225646; doi:10.1186/s12864-018-5135-6)
Supplement: Supplementary file 5 — The results from the differentially expression analyses using callus (Additional file 5.1), using callus and taproots of all cultivars (Additional file 5.2), the results from the linear regression analyses testing for the significant association between the gene count and anthocyanin content (Additional file 5.3). (XLSX 663 kb) [file 12864_2018_5135_MOESM5_ESM.xlsx]

## Sheet: AdditionalFile_5.1
Supplementary Material 5.1
The results from the differentially expression analyses using callus. GeneID, chromosome in which the gene is located on, its start and end position, and gene product are shown. The number of programs (DESeq2, glmLRT and glmQL in EdgeR, and Limma) which detected the gene as differentially expressed is shown for all the callus combinations: purple vs. white, purple vs. orange and white vs. orange …
GeneID	Chromosome	Gene Start Position	Gene End Position	Gene product	Number of program support (Purple vs. White)	Number of program support (Purple vs. Orange)	Number of program support (White vs. Orange)
LOC108213488	NC_030383.1	27816757	27819182	product=transcription factor MYB113-like	4	4	0
LOC108211867	NC_030383.1	48190891	48192671	product=myb-related protein Myb4	4	4	0
LOC108223453	NC_030385.1	27336851	27341211	product=myb-related protein 308-like	4	4	0
LOC108220609	NC_030385.1	30482963	30484889	product=myb-related protein Myb4-like	4	4	0
LOC108212618	NC_030381.1	28047661	28049813	product=transcription factor MYB24-like	4	4	0
LOC108225788	NC_030386.1	17775601	17776830	product=transcription factor MYB44-like	4	4	0
LOC108196763	NC_030387.1	14822417	14826708	product=myb family transcription factor APL-like	4	4	0
LOC108193779	NC_030387.1	15146703	15148488	product=transcription factor MYB1R1-like	4	4	0
LOC108193362	NC_030387.1	30764653	30769831	product=single myb histone 4-like	4	4	0
LOC108199472	NC_030388.1	1586838	1593193	product=myb-like protein AA	4	4	0
LOC108199689	NC_030388.1	30055147	30062195	product=myb-like protein X	4	4	0
LOC108201923	NC_030389.1	25461094	25463588	product=transcription factor MYB108-like	4	4	0
LOC108202967	NC_030389.1	29771126	29776353	product=myb family transcription factor APL-like	4	4	0
LOC108209010	NC_030381.1	41385239	41387050	product=transcription repressor MYB6-like	4	4	0
LOC108215616	NC_030381.1	41577299	41578812	product=myb-related protein 330-like	4	4	0
LOC108210081	NC_030382.1	20788634	20790162	product=transcription factor MYB59	4	4	0
LOC108208100	NC_030382.1	33010740	33013213	product=transcription factor MYB3-like	4	4	0
LOC108211350	NC_030383.1	4317973	4319962	product=myb-related protein 306-like	4	4	0
LOC108211301	NC_030383.1	8784106	8786093	product=transcription factor bHLH93-like	4	4	0
LOC108216359	NC_030384.1	9128093	9130690	product=transcription factor bHLH130-like	4	4	0
LOC108216667	NC_030384.1	24010377	24012164	product=transcription factor bHLH96-like	4	4	0
LOC108217629	NC_030384.1	24054997	24057827	product=transcription factor bHLH30-like	4	4	0
LOC108217704	NC_030384.1	28578739	28579768	product=transcription factor bHLH106	4	4	0
LOC108218179	NC_030384.1	35174464	35176118	product=transcription factor bHLH85-like	4	4	0
LOC108225606	NC_030386.1	2189085	2192627	product=transcription factor bHLH68-like	4	4	0
LOC108225293	NC_030386.1	11596047	11598828	product=transcription factor bHLH123-like	4	4	0
LOC108225516	NC_030386.1	14977019	14979625	product=transcription factor bHLH94-like	4	4	0
LOC108226497	NC_030386.1	24692185	24693384	product=transcription factor bHLH118-like	4	4	0
LOC108227978	NC_030386.1	34368654	34370088	product=transcription factor bHLH85-like	4	4	0
LOC108224750	NC_030386.1	34755025	34757161	product=transcription factor bHLH93-like	4	4	0
LOC108193592	NC_030387.1	775002	776124	product=transcription factor bHLH147-like	4	4	0
LOC108193958	NC_030387.1	11021952	11025506	product=transcription factor bHLH104-like	4	4	0
LOC108193655	NC_030387.1	33100089	33104116	product=transcription factor bHLH79-like	4	4	0
LOC108197116	NC_030388.1	2624694	2628674	product=transcription factor bHLH68-like	4	4	0
LOC108197506	NC_030388.1	26962904	26964387	product=transcription factor bHLH147	4	4	0
LOC108200696	NC_030389.1	20610194	20612995	product=transcription factor bHLH30	4	4	0
LOC108206579	NC_030381.1	39781979	39785112	product=transcription factor bHLH80	4	4	0
LOC108210106	NC_030382.1	12792083	12794670	product=transcription factor bHLH13-like	4	4	0
LOC108209444	NC_030382.1	14852341	14860426	product=transcription factor bHLH128-like	4	4	0
LOC108206108	NC_030382.1	26362053	26367393	product=transcription factor bHLH157-like	4	4	0
LOC108206025	NC_030382.1	32431306	32434015	product=transcription factor bHLH30-like	4	4	0
LOC108221864	NC_030385.1	40993172	40993846	product=transcriptional regulator Myc-2-like	4	4	0
LOC108213055	NC_030383.1	42959687	42965871	product=transcription factor RAX1-like	4	4	0
LOC108221019	NC_030385.1	22228372	22229989	product=transcription factor RAX2-like	4	4	0
LOC108210744	NC_030381.1	915412	919251	product=transcription factor EGL1	4	4	0
LOC108224236	NC_030386.1	31883338	31887088	product=protein TRANSPARENT TESTA GLABRA 1	4	4	0
LOC108220226	NC_030385.1	6412751	6414161	product=WD repeat-containing protein LWD1	4	4	0
LOC108198729	NC_030388.1	14422288	14423765	product=transcription factor MYB3-like	4	1	0
LOC108220417	NC_030385.1	34066929	34068576	product=transcription factor MYB48-like	1	1	0
LOC108225359	NC_030386.1	20107148	20108278	product=myb-related protein 315-like	1	1	0
LOC108198920	NC_030388.1	24180363	24182444	product=myb-related protein Myb4-like	1	1	0
LOC108225162	NC_030386.1	2930463	2933157	product=transcription factor bHLH63	1	1	0
LOC108227025	NC_030386.1	25197154	25198113	product=transcription factor bHLH52-like	1	1	0
LOC108193542	NC_030387.1	35730358	35732391	product=transcription factor bHLH87-like	1	1	0
LOC108206093	NC_030382.1	26549172	26551158	product=transcription factor MYC2-like	1	1	0
LOC108208253	NC_030382.1	21942384	21944134	product=transcription factor RAX2-like	1	1	0
LOC108211459	NC_030383.1	32874500	32877413	product=transcription factor bHLH47-like	3	3	0
LOC108196801	NC_030387.1	9393847	9396844	product=transcription factor bHLH62-like	3	4	0
LOC108195651	NC_030381.1	45190449	45191916	product=transcription repressor MYB5	1	4	0
LOC108192278	NW_016090814.1	1915	3998	product=transcription factor MYB113-like	4	4	1
LOC108216954	NC_030384.1	19883251	19888931	product=transcription factor bHLH35-like	4	4	3
LOC108196536	NC_030387.1	21411264	21413751	product=transcription factor MYC4	4	4	3
LOC108204485	NC_030381.1	32454908	32460816	product=basic helix-loop-helix protein A	4	4	3
LOC108211530	NC_030383.1	32802666	32804756	product=transcription factor MYB30-like	4	4	4
LOC108215820	NC_030384.1	13152814	13159521	product=target of Myb protein 1-like	4	4	4
LOC108208217	NC_030381.1	30162173	30164257	product=transcription factor MYB108	4	4	4
LOC108225241	NC_030386.1	21698988	21701067	product=transcription factor MYB86-like	4	4	4
LOC108226973	NC_030386.1	27180795	27181758	product=transcription factor MYB44-like	4	4	4
LOC108194193	NC_030387.1	18692003	18693810	product=transcription repressor MYB6-like	4	4	4
LOC108200913	NC_030389.1	21694403	21696251	product=transcription factor MYB108	4	4	4
LOC108201931	NC_030389.1	23407591	23410827	product=putative Myb family transcription factor At1g14600	4	4	4
LOC108200851	NC_030389.1	29370405	29372936	product=myb-related protein Myb4-like	4	4	4
LOC108209999	NC_030382.1	2671366	2674395	product=transcription factor MYB1R1-like	4	4	4
LOC108215385	NC_030383.1	1654006	1655210	product=transcription factor MYB44-like	4	4	4
LOC108214386	NC_030383.1	23594870	23597239	product=transcription factor bHLH51-like	4	4	4
LOC108213860	NC_030383.1	27740536	27742395	product=transcription factor bHLH83-like	4	4	4
LOC108212514	NC_030383.1	28312389	28314059	product=transcription factor bHLH18-like	4	4	4
LOC108213035	NC_030383.1	43422770	43427194	product=transcription factor bHLH68	4	4	4
LOC108211334	NC_030383.1	49958261	49960917	product=transcription factor bHLH62-like	4	4	4
LOC108218914	NC_030384.1	19855492	19859253	product=transcription factor bHLH35-like	4	4	4
LOC108216411	NC_030384.1	34586819	34589240	product=transcription factor bHLH94-like	4	4	4
LOC108218740	NC_030384.1	34696734	34698725	product=transcription factor bHLH145	4	4	4
LOC108227355	NC_030381.1	24509123	24511901	product=transcription factor bHLH130-like	4	4	4
LOC108223674	NC_030385.1	37805968	37808855	product=transcription factor bHLH143-like	4	4	4
LOC108220953	NC_030385.1	38155277	38157439	product=transcription factor bHLH93-like	4	4	4
LOC108225152	NC_030386.1	23331008	23333613	product=transcription factor bHLH137-like	4	4	4
LOC108197028	NC_030388.1	16350823	16359580	product=transcription factor bHLH30-like	4	4	4
LOC108197411	NC_030388.1	22243684	22248337	product=transcription factor bHLH113-like	4	4	4
LOC108211902	NC_030381.1	45300790	45303859	product=transcription factor bHLH112-like	4	4	4
LOC108203763	NC_030381.1	45428088	45439681	product=transcription factor bHLH115-like	4	4	4
LOC108208832	NC_030382.1	27229901	27234982	product=transcription factor bHLH140	4	4	4
LOC108210046	NC_030382.1	16030856	16033070	product=transcription factor MYC2-like	4	4	4
LOC108216892	NC_030384.1	16426406	16428281	product=transcription factor RAX2	4	4	4
LOC108199931	NC_030388.1	23487934	23493847	product=myb-related protein A-like	4	3	4
LOC108209656	NC_030382.1	24133024	24135374	product=transcription factor bHLH130-like	4	3	4
LOC108222674	NC_030385.1	26793978	26800448	product=transcription factor bHLH118-like	4	1	4
LOC108219782	NC_030385.1	25764231	25767200	product=transcription factor bHLH35-like	1	4	3
LOC108194400	NC_030387.1	2057510	2066758	product=katanin p80 WD40 repeat-containing subunit B1 homolog	3	1	4
LOC108193653	NC_030387.1	35573446	35577558	product=transcription factor MYB1R1	3	4	4
LOC108206080	NC_030382.1	32316567	32320427	product=transcription factor bHLH76-like	3	4	4
LOC108214184	NC_030383.1	29536073	29537424	product=transcription factor MYB44	2	4	4
LOC108224728	NC_030386.1	29610710	29613009	product=myb-related protein 330	2	4	4
LOC108222936	NC_030385.1	23461028	23465117	product=myb family transcription factor APL-like	1	4	4
LOC108225265	NC_030386.1	22010157	22013646	product=transcription factor bHLH79-like	1	4	4
LOC108211332	NC_030383.1	33357786	33361901	product=transcription factor MYB35	4	0	4
LOC108213042	NC_030383.1	42735667	42739007	product=myb-like protein J	4	0	3
LOC108215669	NC_030384.1	17803559	17811116	product=myb-related protein B	4	0	3
LOC108193265	NC_030387.1	30382605	30383828	product=transcription factor MYB44	4	0	4
LOC108196925	NC_030387.1	33127347	33129362	product=transcription factor MYB1R1-like	4	0	4
LOC108202102	NC_030389.1	29561717	29562966	product=myb-related protein MYBAS2	4	0	4
LOC108193029	NC_030381.1	46087269	46090175	product=myb family transcription factor APL	4	0	4
LOC108220920	NC_030385.1	25748918	25751676	product=transcription factor bHLH35-like	4	0	4
LOC108226765	NC_030386.1	30330851	30332934	product=transcription factor bHLH100-like	4	0	3
LOC108227304	NC_030386.1	34410438	34414367	product=transcription factor bHLH74	4	0	4
LOC108202556	NC_030389.1	32526856	32530950	product=transcription factor bHLH79	4	0	4
LOC108205086	NC_030381.1	43375412	43379230	product=transcription factor bHLH144-like	4	0	4
LOC108204884	NC_030381.1	2780759	2782239	product=transcription factor RAX2-like	4	0	4
LOC108206865	NC_030382.1	35672705	35675170	product=transcription factor bHLH87	3	0	4
LOC108200378	NC_030389.1	31543961	31547831	product=C-Myc-binding protein homolog	2	0	0
LOC108197851	NC_030388.1	27115279	27116999	product=transcription factor MYB108-like	1	0	0
LOC108209465	NC_030382.1	43494956	43496706	product=transcription repressor MYB5-like	1	0	0
LOC108195327	NC_030387.1	31025273	31026951	product=transcription factor RAX3-like	1	0	0
LOC108215648	NC_030381.1	33647748	33651075	product=myb-related protein Zm38-like	1	0	1
LOC108201571	NC_030389.1	25558244	25559948	product=transcription factor MYB108-like	1	0	1
LOC108195067	NC_030387.1	34727365	34729974	product=transcription factor bHLH137-like	1	0	1
LOC108218996	NC_030384.1	22189989	22196702	product=target of Myb protein 1-like	1	0	2
LOC108207218	NC_030381.1	50186471	50192498	product=myb-related protein B-like	0	4	0
LOC108224595	NC_030386.1	3284221	3287143	product=transcription factor bHLH121	0	4	0
LOC108206705	NC_030382.1	31355181	31358037	product=transcription factor bHLH90-like	0	4	0
LOC108197971	NC_030388.1	14903527	14917912	product=katanin p80 WD40 repeat-containing subunit B1 homolog	0	4	0
LOC108218426	NC_030384.1	21157386	21158159	product=MYB-like transcription factor ETC3	0	3	0
LOC108197621	NC_030388.1	30363984	30367707	product=myb family transcription factor APL-like	0	3	0
LOC108219673	NC_030385.1	30278805	30281094	product=transcription factor bHLH3	0	3	0
LOC108222503	NC_030385.1	25293980	25295458	product=transcription factor MYB36-like	0	1	0
LOC108193159	NC_030387.1	3655714	3657891	product=transcription factor MYB24-like	0	1	0
LOC108204660	NC_030381.1	48586181	48593937	product=myb-related protein 3R-1	0	1	0
LOC108206232	NC_030382.1	39382921	39384326	product=myb-related protein 330-like	0	1	0
LOC108199092	NC_030388.1	29194645	29196619	product=transcription factor bHLH75-like	0	1	0
LOC108215089	NC_030381.1	46547177	46549691	product=transcription factor bHLH71-like	0	1	0
LOC108227444	NC_030386.1	33160274	33163958	product=L10-interacting MYB domain-containing protein-like	0	3	1
LOC108214188	NC_030383.1	10306857	10325308	product=myb-related protein 315-like	0	1	1
LOC108198406	NC_030388.1	22988812	22989362	product=single myb histone 6-like	0	1	1
LOC108202118	NC_030389.1	31845900	31848077	product=myb-related protein 330-like	0	1	1
LOC108212072	NC_030383.1	3370872	3376028	product=transcription factor MYB113-like	0	1	1
LOC108198843	NC_030388.1	21728883	21732024	product=transcription factor MYB44-like	0	1	3
LOC108213218	NC_030383.1	10289752	10291274	product=myb-related protein 308-like	0	4	4
LOC108212502	NC_030383.1	27901372	27903117	product=transcription factor MYB75-like	0	4	4
LOC108212503	NC_030383.1	27942467	27981341	product=transcription factor MYB113-like	0	4	4
LOC108217745	NC_030384.1	27892277	27895040	product=myb-related protein Myb4-like	0	4	4
LOC108221189	NC_030385.1	3566349	3567632	product=transcription factor MYB36-like	0	4	4
LOC108220992	NC_030385.1	4657325	4659057	product=myb-related protein 306-like	0	4	4
LOC108222040	NC_030385.1	39374495	39375715	product=myb-related protein B-like	0	4	4
LOC108227955	NC_030386.1	20677450	20680713	product=myb-related protein 305-like	0	4	4
LOC108226723	NC_030386.1	29663746	29665526	product=myb-related protein 306	0	4	4
LOC108204786	NC_030381.1	2087027	2096591	product=myb-related protein 3R-1	0	4	4
LOC108198721	NC_030388.1	9013322	9014596	product=myb-related protein Myb4-like	0	4	4
LOC108205758	NC_030381.1	36416591	36418070	product=myb-related protein 308	0	4	4
LOC108202996	NC_030389.1	32192604	32197025	product=myb-related protein 3R-1-like	0	4	4
LOC108209575	NC_030382.1	29986841	29988724	product=myb-related protein 308-like	0	4	4
LOC108209160	NC_030381.1	10216294	10218083	product=myb-related protein 330-like	0	4	4
LOC108209945	NC_030382.1	37249728	37256293	product=target of Myb protein 1	0	4	4
LOC108211699	NC_030383.1	13127549	13132005	product=transcription factor bHLH110	0	4	4
LOC108204990	NC_030381.1	20802249	20808468	product=transcription factor bHLH155-like	0	4	4
LOC108220577	NC_030385.1	25827202	25832304	product=transcription factor bHLH35-like	0	4	4
LOC108220067	NC_030385.1	38602430	38607134	product=transcription factor bHLH66	0	4	4
LOC108224898	NC_030386.1	18478124	18480376	product=transcription factor bHLH18-like	0	4	4
LOC108225329	NC_030386.1	22214609	22217526	product=transcription factor bHLH47-like	0	4	4
LOC108226669	NC_030386.1	25229301	25231638	product=transcription factor bHLH115-like	0	4	4
LOC108196940	NC_030387.1	4998127	5001328	product=transcription factor bHLH130-like	0	4	4
LOC108194256	NC_030387.1	31250222	31252108	product=transcription factor bHLH93-like	0	4	4
LOC108202710	NC_030389.1	2801896	2803862	product=transcription factor bHLH143-like	0	4	4
LOC108200569	NC_030389.1	10110205	10112856	product=transcription factor bHLH129-like	0	4	4
LOC108223659	NC_030385.1	12048822	12054996	product=katanin p80 WD40 repeat-containing subunit B1 homolog	0	4	4
LOC108199813	NC_030388.1	28036727	28048078	product=katanin p80 WD40 repeat-containing subunit B1 homolog	0	4	4
LOC108205163	NC_030381.1	49830052	49834414	product=transcription factor EGL1-like	0	4	4
LOC108220814	NC_030385.1	4637908	4639785	product=myb-related protein 306-like	0	3	4
LOC108216036	NC_030384.1	7303544	7305680	product=transcription factor MYB86-like	0	0	3
LOC108218379	NC_030384.1	27536542	27538372	product=transcription factor MYB80-like	0	0	1
LOC108219218	NC_030384.1	29199761	29206146	product=transcription factor bHLH48-like	0	0	4
LOC108197109	NC_030388.1	29827689	29830478	product=transcription factor bHLH62-like	0	0	4
LOC108202028	NC_030389.1	9042995	9046259	product=transcription factor bHLH91-like	0	0	1
LOC108201698	NC_030389.1	31540508	31543404	product=C-Myc-binding protein-like	0	0	4

## Sheet: AdditionalFile_5.2
Supplementary Material 5.2
The results from the differentially expression analyses using callus and taproots of all cultivars. GeneID, chromosome in which the gene is located on, its start and end position, and gene product are shown. If the gene was differentially detected in calli and taproot by any of the Bioconducted packages used in the study (DESeq2, glmLRT and glmQL in EdgeR, and Limma), it is indicated as "Yes". Sp…
1) DE in callus: Differentially expressed in all three comparisons (purple vs white, purple vs. orange and white vs. orange) or in two comparisons (purple vs. white and purple vs. orange)
2) DE in outer vs. middle tissue in CH5544 (6, 10 and 12 weeks): Differentially expresed in purple outer vs. white middle tissue of the CH5544 taproot sampled at 6-, 10- and 12-week-old.
3) DE in outer vs. middle and inner vs. middle tissue in CH5544 (6, 10 and 12 weeks): Differentially expresed in purple outer vs. white middle tissue, and green/purple outer vs. whitle middle tissue of the CH5544 taproot sampled at 6-, 10- and 12-week-old.
4) DE in outer vs. middle tissue in Nightbird: Differentially expresed in purple outer vs. white middle tissue of the Nightbird taproot.
5) DE in outer vs. inner tissue in Nightbird: Differentially expresed in purple outer vs. white inner tissue of the Nightbird taproot.
6) DE in outer vs. inner tissue of Superblack: Differentially expresed in purple outer vs. purple inner tissue of the Superblack taproot.
GeneID	Chromosome	Gene Start Position	Gene End Position	Gene product	1) DE in Callus?	2) DE in outer vs. middle tissue in CH5544 (6, 10 and 12 weeks)	3) DE in outer vs. middle , and inner vs. middle tissue in CH5544 (6, 10 and 12 weeks)	4) DE in Nightbird (Purple outer vs white middle tissue)	5) DE in Nightbird (Purple outer vs white inner tissue)	6) DE in Superblack (purple outer and purple inner tissue)
LOC108211867	NC_030383.1	48190891	48192671	product=myb-related protein Myb4	Yes	Yes	Yes	No	No	No
LOC108216667	NC_030384.1	24010377	24012164	product=transcription factor bHLH96-like	Yes	Yes	Yes	No	Yes	Yes
LOC108225606	NC_030386.1	2189085	2192627	product=transcription factor bHLH68-like	Yes	Yes	Yes	No	No	Yes
LOC108225516	NC_030386.1	14977019	14979625	product=transcription factor bHLH94-like	Yes	Yes	Yes	Yes	No	No
LOC108204485	NC_030381.1	32454908	32460816	product=basic helix-loop-helix protein A	Yes	Yes	Yes	No	Yes	Yes
LOC108216411	NC_030384.1	34586819	34589240	product=transcription factor bHLH94-like	Yes	Yes	Yes	Yes	No	No
LOC108208100	NC_030382.1	33010740	33013213	product=transcription factor MYB3-like	Yes	Yes	Yes	Yes	Yes	No
LOC108211334	NC_030383.1	49958261	49960917	product=transcription factor bHLH62-like	Yes	Yes	Yes	No	No	No
LOC108193779	NC_030387.1	15146703	15148488	product=transcription factor MYB1R1-like	Yes	Yes	Yes	Yes	No	No
LOC108211301	NC_030383.1	8784106	8786093	product=transcription factor bHLH93-like	Yes	Yes	Yes	Yes	No	No
LOC108200913	NC_030389.1	21694403	21696251	product=transcription factor MYB108	Yes	Yes	Yes	Yes	Yes	Yes
LOC108211902	NC_030381.1	45300790	45303859	product=transcription factor bHLH112-like	Yes	Yes	No	No	Yes	Yes
LOC108218914	NC_030384.1	19855492	19859253	product=transcription factor bHLH35-like	Yes	Yes	No	No	No	No
LOC108197506	NC_030388.1	26962904	26964387	product=transcription factor bHLH147	Yes	Yes	No	No	No	No
LOC108224236	NC_030386.1	31883338	31887088	product=protein TRANSPARENT TESTA GLABRA 1	Yes	Yes	No	No	No	No
LOC108214386	NC_030383.1	23594870	23597239	product=transcription factor bHLH51-like	Yes	Yes	No	Yes	Yes	Yes
LOC108220953	NC_030385.1	38155277	38157439	product=transcription factor bHLH93-like	Yes	Yes	No	Yes	Yes	No
LOC108216359	NC_030384.1	9128093	9130690	product=transcription factor bHLH130-like	Yes	Yes	No	No	No	No
LOC108224750	NC_030386.1	34755025	34757161	product=transcription factor bHLH93-like	Yes	Yes	No	No	No	Yes
LOC108193592	NC_030387.1	775002	776124	product=transcription factor bHLH147-like	Yes	Yes	No	No	No	No
LOC108213055	NC_030383.1	42959687	42965871	product=transcription factor RAX1-like	Yes	Yes	No	No	No	No
LOC108208217	NC_030381.1	30162173	30164257	product=transcription factor MYB108	Yes	Yes	No	No	No	Yes
LOC108225241	NC_030386.1	21698988	21701067	product=transcription factor MYB86-like	Yes	Yes	No	No	No	No
LOC108225152	NC_030386.1	23331008	23333613	product=transcription factor bHLH137-like	Yes	Yes	No	No	No	Yes
LOC108197411	NC_030388.1	22243684	22248337	product=transcription factor bHLH113-like	Yes	Yes	No	No	No	Yes
LOC108213488	NC_030383.1	27816757	27819182	product=transcription factor MYB113-like	Yes	Yes	No	No	No	No
LOC108221019	NC_030385.1	22228372	22229989	product=transcription factor RAX2-like	Yes	Yes	No	Yes	Yes	Yes
LOC108192278	NW_016090814.1	1915	3998	product=transcription factor MYB113-like	Yes	Yes	No	No	No	No
LOC108216954	NC_030384.1	19883251	19888931	product=transcription factor bHLH35-like	Yes	Yes	No	No	No	No
LOC108216892	NC_030384.1	16426406	16428281	product=transcription factor RAX2	Yes	Yes	No	Yes	Yes	Yes
LOC108209010	NC_030381.1	41385239	41387050	product=transcription repressor MYB6-like	Yes	Yes	No	Yes	Yes	Yes
LOC108210744	NC_030381.1	915412	919251	product=transcription factor EGL1	Yes	Yes	No	No	No	No
LOC108201931	NC_030389.1	23407591	23410827	product=putative Myb family transcription factor At1g14600	Yes	Yes	No	Yes	Yes	No
LOC108208253	NC_030382.1	21942384	21944134	product=transcription factor RAX2-like	Yes	Yes	No	No	No	No
LOC108213035	NC_030383.1	43422770	43427194	product=transcription factor bHLH68	Yes	Yes	No	No	Yes	Yes
LOC108215616	NC_030381.1	41577299	41578812	product=myb-related protein 330-like	Yes	Yes	No	No	No	No
LOC108222674	NC_030385.1	26793978	26800448	product=transcription factor bHLH118-like	Yes	No	No	Yes	Yes	Yes
LOC108214184	NC_030383.1	29536073	29537424	product=transcription factor MYB44	Yes	No	No	No	No	No
LOC108224728	NC_030386.1	29610710	29613009	product=myb-related protein 330	Yes	No	No	No	No	Yes
LOC108208832	NC_030382.1	27229901	27234982	product=transcription factor bHLH140	Yes	No	No	No	No	No
LOC108199931	NC_030388.1	23487934	23493847	product=myb-related protein A-like	Yes	No	No	No	No	No
LOC108195651	NC_030381.1	45190449	45191916	product=transcription repressor MYB5	Yes	No	No	No	No	No
LOC108219782	NC_030385.1	25764231	25767200	product=transcription factor bHLH35-like	Yes	No	No	No	Yes	No
LOC108210046	NC_030382.1	16030856	16033070	product=transcription factor MYC2-like	Yes	No	No	No	No	No
LOC108223453	NC_030385.1	27336851	27341211	product=myb-related protein 308-like	Yes	No	No	No	No	No
LOC108225293	NC_030386.1	11596047	11598828	product=transcription factor bHLH123-like	Yes	No	No	Yes	Yes	Yes
LOC108218740	NC_030384.1	34696734	34698725	product=transcription factor bHLH145	Yes	No	No	No	Yes	Yes
LOC108211459	NC_030383.1	32874500	32877413	product=transcription factor bHLH47-like	Yes	No	No	No	No	Yes
LOC108225265	NC_030386.1	22010157	22013646	product=transcription factor bHLH79-like	Yes	No	No	No	No	No
LOC108220417	NC_030385.1	34066929	34068576	product=transcription factor MYB48-like	Yes	No	No	No	Yes	Yes
LOC108206579	NC_030381.1	39781979	39785112	product=transcription factor bHLH80	Yes	No	No	No	No	No
LOC108198729	NC_030388.1	14422288	14423765	product=transcription factor MYB3-like	Yes	No	No	No	No	No
LOC108193958	NC_030387.1	11021952	11025506	product=transcription factor bHLH104-like	Yes	No	No	No	No	No
LOC108221864	NC_030385.1	40993172	40993846	product=transcriptional regulator Myc-2-like	Yes	No	No	No	No	No
LOC108225788	NC_030386.1	17775601	17776830	product=transcription factor MYB44-like	Yes	No	No	No	No	No
LOC108220609	NC_030385.1	30482963	30484889	product=myb-related protein Myb4-like	Yes	No	No	Yes	Yes	No
LOC108212618	NC_030381.1	28047661	28049813	product=transcription factor MYB24-like	Yes	No	No	Yes	Yes	Yes
LOC108196763	NC_030387.1	14822417	14826708	product=myb family transcription factor APL-like	Yes	No	No	No	No	No
LOC108199472	NC_030388.1	1586838	1593193	product=myb-like protein AA	Yes	No	No	No	No	No
LOC108201923	NC_030389.1	25461094	25463588	product=transcription factor MYB108-like	Yes	No	No	No	No	No
LOC108202967	NC_030389.1	29771126	29776353	product=myb family transcription factor APL-like	Yes	No	No	No	No	No
LOC108210081	NC_030382.1	20788634	20790162	product=transcription factor MYB59	Yes	No	No	Yes	Yes	Yes
LOC108217629	NC_030384.1	24054997	24057827	product=transcription factor bHLH30-like	Yes	No	No	No	No	No
LOC108217704	NC_030384.1	28578739	28579768	product=transcription factor bHLH106	Yes	No	No	No	Yes	No
LOC108226497	NC_030386.1	24692185	24693384	product=transcription factor bHLH118-like	Yes	No	No	No	No	No
LOC108197116	NC_030388.1	2624694	2628674	product=transcription factor bHLH68-like	Yes	No	No	No	No	No
LOC108200696	NC_030389.1	20610194	20612995	product=transcription factor bHLH30	Yes	No	No	No	No	Yes
LOC108210106	NC_030382.1	12792083	12794670	product=transcription factor bHLH13-like	Yes	No	No	No	No	No
LOC108209444	NC_030382.1	14852341	14860426	product=transcription factor bHLH128-like	Yes	No	No	No	No	No
LOC108215820	NC_030384.1	13152814	13159521	product=target of Myb protein 1-like	Yes	No	No	No	Yes	Yes
LOC108194193	NC_030387.1	18692003	18693810	product=transcription repressor MYB6-like	Yes	No	No	No	No	No
LOC108200851	NC_030389.1	29370405	29372936	product=myb-related protein Myb4-like	Yes	No	No	No	No	No
LOC108209999	NC_030382.1	2671366	2674395	product=transcription factor MYB1R1-like	Yes	No	No	No	No	No
LOC108215385	NC_030383.1	1654006	1655210	product=transcription factor MYB44-like	Yes	No	No	No	No	No
LOC108227355	NC_030381.1	24509123	24511901	product=transcription factor bHLH130-like	Yes	No	No	No	No	No
LOC108223674	NC_030385.1	37805968	37808855	product=transcription factor bHLH143-like	Yes	No	No	No	Yes	Yes
LOC108197028	NC_030388.1	16350823	16359580	product=transcription factor bHLH30-like	Yes	No	No	No	No	No
LOC108203763	NC_030381.1	45428088	45439681	product=transcription factor bHLH115-like	Yes	No	No	No	No	No
LOC108209656	NC_030382.1	24133024	24135374	product=transcription factor bHLH130-like	Yes	No	No	No	No	No
LOC108193542	NC_030387.1	35730358	35732391	product=transcription factor bHLH87-like	Yes	No	No	No	Yes	Yes
LOC108196801	NC_030387.1	9393847	9396844	product=transcription factor bHLH62-like	Yes	No	No	Yes	No	No
LOC108194400	NC_030387.1	2057510	2066758	product=katanin p80 WD40 repeat-containing subunit B1 homolog	Yes	No	No	No	Yes	Yes
LOC108193653	NC_030387.1	35573446	35577558	product=transcription factor MYB1R1	Yes	No	No	No	No	No
LOC108206108	NC_030382.1	26362053	26367393	product=transcription factor bHLH157-like	Yes	No	No	No	Yes	Yes
LOC108206093	NC_030382.1	26549172	26551158	product=transcription factor MYC2-like	Yes	No	No	No	Yes	Yes
LOC108212514	NC_030383.1	28312389	28314059	product=transcription factor bHLH18-like	Yes	No	No	No	No	No
LOC108225359	NC_030386.1	20107148	20108278	product=myb-related protein 315-like	Yes	No	No	No	No	No
LOC108222936	NC_030385.1	23461028	23465117	product=myb family transcription factor APL-like	Yes	No	No	No	No	No
LOC108193362	NC_030387.1	30764653	30769831	product=single myb histone 4-like	Yes	No	No	No	No	No
LOC108199689	NC_030388.1	30055147	30062195	product=myb-like protein X	Yes	No	No	No	No	No
LOC108211350	NC_030383.1	4317973	4319962	product=myb-related protein 306-like	Yes	No	No	No	No	No
LOC108218179	NC_030384.1	35174464	35176118	product=transcription factor bHLH85-like	Yes	No	No	No	No	No
LOC108227978	NC_030386.1	34368654	34370088	product=transcription factor bHLH85-like	Yes	No	No	No	No	No
LOC108193655	NC_030387.1	33100089	33104116	product=transcription factor bHLH79-like	Yes	No	No	No	No	No
LOC108206025	NC_030382.1	32431306	32434015	product=transcription factor bHLH30-like	Yes	No	No	No	No	No
LOC108220226	NC_030385.1	6412751	6414161	product=WD repeat-containing protein LWD1	Yes	No	No	No	No	No
LOC108196536	NC_030387.1	21411264	21413751	product=transcription factor MYC4	Yes	No	No	No	No	No
LOC108211530	NC_030383.1	32802666	32804756	product=transcription factor MYB30-like	Yes	No	No	No	No	No
LOC108226973	NC_030386.1	27180795	27181758	product=transcription factor MYB44-like	Yes	No	No	No	No	No
LOC108213860	NC_030383.1	27740536	27742395	product=transcription factor bHLH83-like	Yes	No	No	No	No	No
LOC108198920	NC_030388.1	24180363	24182444	product=myb-related protein Myb4-like	Yes	No	No	No	No	No
LOC108225162	NC_030386.1	2930463	2933157	product=transcription factor bHLH63	Yes	No	No	No	No	No
LOC108227025	NC_030386.1	25197154	25198113	product=transcription factor bHLH52-like	Yes	No	No	No	No	No
LOC108206080	NC_030382.1	32316567	32320427	product=transcription factor bHLH76-like	Yes	No	No	No	No	No

## Sheet: AdditionalFile_5.3
Supplementary Material 5.3
The results from the linear regression analyses testing for the significant association between the gene count and anthocyanin content. Appropriate Box-Cox power transformation lambda value, r square value and p-value for linear regression respectively to each gene are shown.
GeneID	Chromosome	Gene Start Position	Gene End Position	Gene product	GeneName	1) DE in Callus?	2) DE in outer vs. middle tissue in CH5544 (6, 10 and 12 weeks)	3) DE in outer vs. middle , and inner vs. middle tissue in CH5544 (6, 10 and 12 weeks)	4) DE in Nightbird (Purple outer vs white middle tissue)	5) DE in Nightbird (Purple outer vs white inner tissue)	6) DE in Superblack (purple outer and purple inner tissue)	lambda	r square	P-value
LOC108216667	NC_030384.1	24010377	24012164	product=transcription factor bHLH96-like	bHLH96_like_Chr4	Yes	Yes	Yes	No	Yes	Yes	-0.181818	0.46017	0.0153662
LOC108225606	NC_030386.1	2189085	2192627	product=transcription factor bHLH68-like	bHLH68_like_Chr6	Yes	Yes	Yes	No	No	Yes	0.020202	0.392007	0.029593
LOC108225516	NC_030386.1	14977019	14979625	product=transcription factor bHLH94-like	bHLH94_like_Chr6	Yes	Yes	Yes	Yes	No	No	-0.383838	0.773008	0.000170188
LOC108204485	NC_030381.1	32454908	32460816	product=basic helix-loop-helix protein A	bHLH_A_Chr1	Yes	Yes	Yes	No	Yes	Yes	0.10101	0.893597	3.57661e-06
LOC108216411	NC_030384.1	34586819	34589240	product=transcription factor bHLH94-like	bHLH94_like_Chr4	Yes	Yes	Yes	Yes	No	No	-0.222222	0.509282	0.00922053
LOC108208100	NC_030382.1	33010740	33013213	product=transcription factor MYB3-like	MYB3_like_Chr2	Yes	Yes	Yes	Yes	Yes	No	0.464647	0.807887	7.87531e-05
LOC108211334	NC_030383.1	49958261	49960917	product=transcription factor bHLH62-like	bHLH62_like_Chr3	Yes	Yes	Yes	No	No	No	0.020202	0.678002	0.00100326
LOC108193779	NC_030387.1	15146703	15148488	product=transcription factor MYB1R1-like	MYB1R1_like_Chr7	Yes	Yes	Yes	Yes	No	No	0.020202	0.491476	0.0111522
LOC108211301	NC_030383.1	8784106	8786093	product=transcription factor bHLH93-like	bHLH93_like_Chr3	Yes	Yes	Yes	Yes	No	No	-0.50505	0.840929	2.84843e-05
LOC108224236	NC_030386.1	31883338	31887088	product=protein TRANSPARENT TESTA GLABRA 1	TRANSPARENT_TESTA_GLABRA_1_Chr6	Yes	Yes	No	No	No	No	-0.0606061	0.421583	0.0223351
LOC108214386	NC_030383.1	23594870	23597239	product=transcription factor bHLH51-like	bHLH51_like_Chr3	Yes	Yes	No	Yes	Yes	Yes	-0.0606061	0.496239	0.010541
LOC108220953	NC_030385.1	38155277	38157439	product=transcription factor bHLH93-like	bHLH93_like_Chr5	Yes	Yes	No	Yes	Yes	No	-0.181818	0.792963	0.000103315
LOC108208217	NC_030381.1	30162173	30164257	product=transcription factor MYB108	MYB108_Chr1	Yes	Yes	No	No	No	Yes	0.020202	0.338718	0.0474211
LOC108225241	NC_030386.1	21698988	21701067	product=transcription factor MYB86-like	MYB86_like_Chr6	Yes	Yes	No	No	No	No	0.10101	0.613335	0.00263566
LOC108225152	NC_030386.1	23331008	23333613	product=transcription factor bHLH137-like	bHLH137_like_Chr6	Yes	Yes	No	No	No	Yes	-0.020202	0.40446	0.0262874
LOC108197411	NC_030388.1	22243684	22248337	product=transcription factor bHLH113-like	bHLH113_like_Chr8	Yes	Yes	No	No	No	Yes	0.10101	0.646393	0.00165159
LOC108213488	NC_030383.1	27816757	27819182	product=transcription factor MYB113-like	MYB113_like_Chr3	Yes	Yes	No	No	No	No	0.0606061	0.726678	0.00043226
LOC108221019	NC_030385.1	22228372	22229989	product=transcription factor RAX2-like	RAX2_like_Chr5	Yes	Yes	No	Yes	Yes	Yes	0.10101	0.558947	0.00527538
LOC108216892	NC_030384.1	16426406	16428281	product=transcription factor RAX2	RAX2_Chr4	Yes	Yes	No	Yes	Yes	Yes	0.0606061	0.389122	0.0305457
LOC108208253	NC_030382.1	21942384	21944134	product=transcription factor RAX2-like	RAX2_like_Chr2	Yes	Yes	No	No	No	No	0.10101	0.486294	0.01192
LOC108213035	NC_030383.1	43422770	43427194	product=transcription factor bHLH68	bHLH68_Chr3	Yes	Yes	No	No	Yes	Yes	-0.020202	0.814782	5.8496e-05
LOC108215616	NC_030381.1	41577299	41578812	product=myb-related protein 330-like	myb_related_protein_330_like_Chr1	Yes	Yes	No	No	No	No	-0.0606061	0.626968	0.00214674
LOC108222674	NC_030385.1	26793978	26800448	product=transcription factor bHLH118-like	bHLH118_like_Chr5	Yes	No	No	Yes	Yes	Yes	0.10101	0.443309	0.0184367
LOC108210046	NC_030382.1	16030856	16033070	product=transcription factor MYC2-like	MYC2_like_Chr2_B	Yes	No	No	No	No	No	0.181818	0.34566	0.0460636
LOC108211459	NC_030383.1	32874500	32877413	product=transcription factor bHLH47-like	bHLH47_like_Chr3	Yes	No	No	No	No	Yes	0.181818	0.443234	0.0187781
LOC108206579	NC_030381.1	39781979	39785112	product=transcription factor bHLH80	bHLH80_Chr1	Yes	No	No	No	No	No	0.141414	0.478298	0.0130623
LOC108198729	NC_030388.1	14422288	14423765	product=transcription factor MYB3-like	MYB3_like_Chr8	Yes	No	No	No	No	No	0.181818	0.545858	0.00626811
LOC108193958	NC_030387.1	11021952	11025506	product=transcription factor bHLH104-like	bHLH104_like_Chr7	Yes	No	No	No	No	No	0.181818	0.417544	0.0240519
LOC108221864	NC_030385.1	40993172	40993846	product=transcriptional regulator Myc-2-like	transcriptional_regulator_Myc_2_like_Chr5	Yes	No	No	No	No	No	-0.222222	0.662845	0.00127563
LOC108209999	NC_030382.1	2671366	2674395	product=transcription factor MYB1R1-like	MYB1R1_like_Chr2	Yes	No	No	No	No	No	0.141414	0.478027	0.0130991
LOC108227355	NC_030381.1	24509123	24511901	product=transcription factor bHLH130-like	bHLH130_like_Chr1	Yes	No	No	No	No	No	0.141414	0.399522	0.0281936
LOC108206093	NC_030382.1	26549172	26551158	product=transcription factor MYC2-like	MYC2_like_Chr2_A	Yes	No	No	No	Yes	Yes	-0.020202	0.472297	0.0135702
