# Supplementary material for: Identification of transcription factor genes involved in anthocyanin biosynthesis in carrot (Daucus carota L.) using RNA-Seq
Source: BMC Genomics. 2018 Nov 8;19:811. doi: 10.1186/s12864-018-5135-6 (PMC6225646; doi:10.1186/s12864-018-5135-6)
Supplement: Supplementary file 6 — This file contains the results from differential expression analyses using DESeq2, EdgeR (glm model), EdgeR (QL model) and Limma. Each sheet contains results from callus (1.Callus), as well as taproots of 6 weeks old CH5544 (2.CH5544_6wks), 10 weeks old CH5544 (3.CH5544_10wks), 12 weeks old CH5544 (4.CH5544_12wks), Nightbird (5.Nightbird) and Superblack (6.Superblack). For all sheets, results are organized as: GeneID, chromosome, start position of the gene, end position of the gene and the gene product. (XLSX 28300 kb) [file 12864_2018_5135_MOESM6_ESM.xlsx]

## Sheet: Legend
Additional File 6
This file contains the results from differential expression analyses using DESeq2, EdgeR (glm model), EdgeR (QL model) and Limma. Each tab contains results from callus (1.Callus), as well as taproots of 6 weeks old CH5544 (2.CH5544_6wks), 10 weeks old CH5544 (3.CH5544_10wks), 12 weeks old CH5544 (4.CH5544_12wks), Nightbird (5.Nightbird) and Superblack (6.Superblack). For all sheets, results are o…
Column	Column name	Comparison (for the tab, "1.Callus")	Comparison (for the tab, "2.CH5544_6wks", "3.CH5544_10wks", "4.CH5544_12wks", "5.Nightbird")	Comparison (for the tab, "6.Superblack")	Details
Column F	DESeq2_logFC_1	Purple vs. white callus	Outer vs. middle tissue	Outer vs. inner tissue	logFC value obtained from DESeq2
Column G	EdgeR_logFC_1	Purple vs. white callus	Outer vs. middle tissue	Outer vs. inner tissue	logFC value obtained from EdgeR (glmLRT model)
Column H	EdgeR_QL_logFC_1	Purple vs. white callus	Outer vs. middle tissue	Outer vs. inner tissue	logFC value obtained from EdgeR (glmQL model)
Column I	Limma_logFC_1	Purple vs. white callus	Outer vs. middle tissue	Outer vs. inner tissue	logFC value obtained from Limma
Column J	Average logFC	Purple vs. white callus	Outer vs. middle tissue	Outer vs. inner tissue	Average logFC from all models/bioconductor packages
Column K	Number of Program Support	Purple vs. white callus	Outer vs. middle tissue	Outer vs. inner tissue	The number of models/Bioconductor packages which detected the gene as DE
Column L	DESeq2_logFC_2	Purple vs. orange callus	Inner vs. middle tissue	NA	logFC value obtained from DESeq2
Column M	EdgeR_logFC_2	Purple vs. orange callus	Inner vs. middle tissue	NA	logFC value obtained from EdgeR (glmLRT model)
Column N	EdgeR_QL_logFC_2	Purple vs. orange callus	Inner vs. middle tissue	NA	logFC value obtained from EdgeR (glmQL model)
Column O	Limma_logFC_2	Purple vs. orange callus	Inner vs. middle tissue	NA	logFC value obtained from Limma
Column P	Average logFC	Purple vs. orange callus	Inner vs. middle tissue	NA	Average logFC from all models/bioconductor packages
Column Q	Number of Program Support	Purple vs. orange callus	Inner vs. middle tissue	NA	The number of models/Bioconductor packages which detected the gene as DE
Column R	DESeq2_logFC_3	Orange vs. white callus	Outer vs. inner tissue	NA	logFC value obtained from DESeq2
Column S	EdgeR_logFC_3	Orange vs. white callus	Outer vs. inner tissue	NA	logFC value obtained from EdgeR (glmLRT model)
Column T	EdgeR_QL_logFC_3	Orange vs. white callus	Outer vs. inner tissue	NA	logFC value obtained from EdgeR (glmQL model)
Column U	Limma_logFC_3	Orange vs. white callus	Outer vs. inner tissue	NA	logFC value obtained from Limma
Column V	Average logFC	Orange vs. white callus	Outer vs. inner tissue	NA	Average logFC from all models/bioconductor packages
Column W	Number of Program Support	Orange vs. white callus	Outer vs. inner tissue	NA	The number of models/Bioconductor packages which detected the gene as DE

## Sheet: 1.Callus
GeneID	Chromosome	Start Position (bp)	End Position (bp)	Gene Product	DESeq2_logFC_1_Purple_White	EdgeR_logFC_1_Purple_White	EdgeR_QL_logFC_1_Purple_White	Limma_logFC_1_Purple_White	Average logFC (Purple vs. White)	Number of Program Support (Purple vs. White)	DESeq2_logFC_2_Purple_Orange	EdgeR_logFC_2_Purple_Orange	EdgeR_QL_logFC_2_Purple_Orange	Limma_logFC_2_Purple_Orange	Average logFC (Purple vs. Orange)	Number of Program Support (Purple vs. Orange)	DESeq2_logFC_3_White_Orange	EdgeR_logFC_3_White_Orange	EdgeR_QL_logFC_3_White_Orange	Limma_logFC_3_White_Orange	Average logFC (White vs. Orange)	Number of Program Support (White vs. Orange)
LOC108213488	NC_030383.1	27816757	27819182	product=transcription factor MYB113-like	5.75837	5.89932	5.90012	5.86031	5.85453	4	9.5316	12.1681	12.168	10.263	11.0327	4	NA	NA	NA	NA	#DIV/0!	0
LOC108211530	NC_030383.1	32802666	32804756	product=transcription factor MYB30-like	-1.60709	-1.62096	-1.62102	-1.63901	-1.62202	4	-1.87171	-1.86136	-1.86145	-1.87854	-1.86827	4	0.240275	0.246921	0.246913	0.245835	0.244986	4
LOC108211332	NC_030383.1	33357786	33361901	product=transcription factor MYB35	-3.42855	-3.64474	-3.64392	-3.67157	-3.5972	4	NA	NA	NA	NA	#DIV/0!	0	-2.59729	-2.90592	-2.90413	-2.88479	-2.82303	4
LOC108213042	NC_030383.1	42735667	42739007	product=myb-like protein J	1.58516	1.66907	1.67066	1.63285	1.63944	4	NA	NA	NA	NA	#DIV/0!	0	NA	1.39244	1.39215	1.36991	1.38483	3
LOC108211867	NC_030383.1	48190891	48192671	product=myb-related protein Myb4	4.95079	5.05814	5.05814	4.99595	5.01576	4	4.32482	4.3912	4.39058	4.35339	4.365	4	NA	NA	NA	NA	#DIV/0!	0
LOC108215820	NC_030384.1	13152814	13159521	product=target of Myb protein 1-like	-0.842719	-0.860766	-0.860262	-0.889282	-0.863257	4	-1.63236	-1.62888	-1.62874	-1.64841	-1.6346	4	0.752452	0.772911	0.773504	0.765473	0.766085	4
LOC108215669	NC_030384.1	17803559	17811116	product=myb-related protein B	0.444692	0.444012	0.443977	0.443993	0.444168	4	NA	NA	NA	NA	#DIV/0!	0	NA	0.28154	0.281422	0.282574	0.281845	3
LOC108217866	NC_030384.1	34100792	34102990	product=transcription factor GAMYB-like	3.97668	4.03279	4.03173	4.02006	4.01531	4	1.10311	1.12757	1.12698	1.13215	1.12245	4	2.74685	2.91316	2.9122	2.89354	2.86644	4
LOC108223453	NC_030385.1	27336851	27341211	product=myb-related protein 308-like	4.95971	5.14661	5.1437	5.01651	5.06663	4	5.60862	5.78172	5.77418	5.66914	5.70841	4	NA	NA	NA	NA	#DIV/0!	0
LOC108220609	NC_030385.1	30482963	30484889	product=myb-related protein Myb4-like	3.10542	3.26482	3.26668	3.21932	3.21406	4	1.62567	1.67869	1.68098	1.67322	1.66464	4	NA	NA	NA	NA	#DIV/0!	0
LOC108212618	NC_030381.1	28047661	28049813	product=transcription factor MYB24-like	5.2462	5.51149	5.5115	5.38229	5.41287	4	5.08328	5.29871	5.3179	5.6619	5.34045	4	NA	NA	NA	NA	#DIV/0!	0
LOC108225788	NC_030386.1	17775601	17776830	product=transcription factor MYB44-like	2.91615	2.98283	2.98055	2.99295	2.96812	4	2.6021	2.64864	2.64854	2.611	2.62757	4	NA	NA	NA	NA	#DIV/0!	0
LOC108208217	NC_030381.1	30162173	30164257	product=transcription factor MYB108	3.22459	3.25162	3.25175	3.23528	3.24081	4	0.702535	0.724074	0.724511	0.737903	0.722256	4	2.45234	2.53557	2.53574	2.50142	2.50627	4
LOC108225241	NC_030386.1	21698988	21701067	product=transcription factor MYB86-like	1.34794	1.37925	1.38023	1.36466	1.36802	4	-1.46628	-1.45902	-1.45896	-1.45339	-1.45941	4	2.72997	2.84442	2.84528	2.82387	2.81088	4
LOC108226973	NC_030386.1	27180795	27181758	product=transcription factor MYB44-like	-1.3795	-1.40533	-1.40553	-1.3937	-1.39602	4	3.05417	3.1987	3.19422	3.31405	3.19029	4	-4.18193	-4.59506	-4.59214	-4.68873	-4.51446	4
LOC108196763	NC_030387.1	14822417	14826708	product=myb family transcription factor APL-like	1.90178	1.91191	1.91195	1.88854	1.90354	4	1.85902	1.88551	1.88559	1.86263	1.87319	4	NA	NA	NA	NA	#DIV/0!	0
LOC108193779	NC_030387.1	15146703	15148488	product=transcription factor MYB1R1-like	3.18903	3.23625	3.2375	3.23238	3.22379	4	4.36999	4.4456	4.44465	4.41828	4.41963	4	NA	NA	NA	NA	#DIV/0!	0
LOC108194193	NC_030387.1	18692003	18693810	product=transcription repressor MYB6-like	-1.74467	-1.76119	-1.76126	-1.76154	-1.75717	4	0.852939	0.874986	0.87453	0.862013	0.866117	4	-2.60417	-2.63052	-2.62979	-2.61378	-2.61957	4
LOC108193265	NC_030387.1	30382605	30383828	product=transcription factor MYB44	-0.803056	-0.809088	-0.809087	-0.807055	-0.807071	4	NA	NA	NA	NA	#DIV/0!	0	-1.00866	-1.0116	-1.01135	-1.00784	-1.00986	4
LOC108193362	NC_030387.1	30764653	30769831	product=single myb histone 4-like	6.73947	7.07749	7.07668	6.96874	6.9656	4	9.3547	11.9713	11.9714	10.061	10.8396	4	NA	NA	NA	NA	#DIV/0!	0
LOC108196925	NC_030387.1	33127347	33129362	product=transcription factor MYB1R1-like	1.32884	1.33107	1.33122	1.33377	1.33122	4	NA	NA	NA	NA	#DIV/0!	0	1.19634	1.22796	1.22589	1.19116	1.21034	4
LOC108199472	NC_030388.1	1586838	1593193	product=myb-like protein AA	-0.626036	-0.632427	-0.632329	-0.635175	-0.631492	4	-0.493653	-0.477475	-0.477169	-0.482095	-0.482598	4	NA	NA	NA	NA	#DIV/0!	0
LOC108198729	NC_030388.1	14422288	14423765	product=transcription factor MYB3-like	-1.36132	-1.41598	-1.4148	-1.44835	-1.41011	4	NA	-0.811991	NA	NA	-0.811991	1	NA	NA	NA	NA	#DIV/0!	0
LOC108199931	NC_030388.1	23487934	23493847	product=myb-related protein A-like	1.35639	1.37053	1.37081	1.36319	1.36523	4	NA	-0.413047	-0.413391	-0.404473	-0.410304	3	1.7346	1.79096	1.79148	1.77274	1.77245	4
LOC108199689	NC_030388.1	30055147	30062195	product=myb-like protein X	-0.368858	-0.372179	-0.372218	-0.373732	-0.371747	4	-0.377884	-0.359748	-0.359904	-0.361552	-0.364772	4	NA	NA	NA	NA	#DIV/0!	0
LOC108200913	NC_030389.1	21694403	21696251	product=transcription factor MYB108	-0.988173	-0.996646	-0.996446	-0.997482	-0.994687	4	-0.560398	-0.544144	-0.544485	-0.537765	-0.546698	4	-0.445952	-0.445726	-0.445179	-0.454569	-0.447857	4
LOC108201931	NC_030389.1	23407591	23410827	product=putative Myb family transcription factor At1g14600	3.3446	3.54523	3.54517	3.73327	3.54207	4	1.14807	1.19074	1.18914	1.2124	1.18509	4	1.8482	2.37064	2.36437	2.52243	2.27641	4
LOC108201923	NC_030389.1	25461094	25463588	product=transcription factor MYB108-like	3.53365	3.74125	3.74344	3.83413	3.71312	4	2.45697	2.57957	2.59062	2.77634	2.60087	4	NA	NA	NA	NA	#DIV/0!	0
LOC108200851	NC_030389.1	29370405	29372936	product=myb-related protein Myb4-like	-0.971533	-0.988504	-0.987895	-0.995752	-0.985921	4	-1.81092	-1.80566	-1.80508	-1.80804	-1.80742	4	0.801294	0.822615	0.822884	0.818867	0.816415	4
LOC108202102	NC_030389.1	29561717	29562966	product=myb-related protein MYBAS2	5.7915	8.69441	8.69477	6.61269	7.44834	4	NA	NA	NA	NA	#DIV/0!	0	4.22797	8.74171	8.74215	6.53279	7.06115	4
LOC108202967	NC_030389.1	29771126	29776353	product=myb family transcription factor APL-like	0.840254	0.845188	0.845419	0.837336	0.842049	4	0.565267	0.586993	0.587132	0.573227	0.578154	4	NA	NA	NA	NA	#DIV/0!	0
LOC108192278	NW_016090814.1	1915	3998	product=transcription factor MYB113-like	4.46462	4.53402	4.5352	4.55864	4.52312	4	8.89193	9.93136	9.93107	9.47438	9.55718	4	-2.8208	NA	NA	NA	-2.8208	1
LOC108209010	NC_030381.1	41385239	41387050	product=transcription repressor MYB6-like	1.55772	1.56679	1.56629	1.54483	1.55891	4	1.6461	1.67592	1.67874	1.7085	1.67731	4	NA	NA	NA	NA	#DIV/0!	0
LOC108215616	NC_030381.1	41577299	41578812	product=myb-related protein 330-like	4.15299	4.73783	4.7387	4.48478	4.52858	4	4.94646	5.59385	5.59176	5.6242	5.43907	4	NA	NA	NA	NA	#DIV/0!	0
LOC108193029	NC_030381.1	46087269	46090175	product=myb family transcription factor APL	-1.0112	-1.02631	-1.02656	-1.0046	-1.01717	4	NA	NA	NA	NA	#DIV/0!	0	-0.875066	-0.89748	-0.898048	-0.867034	-0.884407	4
LOC108209999	NC_030382.1	2671366	2674395	product=transcription factor MYB1R1-like	-1.33812	-1.34407	-1.34408	-1.34246	-1.34218	4	-0.451518	-0.433343	-0.4333	-0.430828	-0.437247	4	-0.905509	-0.904405	-0.904415	-0.904349	-0.904669	4
LOC108210081	NC_030382.1	20788634	20790162	product=transcription factor MYB59	3.17495	3.50366	3.53268	4.25087	3.61554	4	2.09965	2.15276	2.15204	2.13635	2.1352	4	NA	NA	NA	NA	#DIV/0!	0
LOC108208100	NC_030382.1	33010740	33013213	product=transcription factor MYB3-like	3.42295	3.74601	3.74349	4.16205	3.76862	4	5.26435	5.72975	5.73061	6.02065	5.68634	4	NA	NA	NA	NA	#DIV/0!	0
LOC108215385	NC_030383.1	1654006	1655210	product=transcription factor MYB44-like	-1.45816	-1.46601	-1.46596	-1.46928	-1.46485	4	-2.59775	-2.58571	-2.58569	-2.58342	-2.58814	4	1.11516	1.12611	1.12609	1.12049	1.12196	4
LOC108211350	NC_030383.1	4317973	4319962	product=myb-related protein 306-like	4.91112	5.11213	5.10391	5.32064	5.11195	4	3.34239	3.41991	3.42771	3.46066	3.41266	4	NA	NA	NA	NA	#DIV/0!	0
LOC108211301	NC_030383.1	8784106	8786093	product=transcription factor bHLH93-like	5.80608	5.9541	5.95465	5.90504	5.90497	4	5.46692	5.58646	5.59222	5.74125	5.59671	4	NA	NA	NA	NA	#DIV/0!	0
LOC108214386	NC_030383.1	23594870	23597239	product=transcription factor bHLH51-like	0.688078	0.692564	0.69227	0.691802	0.691178	4	1.43188	1.4602	1.45997	1.45747	1.45238	4	-0.748433	-0.760632	-0.760687	-0.758245	-0.756999	4
LOC108213860	NC_030383.1	27740536	27742395	product=transcription factor bHLH83-like	-1.66243	-1.70675	-1.70665	-1.74983	-1.70642	4	3.26222	3.48351	3.48633	3.45598	3.42201	4	-4.6403	-5.18841	-5.18598	-5.20474	-5.05486	4
LOC108212514	NC_030383.1	28312389	28314059	product=transcription factor bHLH18-like	-0.889698	-0.900202	-0.900388	-0.922463	-0.903188	4	7.16302	7.41953	7.41999	7.26615	7.31717	4	-7.54684	-8.31238	-8.3121	-8.18338	-8.08868	4
LOC108213035	NC_030383.1	43422770	43427194	product=transcription factor bHLH68	3.39972	3.53957	3.52552	3.76147	3.55657	4	0.730293	0.755251	0.755519	0.749739	0.7477	4	2.49334	2.79512	2.78013	3.0173	2.77147	4
LOC108211334	NC_030383.1	49958261	49960917	product=transcription factor bHLH62-like	-0.768313	-0.775119	-0.774845	-0.778221	-0.774124	4	1.90992	1.93853	1.93897	1.93155	1.92975	4	-2.67379	-2.70697	-2.7071	-2.70398	-2.69796	4
LOC108216359	NC_030384.1	9128093	9130690	product=transcription factor bHLH130-like	5.36387	5.41282	5.41057	5.39419	5.39536	4	5.78793	5.84232	5.84442	5.82571	5.8251	4	NA	NA	NA	NA	#DIV/0!	0
LOC108218914	NC_030384.1	19855492	19859253	product=transcription factor bHLH35-like	0.571621	0.572857	0.573357	0.565717	0.570888	4	-0.82992	-0.814859	-0.81492	-0.813011	-0.818178	4	1.36749	1.39417	1.39476	1.38351	1.38498	4
LOC108216954	NC_030384.1	19883251	19888931	product=transcription factor bHLH35-like	0.864079	0.8767	0.877547	0.883585	0.875478	4	1.80773	1.85114	1.85025	1.84492	1.83851	4	NA	-0.965897	-0.964752	-0.958316	-0.962988	3
LOC108216667	NC_030384.1	24010377	24012164	product=transcription factor bHLH96-like	3.61173	3.75218	3.74702	3.74821	3.71479	4	4.89652	5.05703	5.05925	4.95173	4.99113	4	NA	NA	NA	NA	#DIV/0!	0
LOC108217629	NC_030384.1	24054997	24057827	product=transcription factor bHLH30-like	6.42282	9.38056	9.38035	7.25779	8.11038	4	4.91411	5.25336	5.25377	5.04119	5.11561	4	NA	NA	NA	NA	#DIV/0!	0
LOC108217704	NC_030384.1	28578739	28579768	product=transcription factor bHLH106	6.25096	6.67158	6.67079	6.63637	6.55743	4	5.06956	5.20483	5.20587	5.13072	5.15274	4	NA	NA	NA	NA	#DIV/0!	0
LOC108216411	NC_030384.1	34586819	34589240	product=transcription factor bHLH94-like	5.87875	5.92655	5.92711	5.91446	5.91172	4	3.02659	3.06033	3.06321	3.10774	3.06447	4	2.69836	2.88033	2.87997	2.80953	2.81705	4
LOC108218740	NC_030384.1	34696734	34698725	product=transcription factor bHLH145	1.43685	1.43777	1.43775	1.43636	1.43718	4	1.78946	1.81105	1.81106	1.81036	1.80548	4	-0.371238	-0.366554	-0.366614	-0.366699	-0.367776	4
LOC108218179	NC_030384.1	35174464	35176118	product=transcription factor bHLH85-like	3.4987	3.67172	3.67128	3.61918	3.61522	4	2.71541	2.79896	2.79881	2.75135	2.76613	4	NA	NA	NA	NA	#DIV/0!	0
LOC108227355	NC_030381.1	24509123	24511901	product=transcription factor bHLH130-like	-0.915014	-0.920254	-0.920249	-0.920698	-0.919054	4	0.709941	0.730353	0.730514	0.731189	0.725499	4	-1.64021	-1.6441	-1.64423	-1.64237	-1.64273	4
LOC108220920	NC_030385.1	25748918	25751676	product=transcription factor bHLH35-like	-3.64227	-4.15007	-4.15068	-3.92471	-3.96693	4	NA	NA	NA	NA	#DIV/0!	0	-2.08154	-2.60227	-2.60224	-2.54117	-2.4568	4
LOC108222674	NC_030385.1	26793978	26800448	product=transcription factor bHLH118-like	-1.49312	-1.59604	-1.59567	-1.55994	-1.56119	4	3.18534	NA	NA	NA	3.18534	1	-3.66963	-5.55978	-5.56062	-5.5802	-5.09256	4
LOC108223674	NC_030385.1	37805968	37808855	product=transcription factor bHLH143-like	1.01432	1.01636	1.01617	1.02055	1.01685	4	0.587212	0.607852	0.607968	0.612393	0.603856	4	0.40436	0.414618	0.414674	0.420096	0.413437	4
LOC108220953	NC_030385.1	38155277	38157439	product=transcription factor bHLH93-like	1.41494	1.42137	1.42075	1.41642	1.41837	4	3.26222	3.29502	3.29484	3.28154	3.2834	4	-1.83123	-1.86701	-1.86695	-1.86214	-1.85683	4
LOC108225606	NC_030386.1	2189085	2192627	product=transcription factor bHLH68-like	2.39599	2.55298	2.55435	2.43146	2.4837	4	2.9556	3.12711	3.13786	3.06915	3.07243	4	NA	NA	NA	NA	#DIV/0!	0
LOC108225293	NC_030386.1	11596047	11598828	product=transcription factor bHLH123-like	5.10162	8.02004	8.01971	5.95669	6.77452	4	3.75861	4.19676	4.19462	4.10623	4.06406	4	NA	NA	NA	NA	#DIV/0!	0
LOC108225516	NC_030386.1	14977019	14979625	product=transcription factor bHLH94-like	4.25759	4.73614	4.73554	4.4992	4.55712	4	3.16726	3.33259	3.33131	3.26455	3.27393	4	NA	NA	NA	NA	#DIV/0!	0
LOC108225152	NC_030386.1	23331008	23333613	product=transcription factor bHLH137-like	-3.08565	-3.12293	-3.12288	-3.12844	-3.11498	4	-4.23992	-4.23987	-4.24024	-4.25071	-4.24269	4	1.1087	1.12556	1.1256	1.12503	1.12122	4
LOC108226497	NC_030386.1	24692185	24693384	product=transcription factor bHLH118-like	-5.87715	-6.85664	-6.85392	-6.71585	-6.57589	4	-7.0327	-7.61174	-7.61259	-7.59683	-7.46346	4	NA	NA	NA	NA	#DIV/0!	0
LOC108226765	NC_030386.1	30330851	30332934	product=transcription factor bHLH100-like	1.13035	1.16787	1.16628	1.19412	1.16465	4	NA	NA	NA	NA	#DIV/0!	0	NA	0.967329	0.965883	0.99642	0.976544	3
LOC108227978	NC_030386.1	34368654	34370088	product=transcription factor bHLH85-like	4.75234	5.27673	5.2766	5.75341	5.26477	4	3.8975	4.07932	4.07893	3.98824	4.011	4	NA	NA	NA	NA	#DIV/0!	0
LOC108227304	NC_030386.1	34410438	34414367	product=transcription factor bHLH74	0.765265	0.767374	0.767383	0.753143	0.763291	4	NA	NA	NA	NA	#DIV/0!	0	0.927786	0.945996	0.946415	0.9434	0.940899	4
LOC108224750	NC_030386.1	34755025	34757161	product=transcription factor bHLH93-like	3.11546	3.12289	3.1227	3.12705	3.12202	4	3.00139	3.03409	3.03546	3.08195	3.03822	4	NA	NA	NA	NA	#DIV/0!	0
LOC108193592	NC_030387.1	775002	776124	product=transcription factor bHLH147-like	0.557367	0.559417	0.559054	0.563063	0.559725	4	0.468019	0.489193	0.488836	0.491471	0.48438	4	NA	NA	NA	NA	#DIV/0!	0
LOC108193958	NC_030387.1	11021952	11025506	product=transcription factor bHLH104-like	-0.493079	-0.49941	-0.499128	-0.50303	-0.498662	4	-0.566915	-0.551277	-0.550837	-0.554695	-0.555931	4	NA	NA	NA	NA	#DIV/0!	0
LOC108193655	NC_030387.1	33100089	33104116	product=transcription factor bHLH79-like	-0.457589	-0.461919	-0.461891	-0.46189	-0.460822	4	-0.635322	-0.618421	-0.618212	-0.617862	-0.622454	4	NA	NA	NA	NA	#DIV/0!	0
LOC108197116	NC_030388.1	2624694	2628674	product=transcription factor bHLH68-like	5.63816	5.79763	5.78614	5.93418	5.78903	4	4.86474	5.32051	5.36177	5.59143	5.28461	4	NA	NA	NA	NA	#DIV/0!	0
LOC108197028	NC_030388.1	16350823	16359580	product=transcription factor bHLH30-like	3.3401	3.38559	3.38655	3.38643	3.37467	4	1.68619	1.71436	1.71461	1.70523	1.7051	4	1.56677	1.67882	1.68055	1.68719	1.65333	4
LOC108197411	NC_030388.1	22243684	22248337	product=transcription factor bHLH113-like	2.07954	2.09191	2.09209	2.08839	2.08798	4	0.40979	0.429384	0.429445	0.426342	0.42374	4	1.63219	1.66921	1.6697	1.66655	1.65941	4
LOC108197506	NC_030388.1	26962904	26964387	product=transcription factor bHLH147	2.55301	2.6598	2.66033	2.60792	2.62026	4	1.52226	1.58416	1.58476	1.62008	1.57781	4	NA	NA	NA	NA	#DIV/0!	0
LOC108200696	NC_030389.1	20610194	20612995	product=transcription factor bHLH30	4.82295	5.01891	5.00409	5.37942	5.05634	4	7.39203	7.77422	7.77414	7.65584	7.64906	4	NA	NA	NA	NA	#DIV/0!	0
LOC108202556	NC_030389.1	32526856	32530950	product=transcription factor bHLH79	-0.738558	-0.743895	-0.743937	-0.738477	-0.741217	4	NA	NA	NA	NA	#DIV/0!	0	-0.509631	-0.507994	-0.50796	-0.501138	-0.506681	4
LOC108206579	NC_030381.1	39781979	39785112	product=transcription factor bHLH80	-1.42992	-1.43803	-1.43823	-1.43901	-1.4363	4	-1.34698	-1.33181	-1.33192	-1.3324	-1.33578	4	NA	NA	NA	NA	#DIV/0!	0
LOC108205086	NC_030381.1	43375412	43379230	product=transcription factor bHLH144-like	-0.966162	-0.971685	-0.971687	-0.971101	-0.970159	4	NA	NA	NA	NA	#DIV/0!	0	-1.10046	-1.10052	-1.10053	-1.0993	-1.1002	4
LOC108211902	NC_030381.1	45300790	45303859	product=transcription factor bHLH112-like	3.64805	3.68998	3.68986	3.6748	3.67567	4	2.36307	2.4035	2.40641	2.45249	2.40637	4	1.1859	1.29747	1.29758	1.22384	1.2512	4
LOC108203763	NC_030381.1	45428088	45439681	product=transcription factor bHLH115-like	-1.78682	-1.79997	-1.79991	-1.81241	-1.79978	4	-1.46939	-1.4574	-1.45764	-1.46814	-1.46314	4	-0.339439	-0.335935	-0.33615	-0.334641	-0.336541	4
LOC108210106	NC_030382.1	12792083	12794670	product=transcription factor bHLH13-like	-0.735254	-0.740132	-0.740033	-0.739762	-0.738795	4	-0.966177	-0.950093	-0.950164	-0.938769	-0.951301	4	NA	NA	NA	NA	#DIV/0!	0
LOC108209444	NC_030382.1	14852341	14860426	product=transcription factor bHLH128-like	1.11087	1.11266	1.11266	1.10808	1.11107	4	1.1486	1.17045	1.17047	1.17087	1.1651	4	NA	NA	NA	NA	#DIV/0!	0
LOC108209656	NC_030382.1	24133024	24135374	product=transcription factor bHLH130-like	2.04074	2.07654	2.07752	2.09379	2.07215	4	NA	0.589039	0.588762	0.624927	0.600909	3	1.39215	1.49898	1.49829	1.47193	1.46534	4
LOC108206108	NC_030382.1	26362053	26367393	product=transcription factor bHLH157-like	5.6781	5.75902	5.75904	5.72431	5.73012	4	5.10656	5.17721	5.18418	5.22886	5.1742	4	NA	NA	NA	NA	#DIV/0!	0
LOC108208832	NC_030382.1	27229901	27234982	product=transcription factor bHLH140	-0.46377	-0.468932	-0.46871	-0.468229	-0.46741	4	-0.986596	-0.970328	-0.970319	-0.970406	-0.974412	4	0.498316	0.507953	0.50822	0.506739	0.505307	4
LOC108206025	NC_030382.1	32431306	32434015	product=transcription factor bHLH30-like	5.60613	5.98156	5.9821	5.80425	5.84351	4	4.32182	4.44369	4.44103	4.42284	4.40734	4	NA	NA	NA	NA	#DIV/0!	0
LOC108221864	NC_030385.1	40993172	40993846	product=transcriptional regulator Myc-2-like	2.09805	2.18072	2.1793	2.18389	2.16049	4	3.69362	3.84051	3.83898	3.79316	3.79157	4	NA	NA	NA	NA	#DIV/0!	0
LOC108196536	NC_030387.1	21411264	21413751	product=transcription factor MYC4	1.32609	1.34697	1.34754	1.31668	1.33432	4	2.3684	2.4316	2.43326	2.45398	2.42181	4	NA	-1.07558	-1.075	-1.13891	-1.09649	3
LOC108210046	NC_030382.1	16030856	16033070	product=transcription factor MYC2-like	0.847696	0.851319	0.851465	0.85368	0.85104	4	1.60792	1.63209	1.6319	1.62117	1.62327	4	-0.771011	-0.774453	-0.774175	-0.75658	-0.769055	4
LOC108213055	NC_030383.1	42959687	42965871	product=transcription factor RAX1-like	3.26833	3.28448	3.28469	3.28181	3.27983	4	2.81865	2.84625	2.84658	2.83984	2.83783	4	NA	NA	NA	NA	#DIV/0!	0
LOC108216892	NC_030384.1	16426406	16428281	product=transcription factor RAX2	4.76273	4.93977	4.94546	4.88557	4.88338	4	2.81457	2.88605	2.89589	2.8757	2.86805	4	1.72977	2.063	2.06331	2.01151	1.9669	4
LOC108221019	NC_030385.1	22228372	22229989	product=transcription factor RAX2-like	3.78615	4.94828	4.91854	5.68962	4.83565	4	3.68836	3.74974	3.75038	3.72379	3.72807	4	NA	NA	NA	NA	#DIV/0!	0
LOC108204884	NC_030381.1	2780759	2782239	product=transcription factor RAX2-like	-5.16623	-5.94879	-5.9501	-5.96971	-5.75871	4	NA	NA	NA	NA	#DIV/0!	0	-2.71412	-3.13523	-3.13715	-3.1011	-3.0219	4
LOC108210744	NC_030381.1	915412	919251	product=transcription factor EGL1	2.90418	3.22419	3.21109	3.80184	3.28532	4	4.28048	4.7003	4.69951	5.51839	4.79967	4	NA	NA	NA	NA	#DIV/0!	0
LOC108204485	NC_030381.1	32454908	32460816	product=basic helix-loop-helix protein A	3.54957	5.55404	5.55156	6.61717	5.31809	4	0.90662	0.93407	0.933007	0.951642	0.931335	4	NA	4.63979	4.63028	5.66943	4.97983	3
LOC108193653	NC_030387.1	35573446	35577558	product=transcription factor MYB1R1	NA	-0.511575	-0.511237	-0.518447	-0.513753	3	-1.07731	-1.06516	-1.06522	-1.05777	-1.06636	4	0.544949	0.56028	0.560673	0.544605	0.552627	4
LOC108211459	NC_030383.1	32874500	32877413	product=transcription factor bHLH47-like	NA	-0.594971	-0.595224	-0.580115	-0.590103	3	NA	-0.40412	-0.40357	-0.40794	-0.40521	3	NA	NA	NA	NA	#DIV/0!	0
LOC108196801	NC_030387.1	9393847	9396844	product=transcription factor bHLH62-like	NA	0.341005	0.341138	0.338762	0.340301	3	0.448249	0.467745	0.467864	0.465452	0.462328	4	NA	NA	NA	NA	#DIV/0!	0
LOC108206080	NC_030382.1	32316567	32320427	product=transcription factor bHLH76-like	NA	-0.404098	-0.404262	-0.402371	-0.403577	3	0.847932	0.870754	0.870501	0.871835	0.865255	4	-1.25667	-1.26813	-1.26806	-1.26745	-1.26508	4
LOC108206865	NC_030382.1	35672705	35675170	product=transcription factor bHLH87	NA	-1.32544	-1.32652	-1.30499	-1.31898	3	NA	NA	NA	NA	#DIV/0!	0	-2.46572	-3.0161	-3.01819	-2.96218	-2.86555	4
LOC108194400	NC_030387.1	2057510	2066758	product=katanin p80 WD40 repeat-containing subunit B1 homolog	NA	0.66519	0.665678	0.657646	0.662838	3	NA	-0.482149	NA	NA	-0.482149	1	1.11163	1.15498	1.15556	1.12375	1.13648	4
LOC108200378	NC_030389.1	31543961	31547831	product=C-Myc-binding protein homolog	NA	NA	-0.324577	-0.326294	-0.325436	2	NA	NA	NA	NA	#DIV/0!	0	NA	NA	NA	NA	#DIV/0!	0
LOC108214184	NC_030383.1	29536073	29537424	product=transcription factor MYB44	-0.41967	-0.423681	NA	NA	-0.421676	2	0.314729	0.334039	0.334067	0.333914	0.329187	4	-0.752263	-0.751558	-0.7515	-0.747882	-0.750801	4
LOC108224728	NC_030386.1	29610710	29613009	product=myb-related protein 330	0.464286	0.466451	NA	NA	0.465368	2	1.5249	1.55089	1.55109	1.53592	1.5407	4	-1.07359	-1.07742	-1.0776	-1.07279	-1.07535	4
LOC108225265	NC_030386.1	22010157	22013646	product=transcription factor bHLH79-like	NA	0.529863	NA	NA	0.529863	1	1.8281	1.8599	1.8601	1.84075	1.84721	4	-1.29823	-1.32352	-1.32259	-1.33592	-1.32007	4
LOC108218996	NC_030384.1	22189989	22196702	product=target of Myb protein 1-like	0.357419	NA	NA	NA	0.357419	1	NA	NA	NA	NA	#DIV/0!	0	NA	NA	0.192788	0.193391	0.193089	2
LOC108222936	NC_030385.1	23461028	23465117	product=myb family transcription factor APL-like	2.29357	NA	NA	NA	2.29357	1	-2.01156	-2.02661	-2.02691	-2.03017	-2.02381	4	3.99747	4.58012	4.57921	4.48363	4.41011	4
LOC108220417	NC_030385.1	34066929	34068576	product=transcription factor MYB48-like	2.55215	NA	NA	NA	2.55215	1	4.33707	NA	NA	NA	4.33707	1	NA	NA	NA	NA	#DIV/0!	0
LOC108225359	NC_030386.1	20107148	20108278	product=myb-related protein 315-like	2.70694	NA	NA	NA	2.70694	1	4.65573	NA	NA	NA	4.65573	1	NA	NA	NA	NA	#DIV/0!	0
LOC108215648	NC_030381.1	33647748	33651075	product=myb-related protein Zm38-like	3.54734	NA	NA	NA	3.54734	1	NA	NA	NA	NA	#DIV/0!	0	2.19205	NA	NA	NA	2.19205	1
LOC108198920	NC_030388.1	24180363	24182444	product=myb-related protein Myb4-like	2.88292	NA	NA	NA	2.88292	1	2.92783	NA	NA	NA	2.92783	1	NA	NA	NA	NA	#DIV/0!	0
LOC108197851	NC_030388.1	27115279	27116999	product=transcription factor MYB108-like	3.39625	NA	NA	NA	3.39625	1	NA	NA	NA	NA	#DIV/0!	0	NA	NA	NA	NA	#DIV/0!	0
LOC108201571	NC_030389.1	25558244	25559948	product=transcription factor MYB108-like	4.86669	NA	NA	NA	4.86669	1	NA	NA	NA	NA	#DIV/0!	0	1.77834	NA	NA	NA	1.77834	1
LOC108195651	NC_030381.1	45190449	45191916	product=transcription repressor MYB5	-5.48787	NA	NA	NA	-5.48787	1	-6.6803	-9.19565	-9.19501	-7.0927	-8.04091	4	NA	NA	NA	NA	#DIV/0!	0
LOC108209465	NC_030382.1	43494956	43496706	product=transcription repressor MYB5-like	-2.11745	NA	NA	NA	-2.11745	1	NA	NA	NA	NA	#DIV/0!	0	NA	NA	NA	NA	#DIV/0!	0
LOC108219782	NC_030385.1	25764231	25767200	product=transcription factor bHLH35-like	-2.64122	NA	NA	NA	-2.64122	1	-3.9467	-4.20204	-4.20217	-4.08157	-4.10812	4	NA	1.13581	1.13554	1.12899	1.13345	3
LOC108227025	NC_030386.1	25197154	25198113	product=transcription factor bHLH52-like	-3.24532	NA	NA	NA	-3.24532	1	-4.81605	NA	NA	NA	-4.81605	1	NA	NA	NA	NA	#DIV/0!	0
LOC108195067	NC_030387.1	34727365	34729974	product=transcription factor bHLH137-like	-2.3981	NA	NA	NA	-2.3981	1	NA	NA	NA	NA	#DIV/0!	0	-2.77784	NA	NA	NA	-2.77784	1
LOC108193542	NC_030387.1	35730358	35732391	product=transcription factor bHLH87-like	4.26659	NA	NA	NA	4.26659	1	3.6016	NA	NA	NA	3.6016	1	NA	NA	NA	NA	#DIV/0!	0
LOC108206093	NC_030382.1	26549172	26551158	product=transcription factor MYC2-like	3.86564	NA	NA	NA	3.86564	1	2.39581	NA	NA	NA	2.39581	1	NA	NA	NA	NA	#DIV/0!	0
LOC108195327	NC_030387.1	31025273	31026951	product=transcription factor RAX3-like	3.34438	NA	NA	NA	3.34438	1	NA	NA	NA	NA	#DIV/0!	0	NA	NA	NA	NA	#DIV/0!	0
LOC108208253	NC_030382.1	21942384	21944134	product=transcription factor RAX2-like	3.2019	NA	NA	NA	3.2019	1	2.62231	NA	NA	NA	2.62231	1	NA	NA	NA	NA	#DIV/0!	0
LOC108211642	NC_030383.1	9779609	9781795	product=myb family transcription factor APL-like	NA	NA	NA	NA	#DIV/0!	0	NA	NA	NA	NA	#DIV/0!	0	NA	NA	NA	NA	#DIV/0!	0
LOC108213218	NC_030383.1	10289752	10291274	product=myb-related protein 308-like	NA	NA	NA	NA	#DIV/0!	0	1.52367	1.59805	1.60086	1.61274	1.58383	4	-1.53564	-1.77777	-1.77986	-1.7874	-1.72017	4
LOC108213254	NC_030383.1	10295555	10297015	product=myb-related protein Myb4-like	NA	NA	NA	NA	#DIV/0!	0	NA	NA	NA	NA	#DIV/0!	0	NA	NA	NA	NA	#DIV/0!	0
LOC108214188	NC_030383.1	10306857	10325308	product=myb-related protein 315-like	NA	NA	NA	NA	#DIV/0!	0	-3.66035	NA	NA	NA	-3.66035	1	2.78947	NA	NA	NA	2.78947	1
LOC108210878	NC_030383.1	24543058	24547763	product=single myb histone 4-like	NA	NA	NA	NA	#DIV/0!	0	NA	NA	NA	NA	#DIV/0!	0	NA	NA	NA	NA	#DIV/0!	0
LOC108211422	NC_030383.1	25028967	25030810	product=transcription factor MYB39-like	NA	NA	NA	NA	#DIV/0!	0	NA	NA	NA	NA	#DIV/0!	0	NA	NA	NA	NA	#DIV/0!	0
LOC108213641	NC_030383.1	27824280	27828723	product=transcription factor MYB75-like	NA	NA	NA	NA	#DIV/0!	0	NA	NA	NA	NA	#DIV/0!	0	NA	NA	NA	NA	#DIV/0!	0
LOC108212502	NC_030383.1	27901372	27903117	product=transcription factor MYB75-like	NA	NA	NA	NA	#DIV/0!	0	-4.17801	-4.54209	-4.53955	-4.22769	-4.37184	4	4.06572	8.67109	8.6685	6.40243	6.95193	4
LOC108212503	NC_030383.1	27942467	27981341	product=transcription factor MYB113-like	NA	NA	NA	NA	#DIV/0!	0	-5.09757	-5.36649	-5.36661	-5.17596	-5.25166	4	5.35099	9.80118	9.80166	7.59902	8.13822	4
LOC108211522	NC_030383.1	32098114	32100567	product=myb-related protein 306	NA	NA	NA	NA	#DIV/0!	0	NA	NA	NA	NA	#DIV/0!	0	NA	NA	NA	NA	#DIV/0!	0
LOC108213903	NC_030383.1	34254530	34255855	product=myb-related protein 315-like	NA	NA	NA	NA	#DIV/0!	0	NA	NA	NA	NA	#DIV/0!	0	NA	NA	NA	NA	#DIV/0!	0
LOC108213878	NC_030383.1	40170634	40171615	product=myb-related protein 306	NA	NA	NA	NA	#DIV/0!	0	NA	NA	NA	NA	#DIV/0!	0	NA	NA	NA	NA	#DIV/0!	0
LOC108213781	NC_030383.1	40958143	40960060	product=putative Myb family transcription factor At1g14600	NA	NA	NA	NA	#DIV/0!	0	NA	NA	NA	NA	#DIV/0!	0	NA	NA	NA	NA	#DIV/0!	0
LOC108212863	NC_030383.1	46289160	46290671	product=myb-related protein Zm38-like	NA	NA	NA	NA	#DIV/0!	0	NA	NA	NA	NA	#DIV/0!	0	NA	NA	NA	NA	#DIV/0!	0
LOC108216036	NC_030384.1	7303544	7305680	product=transcription factor MYB86-like	NA	NA	NA	NA	#DIV/0!	0	NA	NA	NA	NA	#DIV/0!	0	NA	1.18005	1.18118	1.16202	1.17442	3
LOC108216091	NC_030384.1	10021655	10023297	product=transcription factor MYB48	NA	NA	NA	NA	#DIV/0!	0	NA	NA	NA	NA	#DIV/0!	0	NA	NA	NA	NA	#DIV/0!	0
LOC108218269	NC_030384.1	10246978	10248355	product=myb-like protein X	NA	NA	NA	NA	#DIV/0!	0	NA	NA	NA	NA	#DIV/0!	0	NA	NA	NA	NA	#DIV/0!	0
LOC108217229	NC_030384.1	15857747	15858831	product=myb-related protein 315-like	NA	NA	NA	NA	#DIV/0!	0	NA	NA	NA	NA	#DIV/0!	0	NA	NA	NA	NA	#DIV/0!	0
LOC108217233	NC_030384.1	15981503	15983381	product=transcription factor MYB98-like	NA	NA	NA	NA	#DIV/0!	0	NA	NA	NA	NA	#DIV/0!	0	NA	NA	NA	NA	#DIV/0!	0
LOC108216080	NC_030384.1	19559759	19561528	product=transcription factor MYB36-like	NA	NA	NA	NA	#DIV/0!	0	NA	NA	NA	NA	#DIV/0!	0	NA	NA	NA	NA	#DIV/0!	0
LOC108218426	NC_030384.1	21157386	21158159	product=MYB-like transcription factor ETC3	NA	NA	NA	NA	#DIV/0!	0	NA	-1.03016	-1.03178	-1.04422	-1.03539	3	NA	NA	NA	NA	#DIV/0!	0
LOC108217365	NC_030384.1	23618059	23618953	product=transcription factor MYB1R1-like	NA	NA	NA	NA	#DIV/0!	0	NA	NA	NA	NA	#DIV/0!	0	NA	NA	NA	NA	#DIV/0!	0
LOC108217844	NC_030384.1	23846904	23848292	product=transcription factor MYB39-like	NA	NA	NA	NA	#DIV/0!	0	NA	NA	NA	NA	#DIV/0!	0	NA	NA	NA	NA	#DIV/0!	0
LOC108219395	NC_030384.1	25339231	25341434	product=L10-interacting MYB domain-containing protein-like	NA	NA	NA	NA	#DIV/0!	0	NA	NA	NA	NA	#DIV/0!	0	NA	NA	NA	NA	#DIV/0!	0
LOC108218379	NC_030384.1	27536542	27538372	product=transcription factor MYB80-like	NA	NA	NA	NA	#DIV/0!	0	NA	NA	NA	NA	#DIV/0!	0	1.81828	NA	NA	NA	1.81828	1
LOC108217745	NC_030384.1	27892277	27895040	product=myb-related protein Myb4-like	NA	NA	NA	NA	#DIV/0!	0	-2.17035	-2.31709	-2.33364	-2.90871	-2.43245	4	2.21564	2.84182	2.81285	3.3623	2.80815	4
LOC108218085	NC_030384.1	29761212	29763105	product=myb-like protein Q	NA	NA	NA	NA	#DIV/0!	0	NA	NA	NA	NA	#DIV/0!	0	NA	NA	NA	NA	#DIV/0!	0
LOC108217516	NC_030384.1	33804853	33805820	product=transcription factor MYB30-like	NA	NA	NA	NA	#DIV/0!	0	NA	NA	NA	NA	#DIV/0!	0	NA	NA	NA	NA	#DIV/0!	0
LOC108217519	NC_030384.1	33860389	33861763	product=myb-related protein 330-like	NA	NA	NA	NA	#DIV/0!	0	NA	NA	NA	NA	#DIV/0!	0	NA	NA	NA	NA	#DIV/0!	0
LOC108222388	NC_030385.1	653960	655695	product=transcription factor MYB26-like	NA	NA	NA	NA	#DIV/0!	0	NA	NA	NA	NA	#DIV/0!	0	NA	NA	NA	NA	#DIV/0!	0
LOC108227603	NC_030381.1	24771246	24773633	product=transcription factor MYB46-like	NA	NA	NA	NA	#DIV/0!	0	NA	NA	NA	NA	#DIV/0!	0	NA	NA	NA	NA	#DIV/0!	0
LOC108221186	NC_030385.1	3523860	3526166	product=transcription factor MYB90-like	NA	NA	NA	NA	#DIV/0!	0	NA	NA	NA	NA	#DIV/0!	0	NA	NA	NA	NA	#DIV/0!	0
LOC108221189	NC_030385.1	3566349	3567632	product=transcription factor MYB36-like	NA	NA	NA	NA	#DIV/0!	0	1.94393	2.01369	2.01465	2.06523	2.00938	4	-2.38851	-2.57436	-2.57461	-2.64716	-2.54616	4
LOC108221197	NC_030385.1	3955281	3956739	product=transcription factor MYB98-like	NA	NA	NA	NA	#DIV/0!	0	NA	NA	NA	NA	#DIV/0!	0	NA	NA	NA	NA	#DIV/0!	0
LOC108220814	NC_030385.1	4637908	4639785	product=myb-related protein 306-like	NA	NA	NA	NA	#DIV/0!	0	NA	-0.653462	-0.653401	-0.68061	-0.662491	3	1.3139	1.41174	1.40787	1.47697	1.40262	4
LOC108220992	NC_030385.1	4657325	4659057	product=myb-related protein 306-like	NA	NA	NA	NA	#DIV/0!	0	1.73154	1.75731	1.75785	1.77284	1.75489	4	-1.47213	-1.49525	-1.49722	-1.51169	-1.49407	4
LOC108222064	NC_030385.1	9457038	9458263	product=myb-related protein 306-like	NA	NA	NA	NA	#DIV/0!	0	NA	NA	NA	NA	#DIV/0!	0	NA	NA	NA	NA	#DIV/0!	0
LOC108223915	NC_030385.1	19696352	19702018	product=L10-interacting MYB domain-containing protein-like	NA	NA	NA	NA	#DIV/0!	0	NA	NA	NA	NA	#DIV/0!	0	NA	NA	NA	NA	#DIV/0!	0
LOC108222440	NC_030385.1	21412631	21414080	product=transcription factor MYB80-like	NA	NA	NA	NA	#DIV/0!	0	NA	NA	NA	NA	#DIV/0!	0	NA	NA	NA	NA	#DIV/0!	0
LOC108222503	NC_030385.1	25293980	25295458	product=transcription factor MYB36-like	NA	NA	NA	NA	#DIV/0!	0	3.55152	NA	NA	NA	3.55152	1	NA	NA	NA	NA	#DIV/0!	0
LOC108221681	NC_030385.1	31141435	31142817	product=myb-related protein 315-like	NA	NA	NA	NA	#DIV/0!	0	NA	NA	NA	NA	#DIV/0!	0	NA	NA	NA	NA	#DIV/0!	0
LOC108222399	NC_030385.1	31179258	31180747	product=myb-related protein Hv1-like	NA	NA	NA	NA	#DIV/0!	0	NA	NA	NA	NA	#DIV/0!	0	NA	NA	NA	NA	#DIV/0!	0
LOC108222230	NC_030385.1	32094273	32100006	product=putative Myb family transcription factor At1g14600	NA	NA	NA	NA	#DIV/0!	0	NA	NA	NA	NA	#DIV/0!	0	NA	NA	NA	NA	#DIV/0!	0
LOC108224039	NC_030385.1	34924965	34931531	product=transcription factor GAMYB-like	NA	NA	NA	NA	#DIV/0!	0	NA	NA	NA	NA	#DIV/0!	0	NA	NA	NA	NA	#DIV/0!	0
LOC108222697	NC_030385.1	37524587	37527131	product=transcription factor GAMYB-like	NA	NA	NA	NA	#DIV/0!	0	-2.83802	-2.89478	-2.89374	-2.86232	-2.87221	4	2.72121	3.04504	3.04559	3.02162	2.95836	4
LOC108222040	NC_030385.1	39374495	39375715	product=myb-related protein B-like	NA	NA	NA	NA	#DIV/0!	0	3.20902	3.25079	3.25168	3.25045	3.24048	4	-2.45593	-2.60212	-2.59895	-2.51219	-2.5423	4
LOC108225929	NC_030386.1	10736554	10738422	product=myb-like protein X	NA	NA	NA	NA	#DIV/0!	0	NA	NA	NA	NA	#DIV/0!	0	NA	NA	NA	NA	#DIV/0!	0
LOC108226929	NC_030386.1	12882284	12884286	product=transcription factor MYB46-like	NA	NA	NA	NA	#DIV/0!	0	NA	NA	NA	NA	#DIV/0!	0	NA	NA	NA	NA	#DIV/0!	0
LOC108227955	NC_030386.1	20677450	20680713	product=myb-related protein 305-like	NA	NA	NA	NA	#DIV/0!	0	-3.28526	-3.42099	-3.41994	-3.28055	-3.35169	4	3.5675	4.63625	4.63313	4.56173	4.34965	4
LOC108226141	NC_030386.1	21776343	21778064	product=transcription factor MYB98-like	NA	NA	NA	NA	#DIV/0!	0	NA	NA	NA	NA	#DIV/0!	0	NA	NA	NA	NA	#DIV/0!	0
LOC108226868	NC_030386.1	22024914	22026941	product=transcription factor MYB35-like	NA	NA	NA	NA	#DIV/0!	0	NA	NA	NA	NA	#DIV/0!	0	NA	NA	NA	NA	#DIV/0!	0
LOC108226941	NC_030386.1	22310722	22312656	product=myb-related protein 306-like	NA	NA	NA	NA	#DIV/0!	0	NA	NA	NA	NA	#DIV/0!	0	NA	NA	NA	NA	#DIV/0!	0
LOC108226960	NC_030386.1	22754313	22759256	product=single myb histone 6-like	NA	NA	NA	NA	#DIV/0!	0	NA	NA	NA	NA	#DIV/0!	0	NA	NA	NA	NA	#DIV/0!	0
LOC108226193	NC_030386.1	24098154	24100882	product=myb family transcription factor APL-like	NA	NA	NA	NA	#DIV/0!	0	NA	NA	NA	NA	#DIV/0!	0	NA	NA	NA	NA	#DIV/0!	0
LOC108226758	NC_030386.1	25068265	25069811	product=myb-related protein Myb4-like	NA	NA	NA	NA	#DIV/0!	0	NA	NA	NA	NA	#DIV/0!	0	NA	NA	NA	NA	#DIV/0!	0
LOC108226251	NC_030386.1	28119370	28120540	product=myb-related protein MYBAS1	NA	NA	NA	NA	#DIV/0!	0	NA	NA	NA	NA	#DIV/0!	0	NA	NA	NA	NA	#DIV/0!	0
LOC108226723	NC_030386.1	29663746	29665526	product=myb-related protein 306	NA	NA	NA	NA	#DIV/0!	0	-2.327	-2.44492	-2.44335	-2.32333	-2.38465	4	3.31179	4.74191	4.72393	5.05283	4.45761	4
LOC108227444	NC_030386.1	33160274	33163958	product=L10-interacting MYB domain-containing protein-like	NA	NA	NA	NA	#DIV/0!	0	NA	-0.241712	-0.241636	-0.241792	-0.241714	3	NA	NA	NA	0.223051	0.223051	1
LOC108225577	NC_030386.1	34030155	34032485	product=L10-interacting MYB domain-containing protein-like	NA	NA	NA	NA	#DIV/0!	0	NA	NA	NA	NA	#DIV/0!	0	NA	NA	NA	NA	#DIV/0!	0
LOC108225351	NC_030386.1	35858509	35860665	product=myb family transcription factor APL-like	NA	NA	NA	NA	#DIV/0!	0	NA	NA	NA	NA	#DIV/0!	0	NA	NA	NA	NA	#DIV/0!	0
LOC108193159	NC_030387.1	3655714	3657891	product=transcription factor MYB24-like	NA	NA	NA	NA	#DIV/0!	0	-3.75675	NA	NA	NA	-3.75675	1	NA	NA	NA	NA	#DIV/0!	0
LOC108194166	NC_030387.1	8347294	8352214	product=transcription factor GAMYB	NA	NA	NA	NA	#DIV/0!	0	NA	NA	NA	NA	#DIV/0!	0	NA	NA	NA	NA	#DIV/0!	0
LOC108194629	NC_030387.1	11086389	11088116	product=myb-related protein Myb4-like	NA	NA	NA	NA	#DIV/0!	0	NA	NA	NA	NA	#DIV/0!	0	NA	NA	NA	NA	#DIV/0!	0
LOC108204786	NC_030381.1	2087027	2096591	product=myb-related protein 3R-1	NA	NA	NA	NA	#DIV/0!	0	-1.61748	-1.60258	-1.60279	-1.60121	-1.60602	4	0.929539	0.963023	0.966378	1.04642	0.976341	4
LOC108194874	NC_030387.1	24351620	24352453	product=L10-interacting MYB domain-containing protein-like	NA	NA	NA	NA	#DIV/0!	0	NA	NA	NA	NA	#DIV/0!	0	NA	NA	NA	NA	#DIV/0!	0
LOC108194938	NC_030387.1	27417788	27418885	product=myb-related protein 340	NA	NA	NA	NA	#DIV/0!	0	NA	NA	NA	NA	#DIV/0!	0	NA	NA	NA	NA	#DIV/0!	0
LOC108194988	NC_030387.1	30824407	30832740	product=single myb histone 5-like	NA	NA	NA	NA	#DIV/0!	0	NA	NA	NA	NA	#DIV/0!	0	NA	NA	NA	NA	#DIV/0!	0
LOC108193358	NC_030387.1	32698959	32705366	product=transcription factor MYB30-like	NA	NA	NA	NA	#DIV/0!	0	NA	NA	NA	NA	#DIV/0!	0	NA	NA	NA	NA	#DIV/0!	0
LOC108194648	NC_030381.1	2305439	2308191	product=putative Myb family transcription factor At1g14600	NA	NA	NA	NA	#DIV/0!	0	NA	NA	NA	NA	#DIV/0!	0	NA	NA	NA	NA	#DIV/0!	0
LOC108198054	NC_030388.1	5065716	5066423	product=transcription factor MYB44-like	NA	NA	NA	NA	#DIV/0!	0	NA	NA	NA	NA	#DIV/0!	0	NA	NA	NA	NA	#DIV/0!	0
LOC108197753	NC_030388.1	8778115	8779392	product=myb-related protein 308-like	NA	NA	NA	NA	#DIV/0!	0	NA	NA	NA	NA	#DIV/0!	0	NA	NA	NA	NA	#DIV/0!	0
LOC108198889	NC_030388.1	8973927	8975085	product=transcription factor MYB82-like	NA	NA	NA	NA	#DIV/0!	0	NA	NA	NA	NA	#DIV/0!	0	NA	NA	NA	NA	#DIV/0!	0
LOC108198721	NC_030388.1	9013322	9014596	product=myb-related protein Myb4-like	NA	NA	NA	NA	#DIV/0!	0	2.88258	2.95466	2.95231	2.94867	2.93456	4	-2.65021	-2.84504	-2.84256	-2.84428	-2.79552	4
LOC108198252	NC_030388.1	16239876	16241345	product=transcription factor MYB98-like	NA	NA	NA	NA	#DIV/0!	0	NA	NA	NA	NA	#DIV/0!	0	NA	NA	NA	NA	#DIV/0!	0
LOC108209899	NC_030381.1	35893426	35899364	product=target of Myb protein 1-like	NA	NA	NA	NA	#DIV/0!	0	NA	NA	NA	NA	#DIV/0!	0	NA	NA	NA	NA	#DIV/0!	0
LOC108198843	NC_030388.1	21728883	21732024	product=transcription factor MYB44-like	NA	NA	NA	NA	#DIV/0!	0	NA	-0.705617	NA	NA	-0.705617	1	NA	0.980979	0.981261	0.980045	0.980761	3
LOC108198406	NC_030388.1	22988812	22989362	product=single myb histone 6-like	NA	NA	NA	NA	#DIV/0!	0	-4.86307	NA	NA	NA	-4.86307	1	2.6456	NA	NA	NA	2.6456	1
LOC108198824	NC_030388.1	23275389	23277432	product=transcription factor MYB80	NA	NA	NA	NA	#DIV/0!	0	NA	NA	NA	NA	#DIV/0!	0	NA	NA	NA	NA	#DIV/0!	0
LOC108205758	NC_030381.1	36416591	36418070	product=myb-related protein 308	NA	NA	NA	NA	#DIV/0!	0	-0.880108	-0.868999	-0.869051	-0.846038	-0.866049	4	0.895143	0.932924	0.932554	0.903021	0.91591	4
LOC108198679	NC_030388.1	27084505	27086285	product=transcription factor MYB108-like	NA	NA	NA	NA	#DIV/0!	0	NA	NA	NA	NA	#DIV/0!	0	NA	NA	NA	NA	#DIV/0!	0
LOC108197981	NC_030381.1	36904588	36906664	product=transcription factor MYB46-like	NA	NA	NA	NA	#DIV/0!	0	NA	NA	NA	NA	#DIV/0!	0	NA	NA	NA	NA	#DIV/0!	0
LOC108198779	NC_030388.1	29401085	29402855	product=myb family transcription factor APL-like	NA	NA	NA	NA	#DIV/0!	0	NA	NA	NA	NA	#DIV/0!	0	NA	NA	NA	NA	#DIV/0!	0
LOC108197621	NC_030388.1	30363984	30367707	product=myb family transcription factor APL-like	NA	NA	NA	NA	#DIV/0!	0	NA	-0.422533	-0.422796	-0.423237	-0.422855	3	NA	NA	NA	NA	#DIV/0!	0
LOC108200761	NC_030389.1	4511249	4513076	product=transcription factor MYB86-like	NA	NA	NA	NA	#DIV/0!	0	NA	NA	NA	NA	#DIV/0!	0	NA	NA	NA	NA	#DIV/0!	0
LOC108201568	NC_030389.1	25492681	25493917	product=transcription factor MYB108-like	NA	NA	NA	NA	#DIV/0!	0	NA	NA	NA	NA	#DIV/0!	0	NA	NA	NA	NA	#DIV/0!	0
LOC108201569	NC_030389.1	25537387	25538623	product=transcription factor MYB108-like	NA	NA	NA	NA	#DIV/0!	0	NA	NA	NA	NA	#DIV/0!	0	NA	NA	NA	NA	#DIV/0!	0
LOC108202118	NC_030389.1	31845900	31848077	product=myb-related protein 330-like	NA	NA	NA	NA	#DIV/0!	0	-4.5403	NA	NA	NA	-4.5403	1	3.72179	NA	NA	NA	3.72179	1
LOC108202996	NC_030389.1	32192604	32197025	product=myb-related protein 3R-1-like	NA	NA	NA	NA	#DIV/0!	0	-0.48299	-0.466653	-0.466582	-0.475987	-0.473053	4	0.477722	0.490324	0.489788	0.496642	0.488619	4
LOC108192254	NW_016089430.1	216641	219156	product=transcription factor MYB46-like	NA	NA	NA	NA	#DIV/0!	0	NA	NA	NA	NA	#DIV/0!	0	NA	NA	NA	NA	#DIV/0!	0
LOC108192684	NW_016090823.1	3818	5668	product=myb-related protein Myb4-like	NA	NA	NA	NA	#DIV/0!	0	NA	NA	NA	NA	#DIV/0!	0	NA	NA	NA	NA	#DIV/0!	0
LOC108224118	NC_030381.1	45251683	45252805	product=myb-related protein Myb4-like	NA	NA	NA	NA	#DIV/0!	0	NA	NA	NA	NA	#DIV/0!	0	NA	NA	NA	NA	#DIV/0!	0
LOC108224367	NC_030381.1	46481797	46483553	product=transcription factor MYB39	NA	NA	NA	NA	#DIV/0!	0	NA	NA	NA	NA	#DIV/0!	0	NA	NA	NA	NA	#DIV/0!	0
LOC108216526	NC_030381.1	3846116	3847264	product=transcription factor MYB57-like	NA	NA	NA	NA	#DIV/0!	0	NA	NA	NA	NA	#DIV/0!	0	NA	NA	NA	NA	#DIV/0!	0
LOC108204660	NC_030381.1	48586181	48593937	product=myb-related protein 3R-1	NA	NA	NA	NA	#DIV/0!	0	NA	NA	-0.215738	NA	-0.215738	1	NA	NA	NA	NA	#DIV/0!	0
LOC108207105	NC_030382.1	2677526	2678279	product=myb-related protein Pp2-like	NA	NA	NA	NA	#DIV/0!	0	NA	NA	NA	NA	#DIV/0!	0	NA	NA	NA	NA	#DIV/0!	0
LOC108205875	NC_030382.1	11394399	11395875	product=transcription factor MYB59-like	NA	NA	NA	NA	#DIV/0!	0	NA	NA	NA	NA	#DIV/0!	0	NA	NA	NA	NA	#DIV/0!	0
LOC108208510	NC_030382.1	15208390	15210121	product=transcription factor MYB86	NA	NA	NA	NA	#DIV/0!	0	NA	NA	NA	NA	#DIV/0!	0	NA	NA	NA	NA	#DIV/0!	0
LOC108207448	NC_030382.1	19384595	19386099	product=myb-like protein AA	NA	NA	NA	NA	#DIV/0!	0	NA	NA	NA	NA	#DIV/0!	0	NA	NA	NA	NA	#DIV/0!	0
LOC108207450	NC_030382.1	19403945	19405399	product=transcription factor MYB98-like	NA	NA	NA	NA	#DIV/0!	0	NA	NA	NA	NA	#DIV/0!	0	NA	NA	NA	NA	#DIV/0!	0
LOC108207451	NC_030382.1	19413450	19414573	product=myb protein-like	NA	NA	NA	NA	#DIV/0!	0	NA	NA	NA	NA	#DIV/0!	0	NA	NA	NA	NA	#DIV/0!	0
LOC108207507	NC_030382.1	22489873	22491499	product=myb family transcription factor APL-like	NA	NA	NA	NA	#DIV/0!	0	NA	NA	NA	NA	#DIV/0!	0	NA	NA	NA	NA	#DIV/0!	0
LOC108210186	NC_030382.1	24325557	24330702	product=transcription factor GAMYB-like	NA	NA	NA	NA	#DIV/0!	0	NA	NA	NA	NA	#DIV/0!	0	NA	NA	NA	NA	#DIV/0!	0
LOC108207580	NC_030382.1	24843950	24845065	product=L10-interacting MYB domain-containing protein-like	NA	NA	NA	NA	#DIV/0!	0	NA	NA	NA	NA	#DIV/0!	0	NA	NA	NA	NA	#DIV/0!	0
LOC108205942	NC_030382.1	29107229	29109583	product=transcription factor MYB1R1-like	NA	NA	NA	NA	#DIV/0!	0	NA	NA	NA	NA	#DIV/0!	0	NA	NA	NA	NA	#DIV/0!	0
LOC108209575	NC_030382.1	29986841	29988724	product=myb-related protein 308-like	NA	NA	NA	NA	#DIV/0!	0	-3.79147	-4.00474	-4.00376	-3.87905	-3.91975	4	2.36029	2.79854	2.79948	2.74882	2.67678	4
LOC108208641	NC_030382.1	31982791	31983927	product=transcription factor MYB23	NA	NA	NA	NA	#DIV/0!	0	NA	NA	NA	NA	#DIV/0!	0	NA	NA	NA	NA	#DIV/0!	0
LOC108209160	NC_030381.1	10216294	10218083	product=myb-related protein 330-like	NA	NA	NA	NA	#DIV/0!	0	-1.26257	-1.24867	-1.24883	-1.24346	-1.25088	4	1.41305	1.45119	1.44928	1.45025	1.44094	4
LOC108209945	NC_030382.1	37249728	37256293	product=target of Myb protein 1	NA	NA	NA	NA	#DIV/0!	0	-0.860358	-0.843114	-0.843122	-0.842304	-0.847224	4	0.539797	0.549093	0.549198	0.549789	0.546969	4
LOC108206232	NC_030382.1	39382921	39384326	product=myb-related protein 330-like	NA	NA	NA	NA	#DIV/0!	0	2.98708	NA	NA	NA	2.98708	1	NA	NA	NA	NA	#DIV/0!	0
LOC108207799	NC_030382.1	39450181	39451184	product=myb-related protein 340-like	NA	NA	NA	NA	#DIV/0!	0	NA	NA	NA	NA	#DIV/0!	0	NA	NA	NA	NA	#DIV/0!	0
LOC108207800	NC_030382.1	39459525	39460853	product=transcription repressor MYB4-like	NA	NA	NA	NA	#DIV/0!	0	NA	NA	NA	NA	#DIV/0!	0	NA	NA	NA	NA	#DIV/0!	0
LOC108207801	NC_030382.1	39466852	39467850	product=transcription factor MYB21-like	NA	NA	NA	NA	#DIV/0!	0	NA	NA	NA	NA	#DIV/0!	0	NA	NA	NA	NA	#DIV/0!	0
LOC108207802	NC_030382.1	39473473	39474356	product=myb-related protein 340-like	NA	NA	NA	NA	#DIV/0!	0	NA	NA	NA	NA	#DIV/0!	0	NA	NA	NA	NA	#DIV/0!	0
LOC108207832	NC_030382.1	40673991	40675161	product=transcription factor MYB39-like	NA	NA	NA	NA	#DIV/0!	0	NA	NA	NA	NA	#DIV/0!	0	NA	NA	NA	NA	#DIV/0!	0
LOC108208534	NC_030382.1	40679590	40681059	product=transcription factor MYB39-like	NA	NA	NA	NA	#DIV/0!	0	NA	NA	NA	NA	#DIV/0!	0	NA	NA	NA	NA	#DIV/0!	0
LOC108212072	NC_030383.1	3370872	3376028	product=transcription factor MYB113-like	NA	NA	NA	NA	#DIV/0!	0	-4.93449	NA	NA	NA	-4.93449	1	2.54724	NA	NA	NA	2.54724	1
LOC108212242	NC_030383.1	12088843	12090208	product=transcription factor bHLH85-like	NA	NA	NA	NA	#DIV/0!	0	NA	NA	NA	NA	#DIV/0!	0	NA	NA	NA	NA	#DIV/0!	0
LOC108211699	NC_030383.1	13127549	13132005	product=transcription factor bHLH110	NA	NA	NA	NA	#DIV/0!	0	-2.94442	-3.13334	-3.12863	-2.83905	-3.01136	4	3.31604	4.89237	4.86138	5.06812	4.53448	4
LOC108211138	NC_030383.1	13628590	13631951	product=transcription factor bHLH123-like	NA	NA	NA	NA	#DIV/0!	0	NA	NA	NA	NA	#DIV/0!	0	NA	NA	NA	NA	#DIV/0!	0
LOC108212509	NC_030383.1	28154915	28156307	product=transcription factor bHLH93-like	NA	NA	NA	NA	#DIV/0!	0	NA	NA	NA	NA	#DIV/0!	0	NA	NA	NA	NA	#DIV/0!	0
LOC108212513	NC_030383.1	28285571	28292956	product=transcription factor bHLH18-like	NA	NA	NA	NA	#DIV/0!	0	NA	NA	NA	NA	#DIV/0!	0	NA	NA	NA	NA	#DIV/0!	0
LOC108213864	NC_030383.1	28323490	28326253	product=transcription factor bHLH18-like	NA	NA	NA	NA	#DIV/0!	0	NA	NA	NA	NA	#DIV/0!	0	NA	NA	NA	NA	#DIV/0!	0
LOC108204876	NC_030381.1	17625704	17628303	product=transcription factor bHLH63-like	NA	NA	NA	NA	#DIV/0!	0	NA	NA	NA	NA	#DIV/0!	0	NA	NA	NA	NA	#DIV/0!	0
LOC108211616	NC_030383.1	42498903	42502525	product=putative transcription factor bHLH041	NA	NA	NA	NA	#DIV/0!	0	NA	NA	NA	NA	#DIV/0!	0	NA	NA	NA	NA	#DIV/0!	0
LOC108219786	NC_030381.1	19275892	19277056	product=transcription factor bHLH139-like	NA	NA	NA	NA	#DIV/0!	0	NA	NA	NA	NA	#DIV/0!	0	NA	NA	NA	NA	#DIV/0!	0
LOC108204990	NC_030381.1	20802249	20808468	product=transcription factor bHLH155-like	NA	NA	NA	NA	#DIV/0!	0	-1.01045	-0.994143	-0.99415	-0.993003	-0.997937	4	1.19339	1.21198	1.21221	1.21063	1.20705	4
LOC108217314	NC_030384.1	19872110	19873097	product=transcription factor bHLH27-like	NA	NA	NA	NA	#DIV/0!	0	NA	NA	NA	NA	#DIV/0!	0	NA	NA	NA	NA	#DIV/0!	0
LOC108217315	NC_030384.1	19898712	19902258	product=transcription factor bHLH35-like	NA	NA	NA	NA	#DIV/0!	0	NA	NA	NA	NA	#DIV/0!	0	NA	NA	NA	NA	#DIV/0!	0
LOC108219218	NC_030384.1	29199761	29206146	product=transcription factor bHLH48-like	NA	NA	NA	NA	#DIV/0!	0	NA	NA	NA	NA	#DIV/0!	0	-0.327007	-0.323597	-0.323312	-0.327043	-0.32524	4
LOC108216004	NC_030384.1	29234727	29237566	product=transcription factor bHLH130	NA	NA	NA	NA	#DIV/0!	0	NA	NA	NA	NA	#DIV/0!	0	NA	NA	NA	NA	#DIV/0!	0
LOC108218199	NC_030384.1	34582953	34583645	product=transcription factor bHLH96-like	NA	NA	NA	NA	#DIV/0!	0	NA	NA	NA	NA	#DIV/0!	0	NA	NA	NA	NA	#DIV/0!	0
LOC108222497	NC_030385.1	983582	985696	product=transcription factor bHLH84-like	NA	NA	NA	NA	#DIV/0!	0	NA	NA	NA	NA	#DIV/0!	0	NA	NA	NA	NA	#DIV/0!	0
LOC108220843	NC_030385.1	10726845	10729015	product=transcription factor bHLH130-like	NA	NA	NA	NA	#DIV/0!	0	NA	NA	NA	NA	#DIV/0!	0	NA	NA	NA	NA	#DIV/0!	0
LOC108221309	NC_030385.1	10728971	10730475	product=transcription factor bHLH130-like	NA	NA	NA	NA	#DIV/0!	0	NA	NA	NA	NA	#DIV/0!	0	NA	NA	NA	NA	#DIV/0!	0
LOC108220577	NC_030385.1	25827202	25832304	product=transcription factor bHLH35-like	NA	NA	NA	NA	#DIV/0!	0	-4.62253	-4.77829	-4.77775	-4.67578	-4.71359	4	4.25034	4.99541	4.99434	4.86099	4.77527	4
LOC108221573	NC_030385.1	25882128	25888371	product=transcription factor bHLH35-like	NA	NA	NA	NA	#DIV/0!	0	NA	NA	NA	NA	#DIV/0!	0	NA	NA	NA	NA	#DIV/0!	0
LOC108219673	NC_030385.1	30278805	30281094	product=transcription factor bHLH3	NA	NA	NA	NA	#DIV/0!	0	NA	0.354154	0.354197	0.347444	0.351932	3	NA	NA	NA	NA	#DIV/0!	0
LOC108220067	NC_030385.1	38602430	38607134	product=transcription factor bHLH66	NA	NA	NA	NA	#DIV/0!	0	-0.76038	-0.74373	-0.743581	-0.751562	-0.749813	4	0.860814	0.87242	0.872522	0.870801	0.869139	4
LOC108224595	NC_030386.1	3284221	3287143	product=transcription factor bHLH121	NA	NA	NA	NA	#DIV/0!	0	-0.36198	-0.344786	-0.344654	-0.348789	-0.350052	4	NA	NA	NA	NA	#DIV/0!	0
LOC108226066	NC_030386.1	17560119	17561764	product=transcription factor bHLH95	NA	NA	NA	NA	#DIV/0!	0	NA	NA	NA	NA	#DIV/0!	0	NA	NA	NA	NA	#DIV/0!	0
LOC108226071	NC_030386.1	18019350	18020658	product=transcription factor bHLH84-like	NA	NA	NA	NA	#DIV/0!	0	NA	NA	NA	NA	#DIV/0!	0	NA	NA	NA	NA	#DIV/0!	0
LOC108224898	NC_030386.1	18478124	18480376	product=transcription factor bHLH18-like	NA	NA	NA	NA	#DIV/0!	0	1.82894	1.86372	1.86386	1.84644	1.85074	4	-1.30554	-1.34904	-1.34883	-1.34703	-1.33761	4
LOC108225329	NC_030386.1	22214609	22217526	product=transcription factor bHLH47-like	NA	NA	NA	NA	#DIV/0!	0	-1.00327	-0.994516	-0.993894	-1.00902	-1.00018	4	1.48374	1.53918	1.53985	1.53504	1.52445	4
LOC108224266	NC_030386.1	24377930	24380276	product=transcription factor bHLH30-like	NA	NA	NA	NA	#DIV/0!	0	NA	NA	NA	NA	#DIV/0!	0	NA	NA	NA	NA	#DIV/0!	0
LOC108226669	NC_030386.1	25229301	25231638	product=transcription factor bHLH115-like	NA	NA	NA	NA	#DIV/0!	0	3.53745	3.64217	3.63966	3.53706	3.58909	4	-3.00303	-3.2972	-3.29706	-3.25334	-3.21266	4
LOC108195623	NC_030387.1	2367338	2369760	product=transcription factor bHLH112-like	NA	NA	NA	NA	#DIV/0!	0	NA	NA	NA	NA	#DIV/0!	0	NA	NA	NA	NA	#DIV/0!	0
LOC108196815	NC_030387.1	4685640	4690028	product=transcription factor bHLH49	NA	NA	NA	NA	#DIV/0!	0	NA	NA	NA	NA	#DIV/0!	0	NA	NA	NA	NA	#DIV/0!	0
LOC108196940	NC_030387.1	4998127	5001328	product=transcription factor bHLH130-like	NA	NA	NA	NA	#DIV/0!	0	0.49415	0.514338	0.51464	0.513624	0.509188	4	-0.414455	-0.412939	-0.413009	-0.412	-0.4131	4
LOC108195531	NC_030387.1	21904684	21907512	product=transcription factor bHLH91-like	NA	NA	NA	NA	#DIV/0!	0	NA	NA	NA	NA	#DIV/0!	0	NA	NA	NA	NA	#DIV/0!	0
LOC108193499	NC_030387.1	25246227	25248827	product=transcription factor bHLH13-like	NA	NA	NA	NA	#DIV/0!	0	NA	NA	NA	NA	#DIV/0!	0	NA	NA	NA	NA	#DIV/0!	0
LOC108194992	NC_030387.1	31155236	31156860	product=transcription factor bHLH19-like	NA	NA	NA	NA	#DIV/0!	0	NA	NA	NA	NA	#DIV/0!	0	NA	NA	NA	NA	#DIV/0!	0
LOC108194256	NC_030387.1	31250222	31252108	product=transcription factor bHLH93-like	NA	NA	NA	NA	#DIV/0!	0	4.41994	4.57906	4.57983	4.52253	4.52534	4	-3.21376	-3.80628	-3.80848	-3.70997	-3.63462	4
LOC108195471	NC_030387.1	34738783	34741784	product=transcription factor bHLH137-like	NA	NA	NA	NA	#DIV/0!	0	NA	NA	NA	NA	#DIV/0!	0	NA	NA	NA	NA	#DIV/0!	0
LOC108198439	NC_030388.1	24530392	24531778	product=transcription factor bHLH92-like	NA	NA	NA	NA	#DIV/0!	0	NA	NA	NA	NA	#DIV/0!	0	NA	NA	NA	NA	#DIV/0!	0
LOC108198646	NC_030388.1	24534301	24536521	product=transcription factor bHLH92-like	NA	NA	NA	NA	#DIV/0!	0	NA	NA	NA	NA	#DIV/0!	0	NA	NA	NA	NA	#DIV/0!	0
LOC108199092	NC_030388.1	29194645	29196619	product=transcription factor bHLH75-like	NA	NA	NA	NA	#DIV/0!	0	-2.93343	NA	NA	NA	-2.93343	1	NA	NA	NA	NA	#DIV/0!	0
LOC108199995	NC_030388.1	29591219	29595675	product=transcription factor bHLH49-like	NA	NA	NA	NA	#DIV/0!	0	NA	NA	NA	NA	#DIV/0!	0	NA	NA	NA	NA	#DIV/0!	0
LOC108197109	NC_030388.1	29827689	29830478	product=transcription factor bHLH62-like	NA	NA	NA	NA	#DIV/0!	0	NA	NA	NA	NA	#DIV/0!	0	0.684284	0.714082	0.714125	0.720162	0.708163	4
LOC108199147	NC_030388.1	30981348	30983466	product=transcription factor bHLH90-like	NA	NA	NA	NA	#DIV/0!	0	NA	NA	NA	NA	#DIV/0!	0	NA	NA	NA	NA	#DIV/0!	0
LOC108202107	NC_030389.1	1649458	1652582	product=transcription factor bHLH113-like	NA	NA	NA	NA	#DIV/0!	0	NA	NA	NA	NA	#DIV/0!	0	NA	NA	NA	NA	#DIV/0!	0
LOC108201028	NC_030389.1	1937958	1939335	product=transcription factor bHLH139-like	NA	NA	NA	NA	#DIV/0!	0	NA	NA	NA	NA	#DIV/0!	0	NA	NA	NA	NA	#DIV/0!	0
LOC108202710	NC_030389.1	2801896	2803862	product=transcription factor bHLH143-like	NA	NA	NA	NA	#DIV/0!	0	-0.874263	-0.858423	-0.858196	-0.857384	-0.862066	4	0.739138	0.751948	0.751725	0.751923	0.748684	4
LOC108201918	NC_030389.1	4968223	4969115	product=transcription factor bHLH149-like	NA	NA	NA	NA	#DIV/0!	0	NA	NA	NA	NA	#DIV/0!	0	NA	NA	NA	NA	#DIV/0!	0
LOC108200948	NC_030389.1	23642424	23645414	product=transcription factor bHLH111	NA	NA	NA	NA	#DIV/0!	0	NA	NA	NA	NA	#DIV/0!	0	NA	NA	NA	NA	#DIV/0!	0
LOC108192519	NW_016089447.1	1307927	1313133	product=putative transcription factor bHLH041	NA	NA	NA	NA	#DIV/0!	0	NA	NA	NA	NA	#DIV/0!	0	NA	NA	NA	NA	#DIV/0!	0
LOC108192648	NW_016089451.1	785212	787135	product=transcription factor bHLH87-like	NA	NA	NA	NA	#DIV/0!	0	NA	NA	NA	NA	#DIV/0!	0	NA	NA	NA	NA	#DIV/0!	0
LOC108192348	NW_016090841.1	5410	7148	product=transcription factor bHLH3-like	NA	NA	NA	NA	#DIV/0!	0	NA	NA	NA	NA	#DIV/0!	0	NA	NA	NA	NA	#DIV/0!	0
LOC108192393	NW_016093064.1	55605	58187	product=transcription factor bHLH94-like	NA	NA	NA	NA	#DIV/0!	0	NA	NA	NA	NA	#DIV/0!	0	NA	NA	NA	NA	#DIV/0!	0
LOC108223599	NC_030381.1	42295149	42296541	product=transcription factor bHLH52-like	NA	NA	NA	NA	#DIV/0!	0	NA	NA	NA	NA	#DIV/0!	0	NA	NA	NA	NA	#DIV/0!	0
LOC108215089	NC_030381.1	46547177	46549691	product=transcription factor bHLH71-like	NA	NA	NA	NA	#DIV/0!	0	2.70736	NA	NA	NA	2.70736	1	NA	NA	NA	NA	#DIV/0!	0
LOC108206557	NC_030382.1	37309961	37311585	product=transcription factor bHLH53-like	NA	NA	NA	NA	#DIV/0!	0	NA	NA	NA	NA	#DIV/0!	0	NA	NA	NA	NA	#DIV/0!	0
LOC108206248	NC_030382.1	39545339	39548212	product=transcription factor bHLH112-like	NA	NA	NA	NA	#DIV/0!	0	NA	NA	NA	NA	#DIV/0!	0	NA	NA	NA	NA	#DIV/0!	0
LOC108208623	NC_030382.1	39617151	39619167	product=transcription factor bHLH115-like	NA	NA	NA	NA	#DIV/0!	0	NA	NA	NA	NA	#DIV/0!	0	NA	NA	NA	NA	#DIV/0!	0
LOC108209686	NC_030382.1	40712769	40715769	product=transcription factor bHLH71-like	NA	NA	NA	NA	#DIV/0!	0	NA	NA	NA	NA	#DIV/0!	0	NA	NA	NA	NA	#DIV/0!	0
LOC108201698	NC_030389.1	31540508	31543404	product=C-Myc-binding protein-like	NA	NA	NA	NA	#DIV/0!	0	NA	NA	NA	NA	#DIV/0!	0	-0.424205	-0.420563	-0.420788	-0.419662	-0.421304	4
LOC108206960	NC_030382.1	26566652	26568406	product=transcription factor MYC2-like	NA	NA	NA	NA	#DIV/0!	0	NA	NA	NA	NA	#DIV/0!	0	NA	NA	NA	NA	#DIV/0!	0
LOC108206759	NC_030382.1	26584130	26585948	product=transcription factor MYC2-like	NA	NA	NA	NA	#DIV/0!	0	NA	NA	NA	NA	#DIV/0!	0	NA	NA	NA	NA	#DIV/0!	0
LOC108208374	NC_030382.1	26600376	26602043	product=transcription factor MYC2-like	NA	NA	NA	NA	#DIV/0!	0	NA	NA	NA	NA	#DIV/0!	0	NA	NA	NA	NA	#DIV/0!	0
LOC108207649	NC_030382.1	30572121	30573551	product=transcription factor MYC2-like	NA	NA	NA	NA	#DIV/0!	0	NA	NA	NA	NA	#DIV/0!	0	NA	NA	NA	NA	#DIV/0!	0
LOC108209477	NC_030382.1	40801568	40804015	product=transcription factor MYC3-like	NA	NA	NA	NA	#DIV/0!	0	NA	NA	NA	NA	#DIV/0!	0	NA	NA	NA	NA	#DIV/0!	0
LOC108213426	NC_030383.1	8580943	8582535	product=transcription factor RAX3-like	NA	NA	NA	NA	#DIV/0!	0	NA	NA	NA	NA	#DIV/0!	0	NA	NA	NA	NA	#DIV/0!	0
LOC108213705	NC_030383.1	28667730	28669263	product=transcription factor RAX3-like	NA	NA	NA	NA	#DIV/0!	0	NA	NA	NA	NA	#DIV/0!	0	NA	NA	NA	NA	#DIV/0!	0
LOC108221996	NC_030381.1	48163301	48170005	product=transcription factor RAX2-like	NA	NA	NA	NA	#DIV/0!	0	NA	NA	NA	NA	#DIV/0!	0	NA	NA	NA	NA	#DIV/0!	0
LOC108223659	NC_030385.1	12048822	12054996	product=katanin p80 WD40 repeat-containing subunit B1 homolog	NA	NA	NA	NA	#DIV/0!	0	-7.41127	-7.84018	-7.84051	-7.57529	-7.66681	4	6.82664	9.10962	9.11017	8.59678	8.4108	4
LOC108197971	NC_030388.1	14903527	14917912	product=katanin p80 WD40 repeat-containing subunit B1 homolog	NA	NA	NA	NA	#DIV/0!	0	-0.36172	-0.343396	-0.343455	-0.347067	-0.34891	4	NA	NA	NA	NA	#DIV/0!	0
LOC108199813	NC_030388.1	28036727	28048078	product=katanin p80 WD40 repeat-containing subunit B1 homolog	NA	NA	NA	NA	#DIV/0!	0	0.36916	0.389019	0.389173	0.390289	0.38441	4	-0.401504	-0.398244	-0.398507	-0.396144	-0.3986	4
LOC108205163	NC_030381.1	49830052	49834414	product=transcription factor EGL1-like	NA	NA	NA	NA	#DIV/0!	0	1.32487	1.34785	1.34789	1.34675	1.34184	4	-1.19815	-1.20988	-1.20984	-1.19659	-1.20361	4
LOC108225162	NC_030386.1	2930463	2933157	product=transcription factor bHLH63	1.95058	NA	NA	NA	1.95058	1	3.6207	NA	NA	NA	3.6207	1	NA	NA	NA	NA	#DIV/0!	0
LOC108211717	NC_030383.1	6299734	6302211	product=myb-related protein 330-like	NA	NA	NA	NA	#DIV/0!	0	NA	NA	NA	NA	#DIV/0!	0	NA	NA	NA	NA	#DIV/0!	0
LOC108213403	NC_030383.1	33793724	33796282	product=myb-related protein 305-like	NA	NA	NA	NA	#DIV/0!	0	NA	NA	NA	NA	#DIV/0!	0	NA	NA	NA	NA	#DIV/0!	0
LOC108218084	NC_030384.1	22122151	22123850	product=myb-related protein A-like	NA	NA	NA	NA	#DIV/0!	0	NA	NA	NA	NA	#DIV/0!	0	NA	NA	NA	NA	#DIV/0!	0
LOC108217355	NC_030384.1	23038768	23039685	product=transcription factor MYB1R1-like	NA	NA	NA	NA	#DIV/0!	0	NA	NA	NA	NA	#DIV/0!	0	NA	NA	NA	NA	#DIV/0!	0
LOC108218115	NC_030384.1	25604137	25606328	product=transcriptional activator Myb-like	NA	NA	NA	NA	#DIV/0!	0	NA	NA	NA	NA	#DIV/0!	0	NA	NA	NA	NA	#DIV/0!	0
LOC108217514	NC_030384.1	33789641	33790780	product=transcription factor MYB30-like	NA	NA	NA	NA	#DIV/0!	0	NA	NA	NA	NA	#DIV/0!	0	NA	NA	NA	NA	#DIV/0!	0
LOC108217515	NC_030384.1	33795582	33796721	product=transcription factor MYB30-like	NA	NA	NA	NA	#DIV/0!	0	NA	NA	NA	NA	#DIV/0!	0	NA	NA	NA	NA	#DIV/0!	0
LOC108221680	NC_030385.1	31134302	31135962	product=myb-related protein 315-like	NA	NA	NA	NA	#DIV/0!	0	NA	NA	NA	NA	#DIV/0!	0	NA	NA	NA	NA	#DIV/0!	0
LOC108197488	NC_030388.1	31586529	31588638	product=L10-interacting MYB domain-containing protein-like	NA	NA	NA	NA	#DIV/0!	0	NA	NA	NA	NA	#DIV/0!	0	NA	NA	NA	NA	#DIV/0!	0
LOC108200754	NC_030389.1	4501608	4503435	product=transcription factor MYB86-like	NA	NA	NA	NA	#DIV/0!	0	NA	NA	NA	NA	#DIV/0!	0	NA	NA	NA	NA	#DIV/0!	0
LOC108202253	NC_030389.1	13738059	13739723	product=transcription factor MYB32	NA	NA	NA	NA	#DIV/0!	0	NA	NA	NA	NA	#DIV/0!	0	NA	NA	NA	NA	#DIV/0!	0
LOC108192749	NW_016090685.1	77	2566	product=transcription factor MYB30-like	NA	NA	NA	NA	#DIV/0!	0	NA	NA	NA	NA	#DIV/0!	0	NA	NA	NA	NA	#DIV/0!	0
LOC108192750	NW_016090812.1	4450	5244	product=single myb histone 6-like	NA	NA	NA	NA	#DIV/0!	0	NA	NA	NA	NA	#DIV/0!	0	NA	NA	NA	NA	#DIV/0!	0
LOC108207218	NC_030381.1	50186471	50192498	product=myb-related protein B-like	NA	NA	NA	NA	#DIV/0!	0	-0.790302	-0.778351	-0.777682	-0.78488	-0.782804	4	NA	NA	NA	NA	#DIV/0!	0
LOC108213702	NC_030383.1	28362226	28364642	product=transcription factor bHLH18-like	NA	NA	NA	NA	#DIV/0!	0	NA	NA	NA	NA	#DIV/0!	0	NA	NA	NA	NA	#DIV/0!	0
LOC108202028	NC_030389.1	9042995	9046259	product=transcription factor bHLH91-like	NA	NA	NA	NA	#DIV/0!	0	NA	NA	NA	NA	#DIV/0!	0	2.20855	NA	NA	NA	2.20855	1
LOC108200569	NC_030389.1	10110205	10112856	product=transcription factor bHLH129-like	NA	NA	NA	NA	#DIV/0!	0	-0.692158	-0.677165	-0.676865	-0.686457	-0.683161	4	0.929105	0.94733	0.947694	0.944668	0.942199	4
LOC108204708	NC_030381.1	50960773	50963512	product=transcription factor bHLH78-like	NA	NA	NA	NA	#DIV/0!	0	NA	NA	NA	NA	#DIV/0!	0	NA	NA	NA	NA	#DIV/0!	0
LOC108206705	NC_030382.1	31355181	31358037	product=transcription factor bHLH90-like	NA	NA	NA	NA	#DIV/0!	0	-0.647076	-0.634616	-0.634021	-0.650338	-0.641513	4	NA	NA	NA	NA	#DIV/0!	0
LOC108206808	NC_030382.1	34950757	34953420	product=transcription factor bHLH137-like	NA	NA	NA	NA	#DIV/0!	0	NA	NA	NA	NA	#DIV/0!	0	NA	NA	NA	NA	#DIV/0!	0
LOC108206908	NC_030382.1	30577076	30578868	product=transcription factor MYC2-like	NA	NA	NA	NA	#DIV/0!	0	NA	NA	NA	NA	#DIV/0!	0	NA	NA	NA	NA	#DIV/0!	0
LOC108222196	NC_030385.1	8339403	8341639	product=myb family transcription factor APL-like	NA	NA	NA	NA	#DIV/0!	0	NA	NA	NA	NA	#DIV/0!	0	NA	NA	NA	NA	#DIV/0!	0
LOC108208852	NC_030382.1	41656630	41685086	product=puromycin-sensitive aminopeptidase	-0.6334	-0.636749	-0.636767	-0.641889	-0.637201	4	-0.333783	-0.315298	NA	-0.319805	-0.322962	3	-0.319859	-0.314841	-0.314867	-0.314998	-0.316141	4
LOC108214954	NC_030383.1	6128241	6137208	product=importin subunit alpha-9	-0.604908	-0.608851	-0.608899	-0.61017	-0.608207	4	-0.765249	-0.747757	-0.747824	-0.748858	-0.752422	4	NA	NA	NA	NA	#DIV/0!	0
LOC108214855	NC_030383.1	6142240	6144595	product=polyubiquitin	-0.749348	-0.75585	-0.755848	-0.764613	-0.756415	4	2.52937	2.55542	2.55541	2.54648	2.54667	4	-3.29865	-3.30481	-3.30478	-3.30504	-3.30332	4
LOC108210845	NC_030383.1	6198168	6203633	product=uncharacterized LOC108210845	-0.49736	-0.502926	-0.502774	-0.503024	-0.501521	4	NA	-0.399139	-0.399019	-0.39956	-0.39924	3	NA	NA	NA	NA	#DIV/0!	0
LOC108211785	NC_030383.1	6223049	6226628	product=glutamate receptor 3.2-like	3.18073	3.49101	3.49006	3.41085	3.39316	4	NA	0.999407	1.00063	0.980176	0.993406	3	1.78839	NA	NA	NA	1.78839	1
LOC108215087	NC_030383.1	6247720	6251403	product=putative cyclic nucleotide-gated ion channel 15	1.56331	1.64895	1.64963	1.62722	1.62228	4	1.66008	1.75459	1.75193	1.75725	1.73096	4	NA	NA	NA	NA	#DIV/0!	0
LOC108215088	NC_030383.1	6253680	6256924	product=29 kDa ribonucleoprotein A%2C chloroplastic	0.688157	0.693637	0.693685	0.685129	0.690152	4	0.915514	0.94088	0.94137	0.929446	0.931802	4	NA	NA	NA	NA	#DIV/0!	0
LOC108214232	NC_030383.1	6259276	6267720	product=ethylene-insensitive protein 2	-0.442736	-0.445863	-0.445888	-0.450611	-0.446275	4	NA	NA	NA	NA	#DIV/0!	0	-0.461907	-0.458112	-0.458188	-0.459908	-0.459528	4
LOC108210795	NC_030383.1	6268730	6274249	product=isocitrate dehydrogenase [NAD] catalytic subunit 5%2C mitochondrial-like	0.527544	0.526673	0.526811	0.525264	0.526573	4	NA	NA	0.23853	0.237483	0.238007	2	NA	0.294814	0.294875	0.294233	0.294641	3
LOC108210875	NC_030383.1	6280929	6284648	product=translin	-0.440467	-0.445056	-0.444934	-0.444308	-0.443691	4	-1.28746	-1.2716	-1.27182	-1.27064	-1.27538	4	0.821418	0.833383	0.833679	0.830881	0.82984	4
LOC108213126	NC_030383.1	6347949	6349920	product=GDSL esterase/lipase At5g03810-like	6.64792	9.64904	9.64962	7.52952	8.36903	4	4.57097	4.85658	4.86564	4.87228	4.79137	4	NA	NA	NA	NA	#DIV/0!	0
LOC108215452	NC_030383.1	6367405	6371905	product=methyl-CpG-binding domain-containing protein 11-like	-0.711047	-0.716144	-0.716056	-0.717535	-0.715195	4	NA	NA	NA	NA	#DIV/0!	0	-0.747912	-0.745383	-0.745288	-0.745654	-0.746059	4
LOC108214379	NC_030383.1	6390252	6401306	product=topless-related protein 4-like	-0.882154	-0.887818	-0.887812	-0.899263	-0.889262	4	-0.942293	-0.925658	-0.925642	-0.938577	-0.933042	4	NA	NA	NA	NA	#DIV/0!	0
LOC108215161	NC_030383.1	6494684	6496378	product=repetitive proline-rich cell wall protein 1-like	5.09792	5.17561	5.17563	5.13503	5.14605	4	4.61637	4.67832	4.67963	4.66906	4.66084	4	NA	NA	NA	NA	#DIV/0!	0
LOC108214238	NC_030383.1	6537657	6545007	product=probable sucrose-phosphate synthase 1	-0.801256	-0.806823	-0.806817	-0.797206	-0.803026	4	-0.506198	-0.488299	-0.488273	-0.487783	-0.492638	4	NA	NA	NA	NA	#DIV/0!	0
LOC108203815	NC_030381.1	14154095	14162556	product=putative ABC transporter C family member 15	3.62712	3.70514	3.69521	3.78258	3.70251	4	1.9712	2.00223	2.00325	2.00782	1.99613	4	1.5678	1.71529	1.70898	1.77744	1.69238	4
LOC108215086	NC_030383.1	6570061	6577825	product=calmodulin-binding receptor-like cytoplasmic kinase 3	0.500226	0.499553	0.499756	0.497544	0.49927	4	0.519893	0.539898	0.540103	0.538229	0.534531	4	NA	NA	NA	NA	#DIV/0!	0
LOC108214201	NC_030383.1	6587880	6596303	product=bifunctional purple acid phosphatase 26	1.20393	1.20533	1.20522	1.20526	1.20494	4	1.31841	1.33986	1.33969	1.34316	1.33528	4	NA	NA	NA	NA	#DIV/0!	0
LOC108211803	NC_030383.1	6644807	6650272	product=heparanase-like protein 3	-0.887563	-0.900189	-0.900525	-0.889235	-0.894378	4	-1.24011	-1.2304	-1.23084	-1.21485	-1.22905	4	NA	NA	NA	NA	#DIV/0!	0
LOC108204238	NC_030381.1	14170190	14175796	product=shikimate kinase%2C chloroplastic	0.366089	0.364599	0.364776	0.363512	0.364744	4	0.896124	0.917537	0.917298	0.925408	0.914092	4	-0.545843	-0.545765	-0.545431	-0.557334	-0.548593	4
LOC108215453	NC_030383.1	6694239	6699015	product=protein OS-9 homolog	0.36984	0.368265	0.368383	0.367903	0.368598	4	NA	NA	NA	NA	#DIV/0!	0	NA	0.261132	0.261178	0.26069	0.261	3
LOC108210438	NC_030383.1	6740308	6742280	product=membrane steroid-binding protein 2-like	-0.359875	-0.363182	-0.363162	-0.362535	-0.362188	4	-0.365927	-0.347648	-0.34761	-0.345743	-0.351732	4	NA	NA	NA	NA	#DIV/0!	0
LOC108211580	NC_030383.1	6743605	6747125	NA	2.49661	2.52289	2.5231	2.50825	2.51271	4	0.89161	0.914587	0.915201	0.904214	0.906403	4	1.54487	1.61404	1.6137	1.61107	1.59592	4
LOC108215219	NC_030381.1	14185284	14187910	product=uncharacterized LOC108215219	-1.41096	-1.48689	-1.48561	-1.50411	-1.47189	4	-1.36652	-1.3987	-1.39705	-1.41093	-1.3933	4	NA	NA	NA	NA	#DIV/0!	0
LOC108211755	NC_030383.1	6881887	6883435	NA	1.61646	1.65667	1.65812	1.67122	1.65062	4	1.83633	1.88826	1.88649	1.88669	1.87444	4	NA	NA	NA	NA	#DIV/0!	0
LOC108202596	NC_030381.1	14201025	14206242	product=ABC transporter F family member 5	-0.414908	-0.417888	-0.417966	-0.419763	-0.417631	4	-0.717363	-0.69973	-0.699788	-0.701353	-0.704559	4	0.281253	0.288633	0.288563	0.289284	0.286933	4
LOC108210556	NC_030383.1	6902024	6910058	product=DNA mismatch repair protein MSH3	-0.371111	-0.374077	-0.374161	-0.379239	-0.374647	4	-1.00359	-0.987015	-0.987007	-0.986215	-0.990956	4	0.609736	0.619658	0.619569	0.617162	0.616531	4
LOC108214735	NC_030383.1	6914431	6918328	product=pre-mRNA cleavage factor Im 25 kDa subunit 2	-0.435972	-0.439214	-0.439264	-0.4398	-0.438562	4	-0.53514	-0.517242	-0.517282	-0.517535	-0.5218	4	NA	NA	NA	NA	#DIV/0!	0
LOC108214736	NC_030383.1	6919517	6921252	product=remorin	2.18587	2.25321	2.25393	2.20569	2.22467	4	1.50853	1.57121	1.57839	1.68712	1.58631	4	NA	NA	NA	NA	#DIV/0!	0
LOC108214629	NC_030383.1	6942764	6943651	product=UPF0329 protein ECU05_1680/ECU11_0050-like	0.94292	0.945597	0.945516	0.945104	0.944784	4	0.52082	0.541397	0.541338	0.536494	0.535012	4	0.401055	0.411109	0.411029	0.412829	0.409006	4
LOC108213398	NC_030383.1	6947034	6948528	product=heavy metal-associated isoprenylated plant protein 20	2.79694	3.09542	3.0988	2.84193	2.95827	4	3.5963	3.92493	3.93743	3.70639	3.79126	4	-0.789155	-0.8248	-0.824236	-0.857636	-0.823957	4
LOC108214892	NC_030383.1	6951855	6955685	product=oxalate--CoA ligase-like	-0.502519	-0.507526	-0.507491	-0.510868	-0.507101	4	-1.05731	-1.04143	-1.0414	-1.04501	-1.04629	4	0.53277	0.540506	0.540526	0.540411	0.538553	4
LOC108202605	NC_030381.1	14207727	14214585	product=programmed cell death protein 2-like	-1.08367	-1.09172	-1.0915	-1.09476	-1.09041	4	-1.31352	-1.29946	-1.29911	-1.30158	-1.30342	4	NA	NA	NA	NA	#DIV/0!	0
LOC108213690	NC_030383.1	6975098	6979857	NA	-7.13233	-9.95481	-9.95465	-8.02958	-8.76784	4	-6.79739	-9.30762	-9.30801	-7.20186	-8.15372	4	-0.783981	-0.817377	-0.816349	-0.822614	-0.81008	4
LOC108215118	NC_030383.1	6981662	6988360	product=uncharacterized LOC108215118	1.31967	1.3298	1.32942	1.33152	1.3276	4	2.45011	2.48666	2.48622	2.48969	2.47817	4	-1.11261	-1.14902	-1.1484	-1.15218	-1.14055	4
LOC108215157	NC_030383.1	7004684	7008041	product=uncharacterized LOC108215157	-0.587147	-0.592745	-0.592547	-0.5915	-0.590985	4	NA	NA	NA	NA	#DIV/0!	0	-0.654256	-0.654149	-0.653891	-0.655213	-0.654377	4
LOC108198230	NC_030381.1	14227309	14228385	product=uncharacterized LOC108198230	-4.83883	-4.95418	-4.96083	-4.95231	-4.92654	4	-4.6314	-4.65554	-4.6611	-4.71095	-4.66475	4	NA	NA	NA	NA	#DIV/0!	0
LOC108213730	NC_030383.1	7023501	7027077	product=protein DETOXIFICATION 35-like	3.35596	3.49471	3.49053	3.44191	3.44578	4	6.99245	7.6542	7.65368	7.16426	7.36615	4	-2.28781	NA	NA	NA	-2.28781	1
LOC108215249	NC_030383.1	7030259	7032573	product=scarecrow-like protein 8	1.22383	1.22523	1.22517	1.22571	1.22498	4	0.504281	0.523822	0.523814	0.523725	0.51891	4	0.697517	0.708189	0.708098	0.708808	0.705653	4
LOC108214135	NC_030383.1	7038154	7044732	product=proline--tRNA ligase%2C chloroplastic/mitochondrial	1.38496	1.39521	1.39582	1.40954	1.39638	4	1.33152	1.355	1.35503	1.34597	1.34688	4	NA	NA	NA	NA	#DIV/0!	0
LOC108214136	NC_030383.1	7044797	7047401	product=alcohol dehydrogenase 1-like	-0.51474	-0.519778	-0.519777	-0.521101	-0.518849	4	NA	NA	NA	NA	#DIV/0!	0	-0.391634	-0.38822	-0.388271	-0.387631	-0.388939	4
LOC108214139	NC_030383.1	7048212	7048645	NA	-3.3286	-3.45436	-3.45607	-3.37515	-3.40355	4	-1.84916	-1.89802	-1.90459	-1.87968	-1.88286	4	-1.42628	-1.55386	NA	-1.47061	-1.48358	3
LOC108214137	NC_030383.1	7048826	7053821	NA	-2.83037	-2.88652	-2.8858	-2.81187	-2.85364	4	-3.52814	-3.53712	-3.53722	-3.52341	-3.53147	4	NA	NA	NA	NA	#DIV/0!	0
LOC108214349	NC_030383.1	7074422	7080259	NA	-2.57854	-2.59639	-2.59634	-2.58123	-2.58813	4	-1.82126	-1.80548	-1.80551	-1.8071	-1.80984	4	-0.781725	-0.784862	-0.784726	-0.766491	-0.779451	4
LOC108214350	NC_030383.1	7082419	7088035	NA	-4.14686	-4.17664	-4.17675	-4.18451	-4.17119	4	-3.46891	-3.46231	-3.46242	-3.47385	-3.46687	4	-0.708527	-0.708592	-0.708524	-0.704171	-0.707454	4
LOC108215121	NC_030383.1	7088999	7094225	product=uncharacterized LOC108215121	-0.528961	-0.534496	-0.534586	-0.52939	-0.531858	4	NA	NA	NA	NA	#DIV/0!	0	-0.642314	-0.646881	-0.647016	-0.631212	-0.641856	4
LOC108214255	NC_030383.1	7103138	7109473	product=uncharacterized membrane protein YjcL-like	-0.877571	-0.883511	-0.883668	-0.875449	-0.88005	4	NA	0.406988	0.406624	0.409082	0.407564	3	-1.27433	-1.28363	-1.28367	-1.27554	-1.27929	4
LOC108212148	NC_030383.1	7129880	7137071	product=anthocyanidin 3-O-glucosyltransferase 6-like	1.20068	1.202	1.20207	1.19958	1.20108	4	NA	NA	NA	NA	#DIV/0!	0	1.06932	1.08172	1.08172	1.07884	1.0779	4
LOC108214828	NC_030383.1	7137672	7145235	product=beta-carotene 3-hydroxylase%2C chloroplastic-like	-0.472902	-0.476911	-0.47721	-0.470638	-0.474415	4	0.458151	0.479778	0.479393	0.481426	0.474687	4	-0.942443	-0.949743	-0.949849	-0.944037	-0.946518	4
LOC108214829	NC_030383.1	7148314	7149574	product=dehydration-responsive element-binding protein 1A-like	-3.3592	-3.64259	-3.64203	-3.70253	-3.58659	4	-2.12703	NA	NA	NA	-2.12703	1	-1.20301	-1.32275	-1.32505	-1.30164	-1.28811	4
LOC108210394	NC_030383.1	7151893	7156530	NA	-3.5319	-3.57871	-3.57935	-3.56847	-3.56461	4	-1.99304	-2.00351	-2.00412	-1.99741	-1.99952	4	-1.5446	-1.56897	-1.5692	-1.56533	-1.56202	4
LOC108211668	NC_030383.1	7270666	7272022	product=transcription factor TCP19-like	-1.00651	-1.01307	-1.0129	-1.01482	-1.01183	4	-1.45995	-1.44514	-1.44495	-1.44412	-1.44854	4	0.430115	0.438564	0.438458	0.437137	0.436069	4
LOC108213751	NC_030383.1	7306196	7307793	NA	1.34577	1.36921	1.36992	1.37178	1.36417	4	0.743503	0.770467	0.770169	0.76735	0.762872	4	NA	NA	NA	NA	#DIV/0!	0
LOC108211967	NC_030383.1	7365556	7367591	product=gibberellin 20 oxidase 1-D-like	-1.8603	-1.88267	-1.88371	-1.91661	-1.88582	4	3.36379	3.42894	3.4232	3.41026	3.40655	4	-5.18315	-5.29629	-5.29435	-5.31797	-5.27294	4
LOC108215397	NC_030383.1	7384107	7387022	product=subtilisin-like protease SBT1.3	-3.19465	-3.31172	-3.31026	-3.30445	-3.28027	4	-3.11623	-3.17325	-3.172	-3.15794	-3.15485	4	NA	NA	NA	NA	#DIV/0!	0
LOC108210770	NC_030383.1	7434546	7437470	product=F-box protein CPR30-like	-3.02682	-3.27256	-3.27057	-3.03663	-3.15164	4	-6.63615	-6.71787	-6.7176	-6.65945	-6.68277	4	3.25778	3.44648	3.46279	3.63587	3.45073	4
LOC108215135	NC_030383.1	7483530	7496108	product=SPX and EXS domain-containing protein 1-like	0.391444	0.391113	0.390967	0.390401	0.390982	4	0.524565	0.545078	0.544882	0.544728	0.539813	4	NA	NA	NA	NA	#DIV/0!	0
LOC108205336	NC_030381.1	14358973	14368912	product=S-adenosylmethionine carrier 1%2C chloroplastic/mitochondrial	-0.632213	-0.636544	-0.636643	-0.637041	-0.63561	4	NA	-0.29996	-0.300221	-0.299362	-0.299848	3	-0.333563	-0.329764	-0.329528	-0.332047	-0.331225	4
LOC108210546	NC_030383.1	7508497	7512982	product=hypersensitive-induced response protein 4-like	-0.662192	-0.666624	-0.666642	-0.666673	-0.665533	4	-0.61842	-0.601132	-0.60095	-0.599924	-0.605107	4	NA	NA	NA	NA	#DIV/0!	0
LOC108211194	NC_030383.1	7513454	7516327	product=uncharacterized LOC108211194	-0.608059	-0.613947	-0.614192	-0.614311	-0.612627	4	NA	NA	NA	NA	#DIV/0!	0	-0.460175	-0.460669	-0.461159	-0.454099	-0.459026	4
LOC108211296	NC_030383.1	7580558	7582611	product=uncharacterized LOC108211296	4.21297	4.75722	4.75391	4.54352	4.5669	4	5.87063	6.84478	6.8404	6.29732	6.46329	4	NA	NA	NA	NA	#DIV/0!	0
LOC108213290	NC_030383.1	7613063	7616836	product=monocopper oxidase-like protein SKU5	-4.63419	-4.80044	-4.79965	-4.74438	-4.74466	4	-5.70163	-5.79065	-5.79031	-5.72565	-5.75206	4	0.968427	0.992286	0.992899	0.988116	0.985432	4
LOC108215226	NC_030383.1	7628667	7631750	product=trehalose-phosphate phosphatase A-like	-0.810227	-0.826916	-0.82665	-0.823377	-0.821792	4	-0.746671	-0.734388	-0.7337	-0.739037	-0.738449	4	NA	NA	NA	NA	#DIV/0!	0
LOC108210948	NC_030383.1	7639241	7644775	product=vesicle-associated protein 1-2-like	-0.570978	-0.575168	-0.575204	-0.574881	-0.574058	4	-0.673706	-0.656417	-0.656446	-0.655967	-0.660634	4	NA	NA	NA	NA	#DIV/0!	0
LOC108212165	NC_030383.1	7694016	7698240	product=quinone oxidoreductase-like	-1.02146	-1.05253	-1.05297	-1.04558	-1.04314	4	NA	NA	NA	NA	#DIV/0!	0	NA	NA	NA	NA	#DIV/0!	0
LOC108210727	NC_030383.1	7735361	7736408	product=ethylene-responsive transcription factor 5	0.720577	0.72182	0.721826	0.710492	0.718679	4	NA	NA	NA	NA	#DIV/0!	0	0.961276	0.976212	0.976331	0.971552	0.971343	4
LOC108214451	NC_030383.1	7826442	7830721	product=translocase of chloroplast 34	-0.539664	-0.542934	-0.542983	-0.546302	-0.542971	4	NA	NA	NA	NA	#DIV/0!	0	-0.342542	-0.337947	-0.337975	-0.335681	-0.338536	4
LOC108214450	NC_030383.1	7831129	7834503	product=uncharacterized LOC108214450	1.97912	2.08488	2.08712	2.07339	2.05613	4	1.41601	1.4823	1.48091	1.4733	1.46313	4	NA	NA	NA	NA	#DIV/0!	0
LOC108210381	NC_030383.1	7837452	7845774	product=autophagy-related protein 18d-like	0.632586	0.632433	0.632536	0.629817	0.631843	4	0.57577	0.595741	0.59598	0.592527	0.590004	4	NA	NA	NA	NA	#DIV/0!	0
LOC108211650	NC_030383.1	7863800	7867732	product=uncharacterized protein At5g05190-like	-3.64732	-3.76957	-3.76923	-3.77616	-3.74057	4	-3.78046	-3.83799	-3.83747	-3.84606	-3.8255	4	NA	NA	NA	NA	#DIV/0!	0
LOC108210548	NC_030383.1	7867913	7871428	product=probable RNA-binding protein EIF1AD	-0.452072	-0.456043	-0.456088	-0.455603	-0.454951	4	-0.78951	-0.772663	-0.772597	-0.77212	-0.776722	4	0.315049	0.323305	0.323171	0.323914	0.32136	4
LOC108215296	NC_030383.1	7877128	7881506	product=probable LRR receptor-like serine/threonine-protein kinase IRK	4.2879	4.37143	4.37349	4.36251	4.34883	4	3.66301	3.72172	3.72542	3.71402	3.70604	4	NA	NA	NA	NA	#DIV/0!	0
LOC108211363	NC_030383.1	7891687	7897628	product=uncharacterized LOC108211363	1.07498	1.0791	1.07924	1.07532	1.07716	4	3.15128	3.18951	3.19078	3.18611	3.17942	4	-2.0355	-2.10614	-2.10766	-2.10168	-2.08775	4
LOC108215153	NC_030383.1	7899294	7911461	product=uncharacterized LOC108215153	-0.873818	-0.882893	-0.8831	-0.886026	-0.881459	4	-1.50009	-1.48797	-1.48801	-1.49031	-1.4916	4	0.598592	0.612073	0.611958	0.611549	0.608543	4
LOC108211759	NC_030383.1	7935351	7943806	product=probable alkaline/neutral invertase D	0.796722	0.798352	0.798089	0.809354	0.800629	4	5.12011	5.16687	5.16585	5.16407	5.15423	4	-4.23038	-4.35627	-4.3581	-4.35514	-4.32497	4
LOC108213382	NC_030383.1	7962953	7965156	product=flavanone 3-dioxygenase	5.47092	5.52577	5.52175	5.56044	5.51972	4	9.81698	9.94757	9.94716	9.94931	9.91526	4	-3.91059	-4.39456	-4.40216	-4.39337	-4.27517	4
LOC108213378	NC_030383.1	7966849	7973416	product=prolyl endopeptidase-like	-0.584937	-0.589869	-0.589805	-0.592908	-0.58938	4	-0.518938	-0.501925	-0.501871	-0.505285	-0.507005	4	NA	NA	NA	NA	#DIV/0!	0
LOC108213384	NC_030383.1	7980554	7982230	product=uncharacterized LOC108213384	-0.771097	-0.777577	-0.777058	-0.791449	-0.779295	4	1.16888	1.1961	1.19624	1.17583	1.18426	4	-1.95133	-1.96627	-1.96655	-1.95665	-1.9602	4
LOC108213386	NC_030383.1	7985139	7987066	NA	-1.25494	-1.31351	-1.31202	-1.31542	-1.29897	4	-1.82933	-1.85296	-1.85259	-1.83907	-1.84349	4	NA	NA	NA	NA	#DIV/0!	0
LOC108210943	NC_030383.1	8043264	8048386	product=ABC transporter B family member 13-like	3.08304	3.41149	3.40907	3.27211	3.29393	4	3.06121	3.27234	3.27436	3.09054	3.17461	4	NA	NA	NA	NA	#DIV/0!	0
LOC108214923	NC_030383.1	8053527	8063251	product=vacuolar protein sorting-associated protein 35B-like	-0.309011	-0.311951	-0.311978	-0.313052	-0.311498	4	NA	NA	NA	NA	#DIV/0!	0	NA	NA	NA	NA	#DIV/0!	0
LOC108213182	NC_030383.1	8134122	8135576	product=expansin-A11-like	1.29369	1.29737	1.2976	1.2944	1.29577	4	NA	NA	NA	NA	#DIV/0!	0	0.702624	0.738168	NA	NA	0.720396	2
LOC108214413	NC_030383.1	8143495	8145112	product=expansin-A11-like	2.0747	2.0837	2.08335	2.0903	2.08301	4	2.69715	2.72823	2.73049	2.77159	2.73186	4	-0.621004	-0.63372	NA	-0.681838	-0.645521	3
LOC108214411	NC_030383.1	8145658	8148698	product=FAD-dependent urate hydroxylase-like	-0.461352	-0.465095	-0.465085	-0.462834	-0.463591	4	NA	NA	NA	NA	#DIV/0!	0	-0.708563	-0.704679	-0.704667	-0.702957	-0.705217	4
LOC108214412	NC_030383.1	8149305	8155450	product=ribonuclease P protein subunit p25	-0.617143	-0.620998	-0.620987	-0.620878	-0.620001	4	-0.711901	-0.694277	-0.694215	-0.692558	-0.698238	4	NA	NA	NA	NA	#DIV/0!	0
LOC108214123	NC_030383.1	8177555	8181193	product=probable nucleoredoxin 2	0.485374	0.484148	0.484139	0.500818	0.48862	4	0.809772	0.830334	0.830395	0.834256	0.826189	4	NA	NA	NA	NA	#DIV/0!	0
LOC108214125	NC_030383.1	8186263	8189020	product=DNA-directed RNA polymerases II%2C IV and V subunit 6A-like	-0.557491	-0.56167	-0.561627	-0.561647	-0.560609	4	-1.41849	-1.40243	-1.40238	-1.3992	-1.40562	4	0.838025	0.847284	0.847263	0.843999	0.844143	4
LOC108214124	NC_030383.1	8190303	8195703	product=probable prolyl 4-hydroxylase 3	-0.87408	-0.878813	-0.878825	-0.878935	-0.877663	4	-0.823544	-0.806424	-0.806403	-0.806392	-0.810691	4	NA	NA	NA	NA	#DIV/0!	0
LOC108214634	NC_030383.1	8261027	8264863	product=rop guanine nucleotide exchange factor 1-like	1.30102	1.32174	1.32167	1.30349	1.31198	4	2.94704	3.01354	3.01456	3.00089	2.99401	4	-1.52771	-1.68578	-1.68871	-1.68544	-1.64691	4
LOC108211295	NC_030383.1	8275489	8279196	product=L-ascorbate oxidase homolog	-1.64287	-1.65579	-1.65558	-1.63736	-1.6479	4	NA	0.296906	0.296966	0.296487	0.296786	3	-1.92231	-1.94664	-1.94609	-1.921	-1.93401	4
LOC108215439	NC_030383.1	8370732	8371850	product=phosphoprotein ECPP44	1.2561	1.25966	1.25959	1.26496	1.26007	4	NA	NA	0.26787	0.270062	0.268966	2	0.983878	0.998278	0.998515	1.00657	0.996809	4
LOC108204707	NC_030381.1	14736722	14748590	product=glutathione reductase%2C cytosolic	0.400086	0.398458	0.398463	0.398503	0.398877	4	0.416213	0.43507	0.435039	0.435931	0.430563	4	NA	NA	NA	NA	#DIV/0!	0
LOC108211211	NC_030383.1	8451266	8452704	product=putative methyltransferase DDB_G0268948	0.471724	0.472169	0.472112	0.470025	0.471507	4	0.761839	0.782282	0.782211	0.77823	0.77614	4	-0.30774	-0.303291	-0.303305	-0.299855	-0.303548	4
LOC108212177	NC_030383.1	8453571	8458434	product=uncharacterized protein At1g04910-like	-6.63187	-7.22147	-7.22094	-6.97737	-7.01291	4	NA	NA	NA	NA	#DIV/0!	0	-5.62614	-6.47669	-6.47618	-6.31946	-6.22462	4
LOC108214439	NC_030383.1	8524546	8529063	product=catalase	-0.555184	-0.559453	-0.559435	-0.554015	-0.557022	4	-1.29502	-1.27792	-1.27792	-1.27732	-1.28204	4	0.716288	0.725306	0.725323	0.729727	0.724161	4
LOC108211049	NC_030383.1	8608278	8615483	product=putative lipase ROG1	1.47686	1.49947	1.50059	1.49306	1.4925	4	1.62594	1.66455	1.66355	1.66694	1.65524	4	NA	NA	NA	NA	#DIV/0!	0
LOC108214704	NC_030383.1	8760012	8763469	product=receptor-like protein kinase HAIKU2	-0.974571	-0.990819	-0.99059	-0.989419	-0.98635	4	NA	NA	NA	NA	#DIV/0!	0	NA	NA	NA	NA	#DIV/0!	0
LOC108211366	NC_030383.1	8795675	8801290	product=MADS-box transcription factor 23-like	2.34229	2.38948	2.39017	2.37507	2.37425	4	1.79951	1.83991	1.83988	1.83364	1.82823	4	NA	NA	NA	NA	#DIV/0!	0
LOC108213978	NC_030383.1	8829643	8845017	product=E3 ubiquitin-protein ligase UPL1-like	-0.53077	-0.534577	-0.534576	-0.546852	-0.536694	4	-0.861026	-0.844114	-0.844104	-0.84881	-0.849513	4	0.308739	0.316057	0.316062	0.308689	0.312387	4
LOC108211181	NC_030383.1	8869643	8873366	product=uncharacterized LOC108211181	0.589736	0.591136	0.591648	0.588207	0.590182	4	NA	0.352594	0.352568	0.352625	0.352596	3	NA	NA	NA	NA	#DIV/0!	0
LOC108211708	NC_030383.1	8879956	8883506	NA	7.43406	10.4133	10.4134	8.32481	9.14639	4	7.38517	8.34401	8.34362	7.87921	7.988	4	NA	NA	NA	NA	#DIV/0!	0
LOC108214076	NC_030383.1	8884049	8901367	product=probable ubiquitin-like-specific protease 2B	-0.468012	-0.472501	-0.472499	-0.469592	-0.470651	4	-0.784743	-0.767348	-0.767401	-0.770593	-0.772521	4	0.293929	0.30166	0.301651	0.305238	0.30062	4
LOC108210972	NC_030383.1	8933907	8942668	product=uncharacterized LOC108210972	-0.629347	-0.633409	-0.633569	-0.634867	-0.632798	4	-0.384325	-0.366096	-0.366196	-0.36757	-0.371047	4	NA	-0.260392	-0.260559	-0.259119	-0.260023	3
LOC108210904	NC_030383.1	8945465	8946901	product=AT-hook motif nuclear-localized protein 28-like	0.97605	0.978835	0.979263	0.974962	0.977277	4	-0.717074	-0.700715	-0.700441	-0.699861	-0.704523	4	1.65908	1.68558	1.68569	1.68278	1.67828	4
LOC108214821	NC_030383.1	8957222	8965929	product=glucose-6-phosphate isomerase 1%2C chloroplastic	-0.740476	-0.744173	-0.74421	-0.747677	-0.744134	4	NA	NA	NA	NA	#DIV/0!	0	-0.560266	-0.55623	-0.556284	-0.556318	-0.557275	4
LOC108211547	NC_030383.1	8972473	8976130	product=CRS2-associated factor 2%2C mitochondrial	-0.871025	-0.879504	-0.879488	-0.879259	-0.877319	4	-0.843118	-0.82784	-0.828162	-0.824939	-0.831015	4	NA	NA	NA	NA	#DIV/0!	0
LOC108199155	NC_030381.1	14777282	14777864	product=egg cell-secreted protein 1.1-like	5.66243	6.44441	6.44294	6.44219	6.24799	4	7.441	9.86107	9.86134	7.95029	8.77843	4	NA	NA	NA	NA	#DIV/0!	0
LOC108214365	NC_030383.1	9032240	9040186	product=uncharacterized LOC108214365	-0.320307	-0.323334	-0.323341	-0.324266	-0.322812	4	-0.663787	-0.646148	-0.646209	-0.648569	-0.651178	4	0.322202	0.329586	0.32969	0.330141	0.327904	4
LOC108211250	NC_030383.1	9142765	9149535	product=uncharacterized LOC108211250	-0.466048	-0.470654	-0.47073	-0.470224	-0.469414	4	NA	NA	NA	NA	#DIV/0!	0	NA	NA	NA	NA	#DIV/0!	0
LOC108211090	NC_030383.1	9161073	9165048	product=psbP domain-containing protein 2%2C chloroplastic	-1.88005	-1.89182	-1.89185	-1.88915	-1.88822	4	NA	0.503596	0.503526	0.503175	0.503432	3	-2.36637	-2.38878	-2.3887	-2.38705	-2.38273	4
LOC108215424	NC_030383.1	9166862	9175121	product=ultraviolet-B receptor UVR8-like	-3.93968	-3.97005	-3.97014	-3.99469	-3.96864	4	-0.907897	-0.89454	-0.894857	-0.920034	-0.904332	4	-3.06478	-3.06915	-3.06914	-3.0689	-3.06799	4
LOC108211684	NC_030383.1	9186281	9188203	product=pentatricopeptide repeat-containing protein At4g14050%2C mitochondrial	-0.787228	-0.797178	-0.796859	-0.801877	-0.795786	4	-0.991352	-0.979244	-0.978607	-0.985344	-0.983637	4	NA	NA	NA	NA	#DIV/0!	0
LOC108213295	NC_030383.1	9189254	9190312	product=transcription factor HBP-1b(c38)-like	-5.41921	-5.75145	-5.76085	-5.88005	-5.70289	4	-5.44369	-5.64753	-5.65806	-5.77976	-5.63226	4	NA	NA	NA	NA	#DIV/0!	0
LOC108214673	NC_030383.1	9195321	9216468	product=exocyst complex component SEC6-like	1.3528	1.39324	1.39295	1.42086	1.38996	4	NA	NA	NA	NA	#DIV/0!	0	1.39794	1.52297	1.52203	1.54265	1.4964	4
LOC108214675	NC_030383.1	9223354	9224943	product=uncharacterized oxidoreductase At4g09670-like	1.65871	1.66651	1.66622	1.66545	1.66422	4	-1.23635	-1.223	-1.22284	-1.22104	-1.22581	4	2.85004	2.89753	2.89554	2.88946	2.88314	4
LOC108211000	NC_030383.1	9278058	9290261	product=uncharacterized LOC108211000	1.08422	1.09393	1.0945	1.08188	1.08863	4	NA	NA	NA	NA	#DIV/0!	0	1.11057	1.14876	1.14883	1.14809	1.13906	4
LOC108214046	NC_030383.1	9364950	9371711	product=calcium-dependent protein kinase SK5-like	1.12253	1.12755	1.12719	1.12991	1.1268	4	0.595438	0.616653	0.616407	0.617539	0.611509	4	0.503297	0.517853	0.517616	0.519598	0.514591	4
LOC108214045	NC_030383.1	9376892	9387576	product=cleft lip and palate transmembrane protein 1 homolog	-0.445103	-0.448134	-0.448163	-0.455245	-0.449161	4	-0.413473	-0.395424	-0.39545	-0.40257	-0.401729	4	NA	NA	NA	NA	#DIV/0!	0
LOC108211957	NC_030383.1	9388105	9390380	product=protein SUPPRESSOR OF GENE SILENCING 3-like	1.26564	1.28297	1.2837	1.28142	1.27843	4	1.29665	1.33039	1.32904	1.33839	1.32362	4	NA	NA	NA	NA	#DIV/0!	0
LOC108211959	NC_030383.1	9390381	9391751	product=uncharacterized LOC108211959	1.36377	1.40983	1.40921	1.47442	1.41431	4	1.19783	1.2349	1.23592	1.2307	1.22484	4	NA	NA	NA	NA	#DIV/0!	0
LOC108214610	NC_030383.1	9405543	9420144	product=uncharacterized LOC108214610	-0.491686	-0.495628	-0.495587	-0.492539	-0.49386	4	-0.766355	-0.748681	-0.748646	-0.746787	-0.752617	4	0.252813	0.259718	0.25974	0.26031	0.258145	4
LOC108211079	NC_030383.1	9477653	9481736	product=uncharacterized LOC108211079	3.50254	3.57151	3.5635	3.65592	3.57337	4	-1.18803	-1.1731	-1.17293	-1.17721	-1.17782	4	4.58251	4.74994	4.73541	4.83967	4.72688	4
LOC108214617	NC_030383.1	9525998	9527256	product=photosystem II 10 kDa polypeptide%2C chloroplastic-like	2.21394	2.24017	2.23962	2.25988	2.2384	4	2.44103	2.48819	2.49384	2.5703	2.49834	4	NA	NA	NA	NA	#DIV/0!	0
LOC108214148	NC_030383.1	9534061	9537322	product=NAC domain-containing protein 21/22	4.45754	4.73364	4.72708	5.22173	4.785	4	3.91049	4.01113	4.01156	3.95684	3.97251	4	NA	NA	NA	NA	#DIV/0!	0
LOC108214645	NC_030383.1	9550903	9558345	product=protein PAT1 homolog 1-like	-0.605374	-0.609117	-0.609186	-0.609922	-0.6084	4	-0.748435	-0.730889	-0.730861	-0.728812	-0.734749	4	NA	NA	NA	NA	#DIV/0!	0
LOC108215354	NC_030383.1	9577712	9582937	product=uncharacterized LOC108215354	-0.590321	-0.595362	-0.595448	-0.593958	-0.593772	4	-0.732302	-0.715888	-0.715834	-0.71576	-0.719946	4	NA	NA	NA	NA	#DIV/0!	0
LOC108211653	NC_030383.1	9583672	9585352	product=probable BOI-related E3 ubiquitin-protein ligase 3	-2.13444	-2.22032	-2.22108	-2.15697	-2.1832	4	-3.51714	-3.53136	-3.53148	-3.51341	-3.52335	4	1.25024	1.31732	1.31411	1.35867	1.31009	4
LOC108213645	NC_030383.1	9632281	9632912	product=auxin-responsive protein SAUR71-like	-2.21687	-2.41276	-2.41752	-2.47971	-2.38172	4	NA	NA	NA	NA	#DIV/0!	0	-1.41285	-1.64594	-1.64988	-1.64909	-1.58944	4
LOC108214464	NC_030383.1	9637053	9641921	product=zinc finger HIT domain-containing protein 2	-0.594415	-0.598745	-0.598895	-0.600724	-0.598195	4	-0.648407	-0.631073	-0.631096	-0.631728	-0.635576	4	NA	NA	NA	NA	#DIV/0!	0
LOC108210391	NC_030383.1	9723013	9729450	product=glyceraldehyde-3-phosphate dehydrogenase GAPCP2%2C chloroplastic-like	-0.441702	-0.445131	-0.44513	-0.44529	-0.444313	4	NA	NA	NA	NA	#DIV/0!	0	-0.304575	-0.299519	-0.299534	-0.299393	-0.300755	4
LOC108210760	NC_030383.1	9785841	9789076	product=uncharacterized LOC108210760	1.58942	1.59841	1.59791	1.60705	1.5982	4	2.20311	2.23476	2.23475	2.26007	2.23317	4	NA	-0.627703	-0.627522	-0.648108	-0.634444	3
LOC108213550	NC_030383.1	9798469	9800434	NA	-3.1582	-3.39313	-3.3928	-3.54887	-3.37325	4	-3.26613	-3.40378	-3.40324	-3.5432	-3.40409	4	NA	NA	NA	NA	#DIV/0!	0
LOC108211356	NC_030383.1	9862372	9864928	product=glucan endo-1%2C3-beta-glucosidase 8-like	2.35414	2.40005	2.40087	2.4657	2.40519	4	1.19369	1.22028	1.2197	1.22237	1.21401	4	1.10249	1.18671	1.18725	1.25115	1.1819	4
LOC108213743	NC_030383.1	9892125	9893931	product=GATA transcription factor 5-like	0.775712	0.783786	0.78399	0.793203	0.784173	4	1.80746	1.8407	1.84135	1.84762	1.83428	4	-1.02277	-1.04948	-1.04933	-1.04695	-1.04213	4
LOC108213745	NC_030383.1	9898366	9899243	product=short-chain type dehydrogenase/reductase-like	0.842667	0.845205	0.845563	0.842242	0.843919	4	-0.610993	-0.594074	-0.593984	-0.593889	-0.598235	4	1.42208	1.44562	1.44602	1.44245	1.43904	4
LOC108213742	NC_030383.1	9899630	9905070	product=protein kinase 2B%2C chloroplastic-like	1.15537	1.16593	1.16544	1.16476	1.16287	4	NA	NA	NA	NA	#DIV/0!	0	1.35533	1.3891	1.3887	1.39263	1.38144	4
LOC108213741	NC_030383.1	9906216	9910194	product=pentatricopeptide repeat-containing protein At4g13650	0.963484	0.971826	0.970671	0.983958	0.972485	4	NA	NA	NA	NA	#DIV/0!	0	1.11628	1.14871	1.14678	1.16359	1.14384	4
LOC108211676	NC_030383.1	10018109	10020416	product=metal tolerance protein 4-like	2.46007	2.53074	2.53156	2.51371	2.50902	4	1.99003	2.05089	2.0494	2.06993	2.04006	4	NA	NA	NA	NA	#DIV/0!	0
LOC108213195	NC_030383.1	10025004	10025905	product=transmembrane and coiled-coil domain-containing protein 1	6.89287	9.8224	9.82221	7.74998	8.57187	4	NA	0.62611	NA	NA	0.62611	1	4.84933	9.31342	9.314	7.11185	7.64715	4
LOC108214119	NC_030383.1	10056892	10065006	product=uncharacterized protein C18orf8	-0.310649	-0.313935	-0.313895	-0.313516	-0.312999	4	NA	NA	NA	NA	#DIV/0!	0	-0.31034	-0.305846	-0.305642	-0.308099	-0.307482	4
LOC108211697	NC_030383.1	10098281	10102320	product=uncharacterized LOC108211697	1.25723	1.26147	1.26148	1.25963	1.25995	4	0.77057	0.791956	0.79165	0.795153	0.787332	4	0.463095	0.476719	0.476981	0.470351	0.471786	4
LOC108214211	NC_030383.1	10129192	10143388	product=histone-lysine N-methyltransferase ATXR3-like	-0.72831	-0.732849	-0.732797	-0.730369	-0.731081	4	-0.718407	-0.700797	-0.700727	-0.696815	-0.704186	4	NA	NA	NA	NA	#DIV/0!	0
LOC108215374	NC_030383.1	10195055	10196621	product=xyloglucan endotransglucosylase/hydrolase protein 9-like	2.17855	2.18321	2.18327	2.19193	2.18424	4	2.0201	2.04201	2.04192	2.04306	2.03677	4	NA	NA	NA	NA	#DIV/0!	0
LOC108213257	NC_030383.1	10215953	10216846	product=calcium-binding protein PBP1-like	-1.58172	-1.59941	-1.59973	-1.61447	-1.59883	4	-1.04853	-1.03632	-1.0374	-1.0614	-1.04591	4	-0.555848	-0.557155	-0.556389	-0.539649	-0.55226	4
LOC108214468	NC_030381.1	14833885	14836035	product=FAD-dependent urate hydroxylase-like	3.38162	3.54357	3.54356	3.44761	3.47909	4	-4.46986	-4.47547	-4.47681	-4.5103	-4.48311	4	7.65631	8.0253	8.02519	7.96569	7.91813	4
LOC108211874	NC_030383.1	10220456	10222137	product=zinc finger protein CONSTANS-LIKE 12-like	-0.875026	-0.881115	-0.881157	-0.879375	-0.879168	4	-1.12933	-1.11373	-1.11379	-1.11602	-1.11822	4	NA	NA	NA	NA	#DIV/0!	0
LOC108211521	NC_030383.1	10238979	10245071	product=frataxin%2C mitochondrial-like	-1.45176	-1.48716	-1.48634	-1.49578	-1.48026	4	-1.56599	-1.56753	-1.56681	-1.57115	-1.56787	4	NA	NA	NA	NA	#DIV/0!	0
LOC108213409	NC_030383.1	10303041	10305017	product=putative cyclin-D6-1	2.25073	2.37121	2.37191	2.40065	2.34863	4	1.45807	1.52156	1.51988	1.51659	1.50403	4	NA	NA	NA	NA	#DIV/0!	0
LOC108214189	NC_030383.1	10325266	10338307	product=diacylglycerol kinase 5	0.681085	0.681095	0.681151	0.673398	0.679182	4	NA	0.376542	0.37654	0.369853	0.374312	3	NA	0.310838	0.311197	0.307964	0.31	3
LOC108213201	NC_030383.1	10340550	10341165	product=uncharacterized LOC108213201	-1.46747	-1.48418	-1.48424	-1.50696	-1.48572	4	-1.35021	-1.33939	-1.3395	-1.36847	-1.34939	4	NA	NA	NA	NA	#DIV/0!	0
LOC108213232	NC_030383.1	10345652	10346229	product=uncharacterized LOC108213232	1.83644	1.86361	1.86318	1.79365	1.83922	4	4.51911	4.60598	4.60919	4.52942	4.56592	4	-2.57308	-2.73734	-2.73519	-2.73475	-2.69509	4
LOC108214314	NC_030383.1	10379370	10379986	product=uncharacterized LOC108214314	1.13501	1.15245	1.15355	1.16367	1.15117	4	NA	NA	NA	NA	#DIV/0!	0	1.23203	1.2678	1.27059	1.335	1.27635	4
LOC108210410	NC_030383.1	10416038	10419534	product=uncharacterized LOC108210410	-0.336244	-0.339125	-0.339243	-0.340209	-0.338705	4	-0.397628	-0.379378	-0.379382	-0.3792	-0.383897	4	NA	NA	NA	NA	#DIV/0!	0
LOC108210782	NC_030383.1	10430474	10434631	product=probable galacturonosyltransferase 10	0.917152	0.9237	0.92319	0.928649	0.923173	4	1.52906	1.55745	1.55755	1.55434	1.5496	4	-0.61445	-0.627444	-0.628159	-0.617775	-0.621957	4
LOC108214669	NC_030383.1	10446284	10448173	product=glutamate formimidoyltransferase-like	-0.848156	-0.854395	-0.854458	-0.841951	-0.84974	4	NA	-0.305779	-0.305861	-0.305784	-0.305808	3	-0.541563	-0.54195	-0.541886	-0.526302	-0.537925	4
LOC108214671	NC_030383.1	10458078	10461197	product=protein ULTRAPETALA 1	1.6495	1.65434	1.65404	1.65793	1.65395	4	0.532424	0.552762	0.552945	0.555344	0.548369	4	1.08835	1.10767	1.10743	1.11312	1.10414	4
LOC108221330	NC_030381.1	740299	745438	product=myosin-10	2.70606	2.76695	2.76818	2.74278	2.74599	4	3.74896	3.83836	3.84011	3.81629	3.81093	4	NA	NA	NA	NA	#DIV/0!	0
LOC108205433	NC_030381.1	14957069	14965759	product=7-dehydrocholesterol reductase	0.35468	0.353015	0.353078	0.354333	0.353776	4	0.354031	0.373243	0.373203	0.372957	0.368358	4	NA	NA	NA	NA	#DIV/0!	0
LOC108214713	NC_030383.1	10467654	10475640	product=protein STRUBBELIG-RECEPTOR FAMILY 3-like	0.343656	0.342812	0.34269	0.343121	0.34307	4	0.387563	0.407361	0.40747	0.407034	0.402357	4	NA	NA	NA	NA	#DIV/0!	0
LOC108211833	NC_030383.1	10481501	10482743	product=serine/arginine repetitive matrix protein 1-like	0.894222	0.90039	0.899841	0.90912	0.900893	4	NA	0.376505	0.376158	0.378055	0.376906	3	0.51359	0.53107	0.530601	0.538742	0.528501	4
LOC108214207	NC_030383.1	10541425	10546501	product=uncharacterized LOC108214207	4.95293	5.54206	5.54252	5.25495	5.32311	4	-1.39346	-1.39234	-1.39179	-1.41713	-1.39868	4	5.66615	6.94558	6.94597	6.67984	6.55938	4
LOC108210822	NC_030383.1	10548524	10551356	product=E3 ubiquitin-protein ligase RMA1H1-like	0.62719	0.628775	0.62897	0.623668	0.627151	4	NA	NA	NA	NA	#DIV/0!	0	NA	0.408363	0.408195	0.409226	0.408595	3
LOC108211809	NC_030383.1	10588476	10592514	product=putative ubiquitin-conjugating enzyme E2 38	-1.56912	-1.58673	-1.58697	-1.61556	-1.58959	4	-2.57926	-2.57385	-2.57471	-2.60061	-2.58211	4	0.981134	0.993016	0.993052	0.992047	0.989812	4
LOC108194451	NC_030381.1	15001348	15003627	product=monocopper oxidase-like protein SKU5	7.43497	10.4033	10.4032	8.33021	9.1429	4	5.56586	5.81097	5.80859	5.78619	5.7429	4	NA	NA	NA	NA	#DIV/0!	0
LOC108211420	NC_030383.1	10726529	10728496	product=cinnamoyl-CoA reductase 2-like	1.94966	1.98006	1.98034	1.99652	1.97665	4	1.33279	1.36232	1.36152	1.36745	1.35602	4	NA	NA	NA	NA	#DIV/0!	0
LOC108214393	NC_030383.1	10769993	10773514	product=uncharacterized LOC108214393	-0.545435	-0.550161	-0.550376	-0.548188	-0.54854	4	-0.801694	-0.785204	-0.785486	-0.783075	-0.788865	4	NA	NA	NA	NA	#DIV/0!	0
LOC108214392	NC_030383.1	10773870	10779266	product=acyl-coenzyme A oxidase 3%2C peroxisomal-like	2.19178	2.20173	2.2017	2.20744	2.20066	4	1.65495	1.67838	1.6784	1.68117	1.67322	4	0.515578	0.530291	0.530243	0.533099	0.527303	4
LOC108211156	NC_030383.1	10783991	10785549	product=ervatamin-B	4.77474	5.9537	5.95481	5.46233	5.5364	4	6.14429	8.50788	8.5083	6.60326	7.44093	4	NA	NA	NA	NA	#DIV/0!	0
LOC108213282	NC_030383.1	10806282	10807239	product=E3 ubiquitin-protein ligase ATL41-like	1.33475	1.3568	1.35762	1.36246	1.35291	4	2.52887	2.58563	2.58406	2.5802	2.56969	4	-1.09532	-1.21788	-1.21697	-1.21646	-1.18666	4
LOC108211696	NC_030383.1	10817807	10819855	product=seed biotin-containing protein SBP65-like	-6.45072	-6.49734	-6.49719	-6.4818	-6.48176	4	-6.51458	-6.51243	-6.5125	-6.50895	-6.51211	4	NA	NA	NA	NA	#DIV/0!	0
LOC108215184	NC_030383.1	10832379	10837929	product=ubiquitin-conjugating enzyme E2 36-like	-0.44172	-0.446459	-0.446439	-0.449893	-0.446128	4	NA	NA	NA	NA	#DIV/0!	0	-0.483182	-0.480632	-0.480806	-0.477144	-0.480441	4
LOC108215289	NC_030383.1	10885001	10886094	product=uncharacterized LOC108215289	4.12418	4.46266	4.46444	4.65502	4.42657	4	1.86524	1.92551	1.92721	1.90593	1.90597	4	1.69713	NA	NA	NA	1.69713	1
LOC108204725	NC_030381.1	15054760	15062060	NA	0.484494	0.484016	0.484326	0.483052	0.483972	4	1.44213	1.46684	1.46631	1.47026	1.46139	4	-0.96403	-0.975066	-0.974455	-0.982878	-0.974107	4
LOC108214843	NC_030383.1	10918283	10921273	product=cytochrome P450 CYP72A219-like	0.884188	0.883671	0.883724	0.884653	0.884059	4	1.10556	1.12599	1.12594	1.1275	1.12125	4	NA	NA	NA	NA	#DIV/0!	0
LOC108214267	NC_030383.1	10944964	10951557	NA	0.976681	0.982143	0.982048	0.986341	0.981803	4	-1.02067	-1.00418	-1.00439	-1.00378	-1.00826	4	1.95693	1.99288	1.99216	1.99493	1.98422	4
LOC108214265	NC_030383.1	10955138	10959869	product=bidirectional sugar transporter SWEET5-like	1.0436	1.04412	1.04426	1.04381	1.04395	4	NA	NA	NA	NA	#DIV/0!	0	1.04192	1.05385	1.05401	1.05282	1.05065	4
LOC108214486	NC_030383.1	10995791	10997786	product=cytochrome P450 CYP72A219-like	1.62438	1.62585	1.62591	1.62961	1.62644	4	2.0449	2.06747	2.06741	2.07117	2.06274	4	-0.437389	-0.434486	-0.434795	-0.440428	-0.436775	4
LOC108225300	NC_030381.1	15064201	15067034	product=serpin-ZX-like	-0.732065	-0.736454	-0.736465	-0.736105	-0.735272	4	0.861255	0.882506	0.882201	0.884118	0.87752	4	-1.60787	-1.61223	-1.61189	-1.61483	-1.6117	4
LOC108214738	NC_030383.1	11030119	11036972	product=citrate synthase%2C glyoxysomal-like	-0.365535	-0.368697	-0.368687	-0.368066	-0.367746	4	-0.631705	-0.61403	-0.61406	-0.614709	-0.618626	4	0.245059	0.252127	0.252196	0.252934	0.250579	4
LOC108211487	NC_030383.1	11083126	11086117	product=zinc finger BED domain-containing protein RICESLEEPER 1-like	-0.63185	-0.639132	-0.638867	-0.644724	-0.638643	4	-0.68331	-0.668366	-0.667914	-0.674588	-0.673544	4	NA	NA	NA	NA	#DIV/0!	0
LOC108214996	NC_030383.1	11088236	11098326	product=uncharacterized LOC108214996	0.549485	0.551092	0.550904	0.549685	0.550292	4	0.782027	0.804688	0.804435	0.804319	0.798867	4	NA	NA	NA	NA	#DIV/0!	0
LOC108211354	NC_030383.1	11099126	11102654	product=taxadiene 5-alpha hydroxylase	-2.68251	-2.89059	-2.89025	-2.82572	-2.82227	4	NA	NA	NA	NA	#DIV/0!	0	-2.02006	-2.40212	-2.39956	-2.3778	-2.29988	4
LOC108213017	NC_030381.1	15114706	15119071	product=titin-like	1.63214	1.68144	1.68007	1.67511	1.66719	4	NA	0.622246	NA	NA	0.622246	1	NA	1.06773	1.06718	1.05626	1.06372	3
LOC108210877	NC_030383.1	11129708	11134269	product=probable receptor-like protein kinase At2g42960	1.22719	1.25527	1.25496	1.24093	1.24459	4	NA	NA	NA	NA	#DIV/0!	0	NA	0.669863	NA	NA	0.669863	1
LOC108214212	NC_030383.1	11143288	11160284	product=callose synthase 7-like	3.47859	3.67644	3.67664	3.86701	3.67467	4	2.11548	2.19094	2.19042	2.24462	2.18536	4	NA	NA	NA	NA	#DIV/0!	0
LOC108211380	NC_030383.1	11261563	11268974	product=3-hydroxyisobutyryl-CoA hydrolase-like protein 5	-0.65089	-0.655657	-0.655904	-0.651201	-0.653413	4	0.472901	0.493595	0.493534	0.493696	0.488431	4	-1.13585	-1.14261	-1.14284	-1.13706	-1.13959	4
LOC108210722	NC_030383.1	11295217	11296988	product=oxygen-evolving enhancer protein 2-1%2C chloroplastic-like	2.2608	2.48452	2.48621	2.54636	2.44447	4	NA	NA	NA	NA	#DIV/0!	0	1.77264	NA	NA	NA	1.77264	1
LOC108210672	NC_030383.1	11307734	11309551	product=anthocyanidin 3-O-glucosyltransferase 2-like	8.83526	11.9578	11.9579	9.87403	10.6562	4	1.76789	1.79734	1.7971	1.80138	1.79093	4	5.82735	10.2776	10.278	8.07652	8.61485	4
LOC108210966	NC_030383.1	11317371	11319259	product=anthocyanidin 3-O-glucosyltransferase 2-like	1.10083	1.11061	1.10919	1.18	1.12516	4	2.18747	2.21211	2.21214	2.22296	2.20867	4	-1.06105	-1.0919	NA	-1.05008	-1.06768	3
LOC108210513	NC_030383.1	11326790	11332008	product=endoplasmic reticulum-Golgi intermediate compartment protein 3-like	-0.40379	-0.407559	-0.407496	-0.40482	-0.405916	4	-0.440976	-0.422862	-0.422826	-0.421916	-0.427145	4	NA	NA	NA	NA	#DIV/0!	0
LOC108209236	NC_030381.1	15129366	15131618	product=protein DMR6-LIKE OXYGENASE 1-like	1.59696	1.62588	1.62616	1.59409	1.61077	4	1.83959	1.88389	1.88404	1.86665	1.86854	4	NA	NA	NA	NA	#DIV/0!	0
LOC108219046	NC_030381.1	15136607	15137467	product=uncharacterized LOC108219046	8.44579	11.5295	11.5296	9.44057	10.2364	4	8.44745	9.46431	9.46445	8.99449	9.09268	4	NA	NA	NA	NA	#DIV/0!	0
LOC108210378	NC_030383.1	11519260	11520959	product=scarecrow-like protein 23	-0.886244	-0.905284	-0.905583	-0.869089	-0.89155	4	NA	NA	NA	NA	#DIV/0!	0	-0.851585	-0.88891	-0.889314	-0.843153	-0.86824	4
LOC108214209	NC_030383.1	11522587	11529568	product=intracellular protein transport protein USO1	2.15545	2.16037	2.16066	2.15911	2.1589	4	1.88005	1.90292	1.90265	1.90658	1.89805	4	NA	NA	NA	NA	#DIV/0!	0
LOC108215212	NC_030383.1	11536984	11540630	product=uncharacterized aarF domain-containing protein kinase At1g79600%2C chloroplastic-like	1.7808	1.79352	1.79386	1.78928	1.78937	4	0.876735	0.900926	0.900456	0.917577	0.898923	4	0.868019	0.901444	0.902242	0.87616	0.886966	4
LOC108213703	NC_030383.1	11558673	11559688	NA	5.15597	8.06669	8.06693	6.00236	6.82299	4	5.88381	8.24247	8.24272	6.34976	7.17969	4	NA	NA	NA	NA	#DIV/0!	0
LOC108214175	NC_030383.1	11587381	11593858	product=tRNA(adenine(34)) deaminase%2C chloroplastic	-0.428929	-0.432659	-0.432621	-0.430203	-0.431103	4	-1.13935	-1.12236	-1.1224	-1.12306	-1.12679	4	0.687428	0.696455	0.696559	0.698162	0.694651	4
LOC108214100	NC_030383.1	11619085	11619888	NA	-1.46884	-1.4909	-1.49157	-1.52403	-1.49384	4	-1.25617	-1.24819	-1.2499	-1.29625	-1.26263	4	NA	NA	NA	NA	#DIV/0!	0
LOC108211533	NC_030383.1	11626394	11630605	product=uncharacterized LOC108211533	-1.59717	-1.61991	-1.62012	-1.64918	-1.62159	4	NA	NA	NA	NA	#DIV/0!	0	-1.69452	-1.71964	-1.72035	-1.70644	-1.71024	4
LOC108211540	NC_030383.1	11653127	11654281	product=uncharacterized LOC108211540	-1.61449	-1.63767	-1.63836	-1.66095	-1.63787	4	-1.86684	-1.86059	-1.86101	-1.88522	-1.86842	4	NA	NA	NA	NA	#DIV/0!	0
LOC108214881	NC_030383.1	11708791	11711365	product=bZIP transcription factor 60-like	-0.572288	-0.577439	-0.577396	-0.579746	-0.576717	4	-0.985879	-0.970256	-0.970103	-0.973836	-0.975019	4	0.390551	0.399406	0.399261	0.401198	0.397604	4
LOC108214880	NC_030383.1	11711490	11716062	product=UDP-glycosyltransferase 74E2-like	1.15227	1.15789	1.15766	1.16482	1.15816	4	0.706761	0.728321	0.72842	0.73896	0.725616	4	NA	0.436765	0.436764	0.433115	0.435548	3
LOC108211606	NC_030383.1	11719734	11724798	product=3-hydroxy-3-methylglutaryl-coenzyme A reductase 1-like	1.75745	1.7904	1.79054	1.74201	1.7701	4	NA	NA	NA	NA	#DIV/0!	0	2.13971	2.22874	2.22939	2.19477	2.19815	4
LOC108211248	NC_030383.1	11782184	11784747	product=uncharacterized LOC108211248	-0.366433	-0.369986	-0.369976	-0.370852	-0.369312	4	-0.70481	-0.687458	-0.68739	-0.686291	-0.691487	4	0.316723	0.324062	0.323954	0.323274	0.322003	4
LOC108210826	NC_030383.1	11855723	11860032	product=beta-glucosidase BoGH3B-like	6.30009	6.39147	6.37997	6.46943	6.38524	4	6.13496	6.18004	6.18029	6.16537	6.16517	4	NA	NA	NA	NA	#DIV/0!	0
LOC108215458	NC_030383.1	11864161	11869713	product=E3 ubiquitin-protein ligase ORTHRUS 2-like	-0.43347	-0.436414	-0.436419	-0.446761	-0.438266	4	NA	NA	NA	NA	#DIV/0!	0	-0.508786	-0.504853	-0.504911	-0.503565	-0.505529	4
LOC108211362	NC_030383.1	11884605	11892599	product=lecithin-cholesterol acyltransferase-like 1	-5.09084	-6.2675	-6.26765	-5.82023	-5.86155	4	-4.54337	NA	NA	NA	-4.54337	1	NA	-0.843744	NA	NA	-0.843744	1
LOC108212238	NC_030383.1	11898420	11899013	product=uncharacterized LOC108212238	2.77621	2.80442	2.80355	2.7656	2.78745	4	3.6289	3.67686	3.67832	3.64717	3.65781	4	-0.830368	-0.865311	-0.86377	-0.879021	-0.859618	4
LOC108212240	NC_030383.1	11901467	11902045	product=uncharacterized LOC108212240	3.58607	3.67658	3.67336	3.55179	3.62195	4	4.65648	4.76803	4.77852	4.67746	4.72012	4	NA	-1.08802	NA	-1.12909	-1.10856	2
LOC108214129	NC_030383.1	11929763	11936294	product=serine carboxypeptidase-like 12	5.60195	5.629	5.62893	5.61915	5.61976	4	8.3699	9.39167	9.39225	9.92141	9.26881	4	-2.98157	-3.78113	-3.77619	-4.28549	-3.7061	4
LOC108212241	NC_030383.1	11991904	11995441	product=nucleobase-ascorbate transporter 7-like	-2.03225	-2.21175	-2.21106	-2.17911	-2.15854	4	NA	NA	NA	NA	#DIV/0!	0	-2.20486	-2.81242	-2.81036	-2.77951	-2.65179	4
LOC108215082	NC_030383.1	12009327	12013672	product=F-box protein At3g12350-like	-0.711195	-0.720774	-0.720749	-0.742039	-0.723689	4	-1.60885	-1.59866	-1.59902	-1.61956	-1.60652	4	0.871096	0.884235	0.884021	0.885059	0.881103	4
LOC108211643	NC_030383.1	12020658	12022745	product=U-box domain-containing protein 4-like	-3.14632	-3.17948	-3.18007	-3.17778	-3.17091	4	-2.85886	-2.85283	-2.85298	-2.86805	-2.85818	4	NA	NA	NA	NA	#DIV/0!	0
LOC108214938	NC_030383.1	12068674	12081213	product=activating signal cointegrator 1 complex subunit 2	-0.59571	-0.60111	-0.601038	-0.597393	-0.598813	4	-0.968064	-0.951254	-0.951294	-0.950211	-0.955206	4	0.34844	0.356841	0.356926	0.357931	0.355034	4
LOC108204368	NC_030381.1	15200448	15211274	product=CRM-domain containing factor CFM2%2C chloroplastic	-0.471538	-0.475094	-0.475077	-0.485559	-0.476817	4	-0.423765	-0.405758	-0.405652	-0.4156	-0.412694	4	NA	NA	NA	NA	#DIV/0!	0
LOC108212246	NC_030383.1	12257758	12258111	product=protein GLUTAMINE DUMPER 3-like	-1.78829	-1.9195	-1.92052	-1.86812	-1.87411	4	NA	NA	NA	NA	#DIV/0!	0	NA	NA	NA	NA	#DIV/0!	0
LOC108211110	NC_030383.1	12264982	12268217	product=cellulose synthase-like protein E1	2.94068	2.96398	2.96385	2.95279	2.95532	4	3.09342	3.13398	3.13471	3.14651	3.12716	4	NA	NA	NA	NA	#DIV/0!	0
LOC108214864	NC_030383.1	12268798	12272985	product=cellulose synthase-like protein E1	0.758734	0.759247	0.759191	0.749553	0.756681	4	0.542265	0.562053	0.562013	0.551732	0.554516	4	NA	NA	NA	NA	#DIV/0!	0
LOC108210932	NC_030383.1	12329760	12331344	product=zinc finger protein CONSTANS-LIKE 5-like	1.19753	1.21046	1.2106	1.24541	1.216	4	NA	NA	NA	NA	#DIV/0!	0	1.06241	1.11656	1.11702	1.08823	1.09606	4
LOC108216492	NC_030381.1	757611	762070	product=probable LRR receptor-like serine/threonine-protein kinase At1g63430	0.666133	0.668833	0.668865	0.66363	0.666865	4	1.10478	1.13478	1.13861	1.2208	1.14974	4	NA	NA	NA	NA	#DIV/0!	0
LOC108202768	NC_030381.1	15221825	15251989	product=transcription initiation factor TFIID subunit 2	-0.851706	-0.856365	-0.856375	-0.856759	-0.855301	4	-0.677084	-0.659274	-0.659304	-0.66103	-0.664173	4	NA	NA	NA	NA	#DIV/0!	0
LOC108213096	NC_030383.1	12350055	12351799	product=kaempferol 3-O-beta-D-galactosyltransferase-like	5.5434	5.58545	5.58498	5.5991	5.57823	4	8.20929	8.3379	8.33787	8.27665	8.29043	4	-2.27119	-2.73446	-2.73384	-2.67315	-2.60316	4
LOC108215280	NC_030383.1	12363903	12390364	product=bifunctional dethiobiotin synthetase/7%2C8-diamino-pelargonic acid aminotransferase%2C mitochondrial	-1.19546	-1.20388	-1.204	-1.20002	-1.20084	4	-0.626919	-0.610756	-0.610528	-0.611702	-0.614976	4	-0.586763	-0.586562	-0.586884	-0.580328	-0.585134	4
LOC108213824	NC_030383.1	12415891	12417512	product=AAA-ATPase At5g57480-like	-2.05173	-2.20716	-2.20858	-2.25888	-2.18159	4	3.846	NA	NA	NA	3.846	1	-4.29494	-8.57772	-8.57771	-6.7458	-7.04904	4
LOC108214338	NC_030383.1	12514626	12521629	product=plasma membrane ATPase 4-like	-1.02904	-1.03373	-1.03373	-1.03208	-1.03214	4	NA	NA	NA	NA	#DIV/0!	0	-1.15996	-1.15965	-1.15966	-1.15922	-1.15962	4
LOC108215076	NC_030383.1	12528435	12537347	product=putative glucose-6-phosphate 1-epimerase	0.527205	0.527018	0.526935	0.524233	0.526348	4	0.590978	0.611029	0.610908	0.608844	0.60544	4	NA	NA	NA	NA	#DIV/0!	0
LOC108214562	NC_030383.1	12538164	12554386	product=villin-4-like	-0.745516	-0.750582	-0.750713	-0.749178	-0.748997	4	-0.958933	-0.942844	-0.943086	-0.939918	-0.946195	4	NA	NA	NA	NA	#DIV/0!	0
LOC108205497	NC_030381.1	15263109	15272871	product=isocitrate dehydrogenase [NADP]-like	-0.379589	-0.383059	-0.383067	-0.383455	-0.382292	4	-0.361865	-0.343571	-0.343637	-0.344394	-0.348367	4	NA	NA	NA	NA	#DIV/0!	0
LOC108213192	NC_030383.1	12632779	12633623	product=auxin-induced protein 15A-like	1.34108	1.34625	1.34596	1.35335	1.34666	4	1.18622	1.20924	1.20978	1.23111	1.20909	4	NA	NA	NA	NA	#DIV/0!	0
LOC108214925	NC_030383.1	12644439	12650372	product=filament-like plant protein 4	-0.559293	-0.563128	-0.563095	-0.562488	-0.562001	4	-0.85372	-0.836795	-0.836823	-0.836909	-0.841062	4	0.273015	0.280455	0.280542	0.280195	0.278552	4
LOC108215434	NC_030383.1	12691664	12696384	product=uncharacterized LOC108215434	-1.0375	-1.04283	-1.0429	-1.04078	-1.041	4	-0.966938	-0.949816	-0.949754	-0.946944	-0.953363	4	NA	NA	NA	NA	#DIV/0!	0
LOC108211822	NC_030383.1	12698581	12702561	product=zinc finger CCCH domain-containing protein 6-like	-1.26167	-1.29438	-1.29419	-1.27556	-1.28145	4	-2.01587	-2.01383	-2.01388	-2.01023	-2.01345	4	0.695197	0.725612	0.725433	0.739097	0.721335	4
LOC108201851	NC_030381.1	15279877	15283887	product=cysteine-rich receptor-like protein kinase 42	-1.1057	-1.12127	-1.12217	-1.12405	-1.1183	4	-1.31192	-1.30001	-1.30066	-1.31434	-1.30673	4	NA	NA	NA	NA	#DIV/0!	0
LOC108214737	NC_030383.1	12710628	12715941	product=protein IQ-DOMAIN 32-like	-0.626538	-0.630208	-0.630278	-0.630076	-0.629275	4	-0.276135	-0.257861	-0.257918	-0.258412	-0.262581	4	-0.370074	-0.365613	-0.365662	-0.363961	-0.366328	4
LOC108211842	NC_030383.1	12739592	12741655	product=aldehyde oxidase GLOX-like	6.28651	7.45009	7.45121	6.9603	7.03703	4	3.1168	3.22192	3.21923	3.22766	3.1964	4	1.91382	NA	NA	NA	1.91382	1
LOC108214041	NC_030383.1	12808313	12815853	product=uncharacterized LOC108214041	-2.26138	-2.29688	-2.29628	-2.30031	-2.28871	4	-3.5118	-3.51618	-3.51547	-3.51879	-3.51556	4	1.20272	1.22427	1.22387	1.22703	1.21947	4
LOC108214040	NC_030383.1	12816233	12818057	product=V-type proton ATPase 16 kDa proteolipid subunit-like	-0.37984	-0.383789	-0.383683	-0.384501	-0.382953	4	-1.86671	-1.85148	-1.85139	-1.85165	-1.85531	4	1.46233	1.47429	1.47432	1.47357	1.47113	4
LOC108211628	NC_030383.1	12899347	12903056	product=probable LRR receptor-like serine/threonine-protein kinase At4g36180	0.603339	0.605894	0.60586	0.602574	0.604417	4	0.747526	0.770318	0.770143	0.769416	0.76435	4	NA	NA	NA	NA	#DIV/0!	0
LOC108214269	NC_030383.1	12920795	12930246	product=DNA-directed RNA polymerases IV and V subunit 2-like	-0.598611	-0.602921	-0.602911	-0.601037	-0.60137	4	-0.538323	-0.520211	-0.520223	-0.521202	-0.52499	4	NA	NA	NA	NA	#DIV/0!	0
LOC108214270	NC_030383.1	12931255	12932917	product=B-box zinc finger protein 21-like	1.10083	1.12789	1.12789	1.10698	1.1159	4	NA	NA	NA	NA	#DIV/0!	0	NA	0.750127	NA	NA	0.750127	1
LOC108213094	NC_030383.1	12973831	12975430	product=protein SHORT INTERNODES-like	6.71329	7.4146	7.40917	7.62339	7.29011	4	6.26315	6.56913	6.58018	6.48347	6.47398	4	NA	NA	NA	NA	#DIV/0!	0
LOC108214520	NC_030383.1	13005910	13006736	product=thioredoxin H-type 1	1.30156	1.357	1.35506	1.44019	1.36345	4	-0.929811	-0.924992	-0.924917	-0.878381	-0.914525	4	2.06972	2.29205	2.28563	2.32142	2.2422	4
LOC108214519	NC_030383.1	13006939	13013109	product=beta-galactosidase 5	1.41734	1.42183	1.42164	1.42022	1.42025	4	0.422777	0.442709	0.443356	0.456345	0.441297	4	0.964409	0.986204	0.985899	0.965698	0.975553	4
LOC108214337	NC_030383.1	13037088	13041815	product=jacalin-related lectin 3	-0.635452	-0.641909	-0.642069	-0.641269	-0.640175	4	NA	NA	NA	NA	#DIV/0!	0	NA	-0.441989	-0.441404	-0.453072	-0.445488	3
LOC108215278	NC_030383.1	13085665	13088998	product=ribosomal RNA small subunit methyltransferase I	-0.479678	-0.484974	-0.484867	-0.48779	-0.484327	4	NA	NA	NA	NA	#DIV/0!	0	-0.396611	-0.39468	-0.394877	-0.392753	-0.39473	4
LOC108211656	NC_030383.1	13094434	13097173	product=BEL1-like homeodomain protein 11	1.31563	1.35956	1.36122	1.38245	1.35472	4	NA	NA	NA	NA	#DIV/0!	0	NA	1.28577	NA	NA	1.28577	1
LOC108211740	NC_030383.1	13099016	13099748	product=bZIP transcription factor 53-like	1.36622	1.42695	1.42838	1.46377	1.42133	4	NA	NA	NA	NA	#DIV/0!	0	NA	NA	NA	NA	#DIV/0!	0
LOC108210780	NC_030383.1	13139751	13146646	product=inositol-pentakisphosphate 2-kinase-like	-0.465658	-0.470407	-0.470313	-0.470494	-0.469218	4	NA	NA	NA	NA	#DIV/0!	0	NA	NA	NA	NA	#DIV/0!	0
LOC108215091	NC_030383.1	13173323	13177549	product=proteasome subunit alpha type-1-B-like	-0.444374	-0.447825	-0.447836	-0.448926	-0.44724	4	-0.600437	-0.582909	-0.582998	-0.58551	-0.587964	4	NA	NA	NA	NA	#DIV/0!	0
LOC108210656	NC_030383.1	13202747	13204472	product=NAC domain-containing protein 72-like	0.964043	0.968636	0.968666	0.951332	0.963169	4	NA	NA	NA	NA	#DIV/0!	0	1.31421	1.33646	1.33663	1.33046	1.32944	4
LOC108213391	NC_030383.1	13226748	13228506	product=NAC transcription factor 56-like	1.28611	1.29936	1.29972	1.29553	1.29518	4	NA	NA	NA	NA	#DIV/0!	0	1.68133	1.78367	1.78155	1.66463	1.7278	4
LOC108215169	NC_030383.1	13247077	13252813	product=uncharacterized LOC108215169	0.449821	0.448886	0.448952	0.447669	0.448832	4	0.535941	0.555942	0.555766	0.559128	0.551694	4	NA	NA	NA	NA	#DIV/0!	0
LOC108211702	NC_030383.1	13337734	13339862	product=uncharacterized LOC108211702	-0.386704	-0.391764	-0.391616	-0.39348	-0.390891	4	-0.438937	-0.42177	-0.421658	-0.422933	-0.426325	4	NA	NA	NA	NA	#DIV/0!	0
LOC108214521	NC_030383.1	13354030	13364742	product=myosin-2	-0.560103	-0.563806	-0.563847	-0.571651	-0.564852	4	NA	NA	NA	NA	#DIV/0!	0	-0.270686	-0.265719	-0.265686	-0.265824	-0.266978	4
LOC108212265	NC_030383.1	13401972	13403309	product=uncharacterized LOC108212265	-3.03109	-3.12245	-3.12171	-3.15899	-3.10856	4	-3.54912	-3.58794	-3.58724	-3.6186	-3.58572	4	NA	0.46887	0.468618	0.470066	0.469185	3
LOC108214071	NC_030383.1	13415358	13422455	product=cytochrome P450 704C1-like	1.46229	1.4642	1.46436	1.46383	1.46367	4	9.22815	9.47512	9.47555	9.49789	9.41918	4	-7.31409	-8.00347	-8.00404	-8.02563	-7.83681	4
LOC108214193	NC_030383.1	13496298	13500465	product=G-type lectin S-receptor-like serine/threonine-protein kinase At4g27290	2.10813	2.15671	2.15316	2.20697	2.15624	4	0.958102	0.982927	0.983194	0.962456	0.97167	4	1.08882	1.1793	1.17665	1.24939	1.17354	4
LOC108214194	NC_030383.1	13501259	13507554	product=G-type lectin S-receptor-like serine/threonine-protein kinase At4g27290	1.10449	1.10814	1.10804	1.09293	1.1034	4	0.591548	0.612025	0.611763	0.596936	0.603068	4	0.492677	0.50264	0.502629	0.502242	0.500047	4
LOC108215223	NC_030383.1	13563607	13566926	product=G-type lectin S-receptor-like serine/threonine-protein kinase At4g27290	3.36059	3.69016	3.69166	3.63624	3.59466	4	NA	NA	NA	NA	#DIV/0!	0	3.0357	4.05128	4.0371	3.77238	3.72411	4
LOC108210687	NC_030383.1	13604314	13604919	product=calcium-binding protein PBP1-like	-0.647343	-0.65477	-0.654805	-0.663395	-0.655078	4	NA	0.474512	0.473765	0.462606	0.470294	3	-1.11583	-1.12314	-1.12239	-1.11282	-1.11854	4
LOC108210686	NC_030383.1	13612305	13613086	product=mavicyanin-like	-1.87645	-1.99965	-1.99959	-1.9677	-1.96085	4	-1.84158	-1.91522	-1.91436	-1.86061	-1.88294	4	NA	NA	NA	NA	#DIV/0!	0
LOC108215368	NC_030383.1	13614649	13619103	product=LRR receptor-like serine/threonine-protein kinase ERECTA	1.68073	1.68325	1.68317	1.68365	1.6827	4	2.85973	2.88515	2.88561	2.88193	2.87811	4	-1.18867	-1.19574	-1.19631	-1.19045	-1.19279	4
LOC108211557	NC_030383.1	13706801	13709115	product=indole-3-acetic acid-amido synthetase GH3.6-like	-1.68172	-1.70374	-1.70357	-1.70006	-1.69727	4	-1.31367	-1.30685	-1.30651	-1.30491	-1.30798	4	NA	NA	NA	-0.388029	-0.388029	1
LOC108211107	NC_030383.1	13713053	13715723	product=uncharacterized LOC108211107	-2.14439	-2.16082	-2.16085	-2.16293	-2.15725	4	-2.20328	-2.19246	-2.19224	-2.20069	-2.19717	4	NA	NA	NA	NA	#DIV/0!	0
LOC108210678	NC_030383.1	13715987	13722810	product=mRNA cap guanine-N7 methyltransferase 1-like	-0.431592	-0.435495	-0.435427	-0.435897	-0.434603	4	-0.52209	-0.504583	-0.504406	-0.502471	-0.508388	4	NA	NA	NA	NA	#DIV/0!	0
LOC108214588	NC_030383.1	13746645	13749914	product=scarecrow-like protein 21	-0.717443	-0.725274	-0.72536	-0.723483	-0.72289	4	-0.427943	-0.410917	-0.410956	-0.416142	-0.416489	4	-0.311066	-0.307883	-0.30793	NA	-0.30896	3
LOC108211669	NC_030383.1	13768352	13771013	product=uncharacterized LOC108211669	-0.502132	-0.508403	-0.508137	-0.512685	-0.507839	4	NA	NA	NA	NA	#DIV/0!	0	-0.944864	-0.962577	-0.962792	-1.00772	-0.969489	4
LOC108211386	NC_030383.1	13778766	13779531	product=histone H2A.6-like	0.574158	0.574787	0.574798	0.573621	0.574341	4	NA	NA	NA	NA	#DIV/0!	0	0.502131	0.514127	0.514139	0.514119	0.511129	4
LOC108210626	NC_030383.1	13801699	13803781	product=transcription factor ILR3	-0.490929	-0.494252	-0.494315	-0.494575	-0.493518	4	NA	NA	NA	NA	#DIV/0!	0	-0.319023	-0.314231	-0.314216	-0.314094	-0.315391	4
LOC108214214	NC_030383.1	13807845	13818194	product=uncharacterized LOC108214214	-0.54411	-0.547529	-0.547573	-0.553597	-0.548202	4	NA	NA	NA	NA	#DIV/0!	0	-0.296732	-0.291994	-0.292099	-0.292766	-0.293398	4
LOC108211831	NC_030383.1	13995969	13999229	product=thiamine thiazole synthase 1%2C chloroplastic-like	-4.52575	-4.59881	-4.59998	-4.70875	-4.60832	4	-5.23096	-5.38588	-5.38729	-5.48932	-5.37336	4	0.783362	0.793182	0.793181	0.784375	0.788525	4
LOC108214518	NC_030383.1	14030289	14034491	product=electron transfer flavoprotein subunit alpha%2C mitochondrial	-0.430722	-0.43498	-0.434848	-0.435583	-0.434033	4	NA	NA	NA	NA	#DIV/0!	0	-0.325984	-0.322441	-0.322435	-0.322451	-0.323328	4
LOC108214528	NC_030383.1	14071646	14079236	product=glucose-6-phosphate/phosphate translocator 1%2C chloroplastic	0.470428	0.469142	0.469159	0.469354	0.469521	4	0.413892	0.433752	0.433812	0.436178	0.429409	4	NA	NA	NA	NA	#DIV/0!	0
LOC108215065	NC_030383.1	14086245	14089628	product=tryptophan synthase beta chain 1	-0.737843	-0.743218	-0.743126	-0.770946	-0.748783	4	-0.624682	-0.607665	-0.607563	-0.634385	-0.618574	4	NA	NA	NA	NA	#DIV/0!	0
LOC108211805	NC_030383.1	14096706	14098992	product=septum-promoting GTP-binding protein 1	2.02716	2.09228	2.0895	2.0954	2.07608	4	2.11567	2.17175	2.17449	2.14144	2.15084	4	NA	NA	NA	NA	#DIV/0!	0
LOC108212283	NC_030383.1	14107822	14109422	product=F-box protein PP2-B10-like	-1.3043	-1.30921	-1.30921	-1.30927	-1.308	4	-0.739326	-0.721592	-0.721557	-0.717432	-0.724977	4	-0.584525	-0.58114	-0.581185	-0.584971	-0.582955	4
LOC108209145	NC_030381.1	15603602	15615416	product=ran-binding protein 9	-0.344567	-0.348483	-0.3484	-0.349531	-0.347745	4	-0.419805	-0.402251	-0.40217	-0.403604	-0.406958	4	NA	NA	NA	NA	#DIV/0!	0
LOC108215208	NC_030383.1	14150421	14154509	product=purple acid phosphatase 18	0.679152	0.679543	0.679464	0.677025	0.678796	4	1.45775	1.4805	1.48039	1.47818	1.47421	4	-0.793807	-0.794174	-0.794126	-0.794351	-0.794114	4
LOC108211057	NC_030383.1	14163232	14166983	NA	-1.532	-1.56727	-1.56673	-1.60156	-1.56689	4	1.95192	2.03914	2.03909	1.99577	2.00648	4	-3.38234	-3.60172	-3.59934	-3.59268	-3.54402	4
LOC108215391	NC_030383.1	14212900	14218340	product=DEAD-box ATP-dependent RNA helicase 32	-0.715219	-0.719711	-0.719783	-0.724137	-0.719712	4	-0.891647	-0.874678	-0.87472	-0.878113	-0.87979	4	NA	NA	NA	NA	#DIV/0!	0
LOC108211623	NC_030383.1	14224368	14228010	product=uncharacterized LOC108211623	-1.47198	-1.48338	-1.48354	-1.47077	-1.47742	4	-1.89445	-1.88153	-1.88144	-1.87978	-1.8843	4	0.393776	0.404776	0.404773	0.41884	0.405541	4
LOC108214656	NC_030383.1	14246574	14251323	product=phytoene synthase 2%2C chloroplastic	-0.385524	-0.389436	-0.389344	-0.389943	-0.388562	4	-0.38037	-0.362711	-0.362576	-0.359031	-0.366172	4	NA	NA	NA	NA	#DIV/0!	0
LOC108210623	NC_030383.1	14260669	14267068	product=uncharacterized LOC108210623	-2.31819	-2.32939	-2.32964	-2.32828	-2.32637	4	-2.84085	-2.82935	-2.82942	-2.82462	-2.83106	4	0.497694	0.506744	0.506627	0.506346	0.504353	4
LOC108210627	NC_030383.1	14302120	14305763	product=protein REVEILLE 1-like	0.444289	0.444107	0.443956	0.443653	0.444002	4	0.787501	0.808858	0.80853	0.813121	0.804502	4	-0.360374	-0.35777	-0.357503	-0.363235	-0.359721	4
LOC108212285	NC_030383.1	14310648	14341751	product=serine/threonine-protein kinase OXI1-like	1.2602	1.30137	1.3	1.31562	1.2943	4	2.44551	2.54999	2.55104	2.62831	2.54371	4	NA	NA	NA	NA	#DIV/0!	0
LOC108215010	NC_030383.1	14346148	14347213	product=protein OPI10 homolog	-1.01053	-1.01777	-1.0181	-1.01571	-1.01553	4	-0.777194	-0.761145	-0.761153	-0.76206	-0.765388	4	NA	NA	NA	NA	#DIV/0!	0
LOC108211820	NC_030383.1	14425318	14427521	product=cytochrome P450 78A7-like	5.21112	5.34874	5.34722	5.32188	5.30724	4	6.04736	6.19863	6.20056	6.25881	6.17634	4	NA	NA	NA	NA	#DIV/0!	0
LOC108214196	NC_030383.1	14455060	14466388	product=4-alpha-glucanotransferase%2C chloroplastic/amyloplastic	-1.1942	-1.20205	-1.20202	-1.20744	-1.20143	4	-0.380433	-0.363201	-0.363239	-0.366086	-0.36824	4	-0.832954	-0.832288	-0.832406	-0.831636	-0.832321	4
LOC108211538	NC_030383.1	14474801	14476479	product=stress enhanced protein 2%2C chloroplastic	1.96422	2.00764	2.00903	2.00257	1.99587	4	NA	NA	NA	NA	#DIV/0!	0	1.45997	1.57703	1.57904	1.56583	1.54547	4
LOC108210963	NC_030383.1	14518646	14532708	product=somatic embryogenesis receptor kinase 2-like	-1.04308	-1.06151	-1.06093	-1.06084	-1.05659	4	-2.04095	-2.03534	-2.03485	-2.0348	-2.03648	4	0.953144	0.979025	0.979318	0.980026	0.972878	4
LOC108210869	NC_030383.1	14542396	14547607	product=uncharacterized LOC108210869	1.0301	1.03529	1.03514	1.03376	1.03357	4	-0.780375	-0.763511	-0.763803	-0.762458	-0.767537	4	1.77879	1.80604	1.80612	1.80304	1.7985	4
LOC108212290	NC_030383.1	14570779	14572029	product=uncharacterized LOC108212290	2.02364	2.17184	2.1733	2.11493	2.12093	4	-3.81856	-3.83077	-3.83024	-3.8308	-3.82759	4	5.63862	6.00554	6.00577	5.95502	5.90124	4
LOC108213396	NC_030383.1	14573425	14576232	product=ras-related protein RABH1e	-6.49465	-7.27386	-7.27306	-7.28551	-7.08177	4	-5.08687	-5.67036	-5.66934	-5.67613	-5.52567	4	-1.55027	-1.61662	-1.617	-1.60219	-1.59652	4
LOC108213208	NC_030383.1	14583450	14586345	product=uncharacterized LOC108213208	1.93364	1.9913	1.99061	1.98631	1.97547	4	1.16516	1.20411	1.20378	1.20427	1.19433	4	NA	0.795838	NA	NA	0.795838	1
LOC108215231	NC_030383.1	14588726	14593850	product=protein ecdysoneless homolog	-0.684732	-0.68908	-0.689137	-0.687275	-0.687556	4	-1.32627	-1.30979	-1.30972	-1.30847	-1.31356	4	0.617338	0.627233	0.627185	0.630725	0.62562	4
LOC108213724	NC_030383.1	14604953	14610107	NA	1.30332	1.3161	1.31648	1.32109	1.31425	4	0.663351	0.686347	0.686114	0.685864	0.680419	4	NA	0.637178	0.637806	0.639875	0.638286	3
LOC108214653	NC_030383.1	14626879	14643933	product=uncharacterized LOC108214653	-1.00255	-1.00807	-1.00805	-1.00692	-1.0064	4	-0.509172	-0.491462	-0.49164	-0.490917	-0.495798	4	-0.512963	-0.509859	-0.509631	-0.511152	-0.510901	4
LOC108211316	NC_030383.1	14645428	14649133	product=thioredoxin-like protein slr0233	0.695594	0.698255	0.698516	0.692404	0.696192	4	NA	NA	NA	NA	#DIV/0!	0	0.559643	0.577552	0.577184	0.580078	0.573614	4
LOC108210660	NC_030383.1	14678332	14684811	product=probable magnesium transporter NIPA6	1.09356	1.09643	1.09651	1.08694	1.09336	4	1.00898	1.03099	1.031	1.02853	1.02488	4	NA	NA	NA	NA	#DIV/0!	0
LOC108214694	NC_030383.1	14697173	14701860	product=lanC-like protein GCL1	-0.806292	-0.815606	-0.814594	-0.824588	-0.81527	4	NA	-0.543724	NA	-0.567127	-0.555425	2	NA	NA	NA	NA	#DIV/0!	0
LOC108203719	NC_030381.1	15669736	15684003	product=phosphoinositide phosphatase SAC1	-0.352734	-0.355799	-0.355799	-0.355931	-0.355066	4	NA	NA	0.260161	0.259309	0.259735	2	-0.61303	-0.609239	-0.609213	-0.608693	-0.610044	4
LOC108214740	NC_030383.1	14840511	14847863	NA	-6.70503	-6.76894	-6.76939	-6.81288	-6.76406	4	-6.93982	-6.96354	-6.9639	-7.01059	-6.96946	4	NA	NA	0.201521	0.201095	0.201308	2
LOC108210396	NC_030383.1	14922983	14928077	product=FAD-dependent urate hydroxylase-like	-0.855665	-0.862177	-0.862371	-0.863693	-0.860977	4	-1.36396	-1.34936	-1.34943	-1.34948	-1.35306	4	0.484164	0.494164	0.494	0.494179	0.491627	4
LOC108210397	NC_030383.1	14929916	14934894	product=FAD-dependent urate hydroxylase-like	-1.03697	-1.04567	-1.04562	-1.05194	-1.04505	4	NA	NA	NA	NA	#DIV/0!	0	-1.32734	-1.33397	-1.33419	-1.32888	-1.3311	4
LOC108214712	NC_030383.1	14955017	14977227	product=HEAT repeat-containing protein 6	-0.337708	-0.340656	-0.340746	-0.343409	-0.34063	4	NA	NA	NA	NA	#DIV/0!	0	-0.260114	-0.255441	-0.255516	-0.255212	-0.256571	4
LOC108213243	NC_030383.1	14993944	14997148	NA	-1.50853	-1.56202	-1.56141	-1.56654	-1.54963	4	1.62442	NA	NA	NA	1.62442	1	-2.9365	-3.28221	-3.28452	-3.24641	-3.18741	4
LOC108214028	NC_030383.1	15022211	15027425	product=CBL-interacting serine/threonine-protein kinase 1-like	0.959306	0.960847	0.961218	0.958298	0.959917	4	9.06445	9.7504	9.75038	9.34075	9.47649	4	-7.1167	-8.77489	-8.77466	-8.3767	-8.26074	4
LOC108205403	NC_030381.1	15704902	15708856	product=putative methylesterase 12%2C chloroplastic	-0.456487	-0.460679	-0.460672	-0.463414	-0.460313	4	1.38039	1.40169	1.40167	1.39885	1.39565	4	-1.85379	-1.85584	-1.85578	-1.85692	-1.85558	4
LOC108214031	NC_030383.1	15042059	15047441	NA	2.51833	2.56355	2.56477	2.56132	2.55199	4	2.44164	2.49273	2.49091	2.49903	2.48108	4	NA	NA	NA	NA	#DIV/0!	0
LOC108214030	NC_030383.1	15049794	15050747	NA	7.05111	9.9907	9.99087	7.91074	8.73585	4	7.72532	10.1669	10.1672	8.25779	9.0793	4	NA	NA	NA	NA	#DIV/0!	0
LOC108210998	NC_030383.1	15116608	15118906	product=NEP1-interacting protein-like 1	5.54257	5.77162	5.77032	6.02239	5.77672	4	1.40234	1.43451	1.4356	1.48438	1.43921	4	3.60867	4.33895	4.34545	4.53964	4.20818	4
LOC108211331	NC_030383.1	15145256	15148349	product=probable serine/threonine-protein kinase Cx32%2C chloroplastic	-1.52427	-1.55136	-1.55058	-1.56575	-1.54799	4	-2.11238	-2.11223	-2.11145	-2.12268	-2.11468	4	0.549549	0.565621	0.565862	0.563977	0.561252	4
LOC108212303	NC_030383.1	15204254	15206854	product=putative disease resistance RPP13-like protein 3	-2.55294	-2.61486	-2.61469	-2.62657	-2.60226	4	2.30249	NA	NA	NA	2.30249	1	-4.64089	-5.0729	-5.07384	-5.00885	-4.94912	4
LOC108211264	NC_030381.1	15720339	15723499	product=12-oxophytodienoate reductase 2-like	2.48882	2.66114	2.65223	2.77171	2.64348	4	0.804598	0.826337	0.825914	0.812692	0.817385	4	1.55378	1.84237	1.83242	1.9598	1.79709	4
LOC108210696	NC_030383.1	15245401	15250625	product=protein FREE1-like	-0.815081	-0.819564	-0.819632	-0.819716	-0.818498	4	-0.435973	-0.417954	-0.417986	-0.417719	-0.422408	4	-0.398896	-0.394853	-0.394928	-0.394601	-0.39582	4
LOC108214826	NC_030383.1	15384281	15388593	product=uncharacterized LOC108214826	-0.400175	-0.404253	-0.404192	-0.405451	-0.403518	4	-0.58997	-0.572639	-0.572617	-0.567285	-0.575628	4	NA	NA	NA	NA	#DIV/0!	0
LOC108214360	NC_030383.1	15390853	15393247	product=uncharacterized LOC108214360	2.01786	2.04463	2.04518	2.04042	2.03702	4	1.43624	1.46803	1.46731	1.47334	1.46123	4	NA	NA	NA	NA	#DIV/0!	0
LOC108214359	NC_030383.1	15393314	15397257	product=chaperone protein ClpB1	-2.22721	-2.24189	-2.2419	-2.2328	-2.23595	4	-2.49603	-2.48257	-2.48253	-2.48195	-2.48577	4	NA	NA	NA	NA	#DIV/0!	0
LOC108213525	NC_030383.1	15483132	15485225	NA	6.29163	9.18858	9.18847	7.11924	7.94698	4	6.98067	9.36506	9.36492	7.4658	8.29412	4	NA	NA	NA	NA	#DIV/0!	0
LOC108210889	NC_030383.1	15534478	15537702	NA	6.92169	9.84842	9.84831	7.77687	8.59882	4	-0.758512	-0.746089	-0.74576	-0.747177	-0.749385	4	6.25316	10.7089	10.7087	8.53117	9.05049	4
LOC108214805	NC_030383.1	15670845	15673489	product=glycine-rich RNA-binding protein 4%2C mitochondrial-like	-0.506	-0.509382	-0.509377	-0.508684	-0.508361	4	-0.705019	-0.687092	-0.687077	-0.684331	-0.69088	4	NA	NA	NA	NA	#DIV/0!	0
LOC108214804	NC_030383.1	15673783	15678388	product=mitochondrial substrate carrier family protein E	-0.959109	-0.966703	-0.966701	-0.967666	-0.965045	4	-1.00032	-0.984307	-0.984343	-0.987005	-0.988994	4	NA	NA	NA	NA	#DIV/0!	0
LOC108214376	NC_030383.1	15944277	15946795	product=alpha-1%2C4-glucan-protein synthase [UDP-forming]-like	-1.12713	-1.13186	-1.13188	-1.13165	-1.13063	4	-1.14135	-1.12413	-1.12412	-1.12106	-1.12767	4	NA	NA	NA	NA	#DIV/0!	0
LOC108210964	NC_030383.1	16039129	16046102	product=uncharacterized LOC108210964	0.365261	0.363972	0.364017	0.363329	0.364145	4	NA	0.27502	0.274946	0.275188	0.275051	3	NA	NA	NA	NA	#DIV/0!	0
LOC108211001	NC_030383.1	16051933	16055891	product=uncharacterized protein At1g04910-like	0.931628	0.942653	0.941835	0.955501	0.942904	4	1.67639	1.71185	1.71053	1.71783	1.70415	4	NA	-0.761243	-0.761056	-0.75647	-0.75959	3
LOC108215246	NC_030383.1	16057761	16064053	product=transcription factor BIM1	-0.526911	-0.532443	-0.532424	-0.539344	-0.53278	4	0.502815	0.522687	0.522706	0.513719	0.515482	4	-1.04691	-1.04855	-1.04872	-1.0454	-1.0474	4
LOC108213465	NC_030383.1	16173311	16175149	product=cytochrome P450 76A1-like	1.9362	2.04975	2.04027	2.25518	2.07035	4	8.04088	10.5605	10.5611	8.62664	9.44727	4	-3.67737	NA	NA	NA	-3.67737	1
LOC108214035	NC_030383.1	16188239	16191909	product=uncharacterized LOC108214035	0.804689	0.814207	0.814234	0.800858	0.808497	4	2.34186	2.39726	2.39655	2.39767	2.38334	4	-1.46374	-1.57546	-1.57364	-1.5946	-1.55186	4
LOC108213693	NC_030383.1	16198877	16202873	product=uncharacterized LOC108213693	-1.64249	-1.66931	-1.66867	-1.67339	-1.66347	4	7.14973	9.54699	9.54729	7.63997	8.47099	4	-6.93364	-11.1477	-11.1475	-9.30746	-9.63408	4
LOC108215317	NC_030381.1	15789859	15790893	product=uncharacterized LOC108215317	1.45955	1.48133	1.48241	1.47888	1.47554	4	2.8677	2.92673	2.9366	2.98088	2.92798	4	-1.34263	-1.43745	-1.44059	-1.50309	-1.43094	4
LOC108212323	NC_030383.1	16315994	16316868	product=CASP-like protein 4D1	-1.45803	-1.50206	-1.50131	-1.50892	-1.49258	4	2.97698	3.18542	3.18692	3.1592	3.12713	4	-4.05211	-4.67912	-4.68214	-4.65242	-4.51645	4
LOC108210607	NC_030383.1	16327755	16329634	product=ras-related protein RABA6a-like	5.58517	5.78421	5.7842	5.69122	5.7112	4	4.00691	6.38984	6.39522	7.4948	6.07169	4	NA	NA	NA	NA	#DIV/0!	0
LOC108210606	NC_030383.1	16329708	16335194	product=uncharacterized LOC108210606	0.858758	0.86685	0.867608	0.864581	0.864449	4	-1.28926	-1.27699	-1.2765	-1.28102	-1.28094	4	2.09468	2.14815	2.14874	2.15072	2.13557	4
LOC108196138	NC_030381.1	15799186	15801377	product=agamous-like MADS-box protein AGL12	7.09014	8.02632	8.02772	7.50239	7.66164	4	7.62397	8.35623	8.35881	7.84954	8.04714	4	NA	NA	NA	NA	#DIV/0!	0
LOC108212326	NC_030383.1	16336862	16340380	product=probable disease resistance protein At1g12280	-1.90632	-1.93889	-1.93846	-1.93458	-1.92956	4	-1.06308	-1.06233	-1.062	-1.05056	-1.05949	4	-0.839997	-0.870131	-0.870102	-0.874685	-0.863729	4
LOC108211552	NC_030383.1	16340832	16345912	NA	-1.10414	-1.11136	-1.11124	-1.11438	-1.11028	4	NA	0.411694	0.411544	0.413553	0.412264	3	-1.50971	-1.51661	-1.51623	-1.52208	-1.51616	4
LOC108212331	NC_030383.1	16421710	16426556	product=glutamate decarboxylase-like	-2.86396	-2.88183	-2.88172	-2.87023	-2.87443	4	-2.42259	-2.40917	-2.40921	-2.40453	-2.41137	4	-0.467482	-0.466534	NA	-0.454974	-0.462997	3
LOC108203538	NC_030381.1	15802125	15807612	product=protein FAR1-RELATED SEQUENCE 9	-0.530499	-0.535482	-0.535413	-0.535117	-0.534128	4	-0.974382	-0.958355	-0.958275	-0.955168	-0.961545	4	0.41971	0.429394	0.429371	0.428497	0.426743	4
LOC108210522	NC_030383.1	16500570	16509796	product=protein argonaute 1-like	3.80007	4.07008	4.06929	3.94689	3.97158	4	NA	1.1006	NA	NA	1.1006	1	2.3945	2.97531	2.97657	2.88406	2.80761	4
LOC108212334	NC_030383.1	16514878	16527130	product=protein Rf1%2C mitochondrial-like	-0.753254	-0.76265	-0.762355	-0.765035	-0.760823	4	NA	NA	NA	NA	#DIV/0!	0	-0.578867	-0.585857	-0.586339	-0.582592	-0.583414	4
LOC108210468	NC_030383.1	16555187	16560257	product=uncharacterized LOC108210468	-0.460813	-0.464657	-0.464713	-0.465576	-0.46394	4	-0.825774	-0.808618	-0.808771	-0.809293	-0.813114	4	0.342769	0.350754	0.350899	0.34996	0.348596	4
LOC108212336	NC_030383.1	16599262	16602243	product=putative late blight resistance protein homolog R1B-16	3.65538	4.11116	4.11124	3.88036	3.93954	4	6.34727	8.75375	8.75258	6.79541	7.66225	4	NA	NA	NA	NA	#DIV/0!	0
LOC108212338	NC_030383.1	16619089	16621651	product=putative late blight resistance protein homolog R1B-16	7.57738	10.5537	10.5537	8.47884	9.29091	4	8.2425	10.7302	10.7302	8.82559	9.63213	4	NA	NA	NA	NA	#DIV/0!	0
LOC108212339	NC_030383.1	16622038	16624803	product=kinase-interacting family protein-like	2.54024	2.61648	2.61683	2.67309	2.61166	4	NA	NA	NA	NA	#DIV/0!	0	2.27099	2.45754	2.45796	2.51586	2.42559	4
LOC108214835	NC_030383.1	16938710	16941358	product=probable cysteine desulfurase	2.35058	2.36861	2.36781	2.35713	2.36104	4	NA	NA	NA	NA	#DIV/0!	0	1.94027	1.97363	1.97186	1.97548	1.96531	4
LOC108214834	NC_030383.1	16941503	16945240	product=probable phospholipid-transporting ATPase 4	1.73814	1.82669	1.82835	1.86839	1.81539	4	NA	NA	NA	NA	#DIV/0!	0	1.94333	2.20581	2.20709	2.22515	2.14534	4
LOC108211027	NC_030383.1	17075013	17076264	product=uncharacterized LOC108211027	2.22424	2.26614	2.26623	2.21501	2.24291	4	3.43142	3.50355	3.50512	3.45183	3.47298	4	-1.1129	-1.23088	-1.2295	-1.23383	-1.20178	4
LOC108210158	NC_030381.1	15817021	15820648	NA	-1.45546	-1.56157	-1.56381	-1.54364	-1.53112	4	-5.84333	-5.87694	-5.87636	-5.88531	-5.87049	4	4.18333	4.30433	4.30038	4.35195	4.285	4
LOC108212351	NC_030383.1	17076386	17079304	NA	-1.32729	-1.33928	-1.33891	-1.34592	-1.33785	4	6.6242	6.93026	6.9297	6.75329	6.80936	4	-7.29916	-8.26024	-8.25966	-8.09345	-7.97813	4
LOC108215449	NC_030383.1	17262667	17264978	product=uncharacterized LOC108215449	0.388782	0.387474	0.387531	0.38715	0.387734	4	0.387013	0.40654	0.406725	0.406696	0.401744	4	NA	NA	NA	NA	#DIV/0!	0
LOC108210531	NC_030383.1	17272315	17275922	product=actin-104-like	-0.805189	-0.812953	-0.812389	-0.789844	-0.805094	4	-0.603981	-0.58626	-0.586247	-0.588523	-0.591253	4	NA	NA	NA	NA	#DIV/0!	0
LOC108213799	NC_030383.1	17278291	17283778	product=cytochrome b-c1 complex subunit 6-like	4.09349	4.72896	4.73134	5.01856	4.64308	4	2.32952	2.48522	2.48279	2.5123	2.45246	4	NA	NA	NA	NA	#DIV/0!	0
LOC108211270	NC_030383.1	17284809	17286768	product=probable E3 ubiquitin-protein ligase ARI7	0.528232	0.528731	0.52916	0.526677	0.5282	4	-0.427721	-0.410358	-0.410281	-0.410314	-0.414669	4	0.926474	0.945478	0.945949	0.942562	0.940116	4
LOC108219157	NC_030381.1	15839422	15848983	product=U-box domain-containing protein 32-like	-0.354844	-0.358461	-0.358412	-0.358898	-0.357654	4	NA	NA	NA	NA	#DIV/0!	0	NA	-0.251247	-0.251111	-0.252521	-0.251626	3
LOC108214436	NC_030383.1	17478014	17489991	product=putative transcription elongation factor SPT5 homolog 1	-0.626668	-0.630296	-0.630292	-0.629695	-0.629237	4	-0.859186	-0.841492	-0.841489	-0.840783	-0.845737	4	0.211293	NA	0.217887	0.217725	0.215635	3
LOC108211223	NC_030383.1	17508730	17515113	product=uncharacterized LOC108211223	-0.539894	-0.546549	-0.546352	-0.547338	-0.545033	4	-0.977599	-0.963193	-0.962927	-0.96348	-0.9668	4	NA	0.422921	0.422915	0.42273	0.422856	3
LOC108210979	NC_030383.1	17749669	17752984	product=F-box protein SKP2A	-2.85975	-2.87462	-2.87463	-2.86924	-2.86956	4	-2.63745	-2.62548	-2.62542	-2.61846	-2.6267	4	NA	NA	NA	NA	#DIV/0!	0
LOC108201003	NC_030381.1	783008	788225	product=probable copper-transporting ATPase HMA5	-1.93398	-2.03387	-2.03345	-1.92972	-1.98275	4	-1.81058	-1.84376	-1.84422	-1.80039	-1.82474	4	NA	NA	NA	NA	#DIV/0!	0
LOC108198760	NC_030381.1	15855585	15857890	product=protein BEARSKIN1-like	0.993271	0.997673	0.996869	0.989933	0.994437	4	2.20589	2.23635	2.23694	2.23833	2.22938	4	-1.20382	-1.23027	-1.23068	-1.2476	-1.22809	4
LOC108213145	NC_030383.1	18829030	18834669	product=cyclic nucleotide-gated ion channel 2-like	-2.16518	-2.21426	-2.21525	-2.21196	-2.20166	4	5.86454	NA	NA	NA	5.86454	1	-6.21512	-10.3826	-10.3827	-8.54096	-8.88035	4
LOC108214806	NC_030383.1	19140759	19153287	product=probable L-ascorbate peroxidase 6%2C chloroplastic	-0.29519	-0.298415	-0.298386	-0.298266	-0.297564	4	-0.39422	-0.376187	-0.376122	-0.375484	-0.380503	4	NA	NA	NA	NA	#DIV/0!	0
LOC108211486	NC_030383.1	19449979	19453708	product=putative transporter arsB	-1.13706	-1.14778	-1.14776	-1.14612	-1.14468	4	-1.12926	-1.11663	-1.11608	-1.12072	-1.12067	4	NA	NA	NA	NA	#DIV/0!	0
LOC108214157	NC_030383.1	19659443	19663183	product=short-chain dehydrogenase TIC 32%2C chloroplastic-like	-2.67993	-2.73588	-2.73676	-2.7105	-2.71577	4	-2.89662	-2.91285	-2.913	-2.90889	-2.90784	4	NA	NA	NA	NA	#DIV/0!	0
LOC108214638	NC_030383.1	19933563	19935490	product=uncharacterized LOC108214638	-1.3213	-1.34528	-1.34587	-1.34543	-1.33947	4	-2.12384	-2.12219	-2.12268	-2.12377	-2.12312	4	0.76102	0.784283	0.784122	0.784531	0.778489	4
LOC108208514	NC_030381.1	15918469	15921202	product=protein NRT1/ PTR FAMILY 4.4-like	5.2882	5.48301	5.48426	5.41846	5.41848	4	5.06974	5.20079	5.19844	5.2203	5.17232	4	NA	NA	NA	NA	#DIV/0!	0
LOC108213162	NC_030383.1	19994518	19995770	product=uncharacterized LOC108213162	5.69994	6.52588	6.53009	5.95117	6.17677	4	7.0713	8.22315	8.23076	7.46165	7.74671	4	NA	NA	NA	NA	#DIV/0!	0
LOC108213858	NC_030383.1	20155792	20156611	NA	3.3203	3.66935	3.66128	3.6042	3.56378	4	6.6464	9.10843	9.10566	7.08954	7.98751	4	NA	NA	NA	NA	#DIV/0!	0
LOC108212393	NC_030383.1	20325267	20330032	product=uncharacterized LOC108212393	5.26265	5.33314	5.33276	5.3058	5.30858	4	2.78939	2.82111	2.82101	2.81621	2.81193	4	2.316	2.51879	2.51777	2.49648	2.46226	4
LOC108213669	NC_030383.1	20447296	20449849	NA	-2.5912	-2.62894	-2.62889	-2.62262	-2.61791	4	5.67587	6.60426	6.60287	6.16038	6.26084	4	-6.93939	-9.21402	-9.21332	-8.77778	-8.53613	4
LOC108210740	NC_030383.1	20622731	20623921	product=probable CCR4-associated factor 1 homolog 9	0.546747	0.548627	0.548758	0.544643	0.547194	4	1.69839	1.72477	1.72431	1.70475	1.71306	4	-1.15883	-1.16966	-1.16965	-1.15138	-1.16238	4
LOC108211035	NC_030383.1	20627998	20631459	product=ubiquitin-conjugating enzyme E2 variant 1D-like	0.391387	0.390193	0.390164	0.389949	0.390423	4	NA	NA	NA	NA	#DIV/0!	0	0.269723	0.277211	0.277192	0.277287	0.275353	4
LOC108211065	NC_030383.1	20725008	20728187	product=uncharacterized protein At5g41620-like	-0.738257	-0.745867	-0.745917	-0.75741	-0.746863	4	NA	NA	NA	NA	#DIV/0!	0	-0.555522	-0.554065	-0.554164	-0.548291	-0.55301	4
LOC108211082	NC_030383.1	20872738	20873948	product=F-box protein At3g44326-like	1.61	1.63809	1.63784	1.66632	1.63806	4	1.40296	1.43468	1.4342	1.43332	1.42629	4	NA	NA	NA	NA	#DIV/0!	0
LOC108210827	NC_030383.1	20987308	20991282	product=uncharacterized protein At2g27730%2C mitochondrial-like	-0.442229	-0.445371	-0.4454	-0.446229	-0.444807	4	NA	NA	NA	NA	#DIV/0!	0	-0.390356	-0.385609	-0.385556	-0.385774	-0.386824	4
LOC108204967	NC_030381.1	15945680	15953726	product=TMV resistance protein N-like	0.598653	0.598686	0.598953	0.595041	0.597833	4	1.62616	1.65205	1.65154	1.65669	1.64661	4	-1.0332	-1.0457	-1.04495	-1.05701	-1.04522	4
LOC108210515	NC_030383.1	21244808	21247230	product=ferredoxin%2C root R-B2-like	-0.756244	-0.760294	-0.760304	-0.763213	-0.760014	4	-0.459086	-0.44074	-0.440748	-0.443244	-0.445954	4	-0.317589	-0.312832	-0.31284	-0.31319	-0.314113	4
LOC108200978	NC_030381.1	789482	794583	product=protein QUIRKY	0.603833	0.605325	0.605238	0.600325	0.60368	4	-1.02731	-1.01094	-1.01091	-1.01893	-1.01702	4	1.60409	1.62276	1.62266	1.62436	1.61846	4
LOC108214911	NC_030383.1	21847841	21868047	product=uncharacterized LOC108214911	-0.548334	-0.55173	-0.551805	-0.555669	-0.551884	4	-0.687469	-0.669907	-0.669979	-0.673579	-0.675233	4	NA	NA	NA	NA	#DIV/0!	0
LOC108212410	NC_030383.1	21922879	21926060	product=replication protein A 70 kDa DNA-binding subunit C-like	1.30654	1.31699	1.3169	1.31481	1.31381	4	8.90699	11.4692	11.4691	9.56509	10.3526	4	-5.915	-10.0838	-10.0838	-8.24329	-8.58149	4
LOC108213882	NC_030383.1	21990747	21992172	product=uncharacterized LOC108213882	5.41955	5.94108	5.94068	6.4301	5.93285	4	1.37764	1.42019	1.42023	1.43382	1.41297	4	3.16094	4.53442	4.53575	4.99779	4.30723	4
LOC108214888	NC_030383.1	22235444	22242314	product=nucleobase-ascorbate transporter 12	-0.882714	-0.887743	-0.887872	-0.885724	-0.886013	4	-0.534914	-0.517098	-0.51707	-0.5158	-0.521221	4	-0.367334	-0.364057	-0.364118	-0.3584	-0.363477	4
LOC108211744	NC_030383.1	22242468	22243468	product=heme-binding-like protein At3g10130%2C chloroplastic	-2.02129	-2.05742	-2.05718	-1.9955	-2.03285	4	-1.32846	-1.32184	-1.32135	-1.32136	-1.32325	4	-0.7109	-0.730453	-0.729342	NA	-0.723565	3
LOC108206786	NC_030381.1	16007811	16008882	product=uncharacterized LOC108206786	1.81462	1.81733	1.81732	1.81653	1.81645	4	2.1537	2.17785	2.17793	2.18827	2.17444	4	NA	-0.353543	NA	-0.368864	-0.361203	2
LOC108211146	NC_030383.1	22330103	22332587	product=tubulin beta-2 chain	-0.439685	-0.442926	-0.442953	-0.440302	-0.441467	4	8.96445	9.1012	9.10141	9.05113	9.05455	4	-9.09274	-9.53718	-9.53699	-9.48221	-9.41228	4
LOC108213355	NC_030383.1	22333420	22334823	product=probable L-type lectin-domain containing receptor kinase S.7	1.0694	1.07167	1.07177	1.06803	1.07022	4	1.43906	1.46296	1.46317	1.45644	1.45541	4	NA	-0.385378	-0.38589	-0.380672	-0.38398	3
LOC108214344	NC_030383.1	22447308	22458361	product=ABC transporter G family member 32-like	-3.64541	-3.69318	-3.69412	-3.76729	-3.7	4	-1.80939	-1.80719	-1.80914	-1.88107	-1.8267	4	-1.87749	-1.87939	-1.87948	-1.88025	-1.87915	4
LOC108215221	NC_030383.1	22467059	22470864	product=protein kinase APK1B%2C chloroplastic-like	-0.493161	-0.498073	-0.498024	-0.500863	-0.49753	4	1.06187	1.08424	1.0843	1.08022	1.07766	4	-1.56612	-1.5758	-1.57579	-1.57435	-1.57302	4
LOC108211424	NC_030383.1	22559478	22565709	product=pentatricopeptide repeat-containing protein At2g27610	-0.622852	-0.632281	-0.632072	-0.633083	-0.630072	4	-0.775082	-0.761951	-0.761531	-0.762976	-0.765385	4	NA	NA	NA	NA	#DIV/0!	0
LOC108211425	NC_030381.1	16021607	16024430	product=probable trehalose-phosphate phosphatase H	2.80369	3.0651	3.06305	3.00843	2.98507	4	2.09893	2.22661	2.22399	2.21458	2.19103	4	NA	NA	NA	NA	#DIV/0!	0
LOC108214684	NC_030383.1	22594459	22615902	product=uncharacterized LOC108214684	3.04662	3.17806	3.17849	3.18425	3.14686	4	2.1362	2.2214	2.23254	2.35302	2.23579	4	NA	NA	NA	NA	#DIV/0!	0
LOC108214292	NC_030383.1	22618458	22620141	product=protein SRG1-like	4.11841	4.27929	4.28112	4.38489	4.26593	4	4.75974	6.31473	6.31156	6.98986	6.09397	4	NA	NA	NA	NA	#DIV/0!	0
LOC108214295	NC_030383.1	22643155	22645372	NA	2.92897	3.23263	3.23451	3.25792	3.16351	4	6.15659	8.51765	8.51733	6.62181	7.45334	4	NA	NA	NA	NA	#DIV/0!	0
LOC108214773	NC_030383.1	22736670	22745089	product=uncharacterized LOC108214773	-0.701671	-0.706715	-0.706883	-0.705547	-0.705204	4	NA	NA	NA	NA	#DIV/0!	0	-0.433187	-0.431124	-0.431507	-0.42864	-0.431115	4
LOC108214774	NC_030383.1	22750174	22751627	NA	-1.14371	-1.15906	-1.15972	-1.15235	-1.15371	4	NA	0.697759	NA	NA	0.697759	1	-1.77769	-1.85111	-1.85085	-1.88728	-1.84173	4
LOC108213441	NC_030383.1	22812865	22813522	product=subtilisin inhibitor-like	2.9321	3.05569	3.05682	3.00816	3.01319	4	3.21903	3.36599	3.36015	3.58365	3.38221	4	NA	NA	NA	NA	#DIV/0!	0
LOC108211047	NC_030383.1	22842618	22845141	product=uncharacterized LOC108211047	-0.403773	-0.407916	-0.407852	-0.409104	-0.407161	4	-0.562006	-0.545139	-0.545008	-0.542926	-0.54877	4	NA	NA	NA	NA	#DIV/0!	0
LOC108214812	NC_030383.1	22855567	22857786	NA	1.5686	1.62584	1.62583	1.65654	1.6192	4	-1.79357	-1.78942	-1.78901	-1.80362	-1.7939	4	3.27032	3.42488	3.42456	3.46733	3.39677	4
LOC108211544	NC_030383.1	22968270	22971409	product=uncharacterized LOC108211544	0.721905	0.731657	0.731796	0.764852	0.737552	4	2.27285	2.311	2.31122	2.29519	2.29757	4	-1.49594	-1.57389	-1.57399	-1.52143	-1.54131	4
LOC108211076	NC_030383.1	23156740	23162104	product=nudix hydrolase 20%2C chloroplastic-like	-0.539945	-0.544624	-0.544397	-0.546059	-0.543756	4	0.767336	0.791567	0.791659	0.781932	0.783123	4	-1.31724	-1.32913	-1.32942	-1.3186	-1.3236	4
LOC108213209	NC_030383.1	23178475	23181963	product=probable serine incorporator	6.55462	6.9408	6.94102	6.76265	6.79977	4	3.54669	3.60276	3.60171	3.59167	3.58571	4	2.37536	NA	NA	NA	2.37536	1
LOC108226073	NC_030381.1	16244614	16250852	product=potassium channel KAT3	-0.602437	-0.607814	-0.607228	-0.58526	-0.600685	4	1.73535	1.76274	1.76247	1.76252	1.75577	4	-2.3216	-2.36352	-2.36337	-2.33613	-2.34616	4
LOC108211379	NC_030383.1	23184288	23193466	product=DNA mismatch repair protein MSH7	-0.811866	-0.822244	-0.822364	-0.811851	-0.817081	4	-2.16145	-2.1481	-2.14802	-2.14524	-2.1507	4	1.30917	1.3323	1.33151	1.33812	1.32778	4
LOC108215217	NC_030383.1	23195054	23199894	product=aldehyde dehydrogenase family 2 member C4-like	3.27708	3.28817	3.28839	3.283	3.28416	4	1.54444	1.56677	1.56667	1.56537	1.56081	4	1.69896	1.72847	1.72885	1.72396	1.72006	4
LOC108211934	NC_030383.1	23226678	23229864	product=uncharacterized LOC108211934	-1.15091	-1.16767	-1.16809	-1.14861	-1.15882	4	-1.13355	-1.12442	-1.12497	-1.10383	-1.12169	4	NA	NA	NA	NA	#DIV/0!	0
LOC108213292	NC_030383.1	23239336	23240569	product=transcription repressor OFP8-like	2.63817	2.83948	2.83936	2.78171	2.77468	4	NA	1.26928	1.26973	1.25648	1.26517	3	NA	NA	NA	NA	#DIV/0!	0
LOC108211258	NC_030383.1	23256751	23258985	product=uncharacterized protein C594.04c	0.788282	0.790284	0.790285	0.788927	0.789444	4	1.00751	1.03022	1.03049	1.02782	1.02401	4	NA	NA	NA	NA	#DIV/0!	0
LOC108214974	NC_030383.1	23291713	23298504	product=aspartate aminotransferase%2C cytoplasmic	-1.0683	-1.07258	-1.07259	-1.07504	-1.07213	4	-0.367872	-0.34941	-0.349416	-0.350517	-0.354304	4	-0.720308	-0.716564	-0.716595	-0.717579	-0.717761	4
LOC108215012	NC_030383.1	23347731	23351664	product=proteinaceous RNase P 1%2C chloroplastic/mitochondrial-like	-0.626953	-0.632335	-0.632375	-0.63222	-0.630971	4	-0.938642	-0.922993	-0.922899	-0.920554	-0.926272	4	NA	NA	0.297064	NA	0.297064	1
LOC108215103	NC_030383.1	23411474	23418960	product=probable plastidic glucose transporter 2	-1.06606	-1.07152	-1.07152	-1.06993	-1.06976	4	-0.538106	-0.520185	-0.520193	-0.519739	-0.524556	4	-0.547743	-0.544623	-0.544598	-0.543743	-0.545177	4
LOC108210645	NC_030383.1	23628274	23631082	product=wall-associated receptor kinase-like 20	0.844771	0.845296	0.845245	0.844863	0.845044	4	1.07068	1.09196	1.09196	1.08626	1.08521	4	NA	NA	NA	NA	#DIV/0!	0
LOC108210954	NC_030383.1	23684061	23689567	product=peptidyl-prolyl cis-trans isomerase FKBP20-1	0.375272	0.374329	0.374278	0.374599	0.37462	4	-0.462336	-0.444633	-0.444619	-0.444662	-0.449063	4	0.814253	0.825715	0.825626	0.8261	0.822923	4
LOC108215462	NC_030383.1	23850012	23854919	product=uncharacterized LOC108215462	-1.43614	-1.44885	-1.44871	-1.45767	-1.44784	4	-1.76866	-1.75983	-1.76071	-1.76216	-1.76284	4	NA	NA	NA	NA	#DIV/0!	0
LOC108211765	NC_030383.1	23856592	23858146	product=E3 ubiquitin-protein ligase ATL42-like	2.32825	2.47107	2.47199	2.41389	2.4213	4	NA	0.797859	NA	NA	0.797859	1	NA	NA	NA	NA	#DIV/0!	0
LOC108211611	NC_030383.1	23960327	23964506	product=protein trichome birefringence-like 33	1.23222	1.25838	1.25849	1.2618	1.25272	4	4.70736	4.85096	4.8511	4.78174	4.79779	4	-3.07822	-3.58426	-3.58414	-3.51605	-3.44067	4
LOC108211549	NC_030383.1	24140802	24143187	product=cation/calcium exchanger 4-like	-1.72934	-1.74083	-1.74071	-1.74186	-1.73818	4	-1.02581	-1.01346	-1.01416	-1.01009	-1.01588	4	-0.714426	-0.721055	-0.720033	-0.721925	-0.71936	4
LOC108211058	NC_030383.1	24145576	24148896	product=mechanosensitive ion channel protein 10-like	1.94496	2.03854	2.03928	1.97794	2.00018	4	4.21172	4.48189	4.48196	4.32754	4.37578	4	NA	NA	NA	NA	#DIV/0!	0
LOC108212450	NC_030383.1	24526392	24538456	product=microsomal glutathione S-transferase 3-like	4.39871	4.72103	4.72383	4.92455	4.69203	4	1.53669	1.58177	1.58408	1.58679	1.57233	4	2.25032	NA	NA	NA	2.25032	1
LOC108211361	NC_030383.1	24581533	24583375	product=UDP-glycosyltransferase 73C6-like	2.41279	2.45362	2.44854	2.53006	2.46125	4	2.44901	2.4764	2.47674	2.47861	2.47019	4	NA	NA	NA	NA	#DIV/0!	0
LOC108210781	NC_030383.1	24605904	24613913	product=uncharacterized LOC108210781	-1.37065	-1.38029	-1.38033	-1.37878	-1.37751	4	-0.78355	-0.767335	-0.767763	-0.763997	-0.770661	4	-0.605881	-0.606205	-0.605785	-0.609573	-0.606861	4
LOC108213655	NC_030383.1	24631969	24634272	NA	-2.06643	-2.22405	-2.22954	-2.251	-2.19275	4	-2.17558	-2.24264	-2.24316	-2.29607	-2.23936	4	NA	NA	NA	NA	#DIV/0!	0
LOC108211303	NC_030383.1	24792335	24797979	product=mini-chromosome maintenance complex-binding protein	-0.784582	-0.788806	-0.788862	-0.788968	-0.787805	4	-0.803581	-0.78617	-0.786109	-0.784187	-0.790012	4	NA	NA	NA	NA	#DIV/0!	0
LOC108211020	NC_030383.1	24846834	24850296	NA	1.06465	1.07392	1.07391	1.06394	1.0691	4	NA	NA	NA	NA	#DIV/0!	0	1.00863	1.03765	1.03752	1.03767	1.03037	4
LOC108214743	NC_030383.1	24861970	24867012	product=DNA-binding protein SMUBP-2	0.75517	0.756645	0.756533	0.755606	0.755988	4	NA	NA	NA	NA	#DIV/0!	0	0.540555	0.552529	0.552218	0.553716	0.549754	4
LOC108215441	NC_030383.1	24902259	24912034	product=uncharacterized LOC108215441	-0.780933	-0.788067	-0.787899	-0.788274	-0.786293	4	-0.483501	-0.466643	-0.466366	-0.469609	-0.47153	4	NA	-0.315145	-0.315095	-0.31369	-0.314644	3
LOC108213312	NC_030383.1	24967578	24969110	product=inositol-tetrakisphosphate 1-kinase 1-like	-1.53162	-1.55074	-1.55106	-1.5606	-1.5485	4	-1.90624	-1.89793	-1.899	-1.9237	-1.90672	4	NA	NA	NA	NA	#DIV/0!	0
LOC108211360	NC_030383.1	25019183	25021322	product=inositol-tetrakisphosphate 1-kinase 1-like	-0.998828	-1.00685	-1.00679	-0.988746	-1.0003	4	NA	-0.299532	-0.299605	-0.299097	-0.299411	3	-0.696904	-0.700811	-0.700514	-0.679479	-0.694427	4
LOC108214452	NC_030383.1	25052079	25054597	product=heat stress transcription factor A-1b-like	-0.586249	-0.592173	-0.591944	-0.591688	-0.590514	4	-0.501565	-0.484517	-0.484247	-0.484898	-0.488807	4	NA	NA	NA	NA	#DIV/0!	0
LOC108211045	NC_030383.1	25091563	25093238	product=60S ribosomal protein L9-1-like	-1.02347	-1.02859	-1.02861	-1.03808	-1.02969	4	-1.38507	-1.36917	-1.36918	-1.37657	-1.375	4	0.340121	0.347243	0.347195	0.345658	0.345054	4
LOC108213635	NC_030383.1	25106611	25111609	NA	-5.03574	-6.22121	-6.22073	-5.77576	-5.81336	4	NA	NA	NA	NA	#DIV/0!	0	-1.98178	-2.35231	-2.35473	-2.33122	-2.25501	4
LOC108214389	NC_030383.1	25129830	25141930	product=protein EXPORTIN 1A	-0.498218	-0.501396	-0.501411	-0.502116	-0.500786	4	-0.525653	-0.50757	-0.507578	-0.507837	-0.512159	4	NA	NA	NA	NA	#DIV/0!	0
LOC108214361	NC_030383.1	25219112	25226090	product=uncharacterized protein At1g51745	-0.730432	-0.735521	-0.735549	-0.735084	-0.734146	4	-0.723896	-0.706935	-0.707103	-0.705744	-0.710919	4	NA	NA	NA	NA	#DIV/0!	0
LOC108210723	NC_030383.1	25297048	25301581	product=transmembrane protein 120 homolog	-0.852869	-0.858011	-0.857929	-0.856394	-0.856301	4	-0.885184	-0.868163	-0.868055	-0.866308	-0.871928	4	NA	NA	NA	NA	#DIV/0!	0
LOC108211873	NC_030383.1	25302376	25305107	product=zinc finger with UFM1-specific peptidase domain protein	-0.992492	-1.00751	-1.00713	-1.02917	-1.00908	4	-1.95068	-1.94442	-1.94429	-1.96256	-1.95049	4	0.925048	0.942005	0.942141	0.940268	0.937366	4
LOC108212461	NC_030383.1	25367955	25369145	product=uncharacterized LOC108212461	-2.37294	-2.44452	-2.44896	-2.58194	-2.46209	4	6.28417	7.29795	7.2912	6.69805	6.89284	4	-7.39263	-9.7172	-9.71719	-9.2732	-9.02505	4
LOC108211130	NC_030383.1	25381870	25386466	product=DNA-binding protein BIN4	-0.532022	-0.538859	-0.538685	-0.550604	-0.540043	4	-0.62619	-0.6109	-0.610827	-0.621376	-0.617323	4	NA	NA	NA	NA	#DIV/0!	0
LOC108214566	NC_030383.1	25407780	25421060	product=endonuclease MutS2	-0.715598	-0.720071	-0.720258	-0.719937	-0.718966	4	-0.412335	-0.394237	-0.394428	-0.395142	-0.399035	4	-0.322811	-0.318842	-0.31895	-0.316566	-0.319292	4
LOC108211176	NC_030383.1	25451342	25453191	product=UNC93-like protein 1	-1.34503	-1.37511	-1.37495	-1.38422	-1.36983	4	NA	NA	NA	NA	#DIV/0!	0	-1.29956	-1.37242	-1.37383	-1.43362	-1.36986	4
LOC108214866	NC_030383.1	25596964	25600733	product=NAC domain-containing protein 91-like	-0.578151	-0.582314	-0.582279	-0.578749	-0.580373	4	-1.21455	-1.1975	-1.19748	-1.19535	-1.20122	4	0.613347	0.621866	0.621888	0.62247	0.619893	4
LOC108215283	NC_030383.1	25604549	25606954	product=nascent polypeptide-associated complex subunit alpha-like protein 2	-0.633055	-0.637397	-0.637378	-0.65213	-0.63999	4	-0.700395	-0.683106	-0.683061	-0.695582	-0.690536	4	NA	NA	NA	NA	#DIV/0!	0
LOC108212467	NC_030383.1	25616843	25619746	product=serine/threonine-protein phosphatase 7 long form homolog	8.14594	11.1786	11.1786	9.10349	9.90166	4	8.80613	11.3552	11.3552	9.45024	10.2417	4	NA	NA	NA	NA	#DIV/0!	0
LOC108210405	NC_030383.1	25662146	25666190	product=caffeic acid 3-O-methyltransferase	5.6568	5.73442	5.73521	5.7751	5.72538	4	5.74134	5.81082	5.81001	5.79976	5.79049	4	NA	NA	NA	NA	#DIV/0!	0
LOC108214747	NC_030383.1	25684465	25691386	product=protein DOWNY MILDEW RESISTANCE 6-like	1.48846	1.51161	1.51179	1.48174	1.4984	4	2.83985	2.89375	2.89431	2.84913	2.86926	4	-1.29624	-1.3754	-1.37511	-1.36181	-1.35214	4
LOC108210422	NC_030383.1	25727694	25732227	product=two-component response regulator-like APRR3	-0.769116	-0.775627	-0.775449	-0.781622	-0.775453	4	-1.469	-1.45598	-1.45544	-1.4638	-1.46106	4	0.675823	0.687749	0.687645	0.689774	0.685248	4
LOC108211214	NC_030383.1	25736988	25738926	product=transcription termination factor MTERF8%2C chloroplastic	-0.632492	-0.64273	-0.642487	-0.664214	-0.645481	4	NA	NA	NA	NA	#DIV/0!	0	NA	NA	NA	NA	#DIV/0!	0
LOC108210738	NC_030383.1	25823667	25824666	product=protein yippee-like At4g27745	2.15005	2.18426	2.18421	2.19307	2.1779	4	1.62598	1.65674	1.6575	1.64201	1.64556	4	NA	NA	NA	NA	#DIV/0!	0
LOC108214485	NC_030383.1	25887514	25892624	product=importin subunit beta-1	-0.609711	-0.613157	-0.613168	-0.614031	-0.612517	4	-0.530463	-0.512335	-0.512344	-0.512883	-0.517006	4	NA	NA	NA	NA	#DIV/0!	0
LOC108215062	NC_030383.1	25907520	25911761	product=KH domain-containing protein At4g18375-like	-0.543285	-0.546769	-0.546851	-0.548984	-0.546472	4	-0.987444	-0.970296	-0.970328	-0.970661	-0.974682	4	0.422455	0.430297	0.430182	0.429661	0.428149	4
LOC108210765	NC_030383.1	25918866	25929215	product=nephrocystin-3	-0.680852	-0.686301	-0.686243	-0.686253	-0.684912	4	-1.02034	-1.00448	-1.00433	-1.00363	-1.00819	4	0.316311	0.324743	0.324664	0.324718	0.322609	4
LOC108214091	NC_030383.1	25930633	25933847	product=protein ABIL2	2.62168	2.76371	2.76552	2.72774	2.71966	4	4.02867	4.25224	4.25363	4.15977	4.17358	4	NA	NA	NA	NA	#DIV/0!	0
LOC108214089	NC_030383.1	25936099	25939360	product=GRIP1-associated protein 1	2.2885	2.30803	2.30858	2.31128	2.3041	4	2.36393	2.41465	2.42551	2.55669	2.4402	4	NA	NA	NA	NA	#DIV/0!	0
LOC108214090	NC_030383.1	25944337	25955567	product=soluble starch synthase 1%2C chloroplastic/amyloplastic	-0.811946	-0.817982	-0.818025	-0.813131	-0.815271	4	-0.863204	-0.84692	-0.846713	-0.848171	-0.851252	4	NA	NA	NA	NA	#DIV/0!	0
LOC108211215	NC_030383.1	26012486	26019004	product=protein DEFECTIVE IN MERISTEM SILENCING 3-like	-0.903226	-0.908636	-0.90875	-0.908549	-0.90729	4	-0.48343	-0.465638	-0.465702	-0.465551	-0.47008	4	-0.439214	-0.436215	-0.436307	-0.435781	-0.436879	4
LOC108210812	NC_030383.1	26083194	26087399	product=O-acyltransferase WSD1-like	1.01279	1.01562	1.0155	1.01581	1.01493	4	1.34629	1.36983	1.37044	1.36637	1.36323	4	NA	NA	NA	NA	#DIV/0!	0
LOC108214592	NC_030383.1	26088842	26101264	product=histone-lysine N-methyltransferase ATX4-like	-0.368267	-0.371622	-0.371635	-0.372755	-0.37107	4	-0.537686	-0.519659	-0.519668	-0.519797	-0.524203	4	NA	NA	NA	NA	#DIV/0!	0
LOC108214593	NC_030383.1	26101312	26102365	product=uncharacterized LOC108214593	1.26814	1.28896	1.28907	1.24124	1.27185	4	2.45513	2.5117	2.51103	2.46568	2.48588	4	-1.13025	-1.2156	-1.21706	-1.21523	-1.19453	4
LOC108212481	NC_030383.1	26227296	26232965	product=probable trehalose-phosphate phosphatase H	-4.70682	-5.44718	-5.45256	-5.713	-5.32989	4	NA	NA	NA	NA	#DIV/0!	0	-3.34696	-4.14946	-4.15113	-3.99843	-3.9115	4
LOC108214407	NC_030383.1	26233014	26242242	product=uncharacterized LOC108214407	-0.657282	-0.661467	-0.66149	-0.661596	-0.660459	4	-0.744055	-0.726522	-0.726519	-0.725298	-0.730598	4	NA	NA	NA	NA	#DIV/0!	0
LOC108212485	NC_030383.1	26410685	26413770	product=uncharacterized LOC108212485	6.33666	9.26383	9.26399	7.16486	8.00733	4	3.2849	3.48587	3.49247	3.63561	3.47471	4	NA	NA	NA	NA	#DIV/0!	0
LOC108211608	NC_030383.1	26455732	26457490	product=ethylene-responsive transcription factor CRF4-like	0.55079	0.549738	0.549788	0.550093	0.550102	4	2.76137	2.78812	2.78841	2.78523	2.78078	4	-2.21576	-2.23197	-2.23225	-2.22797	-2.22699	4
LOC108215132	NC_030383.1	26482498	26485858	product=ubiquitin-conjugating enzyme E2 28	0.404343	0.402432	0.40246	0.404334	0.403392	4	0.365006	0.384124	0.384143	0.381538	0.378703	4	NA	NA	NA	NA	#DIV/0!	0
LOC108214917	NC_030383.1	26522674	26525469	product=probable inactive receptor kinase At4g23740	0.410637	0.408937	0.409029	0.413136	0.410435	4	1.81471	1.83787	1.83768	1.84154	1.83295	4	-1.41379	-1.42182	-1.42177	-1.42618	-1.42089	4
LOC108214497	NC_030383.1	26591851	26600614	product=ABC transporter C family member 10-like	0.949219	0.952404	0.951778	0.96857	0.955493	4	1.42196	1.44398	1.44422	1.44215	1.43808	4	NA	-0.484895	NA	NA	-0.484895	1
LOC108215415	NC_030383.1	26602538	26607865	product=uncharacterized LOC108215415	-0.770842	-0.780423	-0.780324	-0.780588	-0.778044	4	-1.44463	-1.43331	-1.4332	-1.43136	-1.43562	4	0.643719	0.659391	0.659413	0.657402	0.654981	4
LOC108211732	NC_030383.1	26610619	26611790	product=acidic endochitinase-like	4.08538	4.3784	4.37869	4.23958	4.27051	4	2.48275	2.57575	2.57572	2.5291	2.54083	4	NA	NA	NA	NA	#DIV/0!	0
LOC108214334	NC_030383.1	26612626	26613821	product=acidic endochitinase-like	6.60878	6.64457	6.64383	6.65153	6.63718	4	5.94138	6.1445	6.1593	6.27838	6.13089	4	NA	NA	NA	NA	#DIV/0!	0
LOC108214333	NC_030383.1	26613936	26625911	product=plastidial pyruvate kinase 2-like	0.658645	0.660674	0.660536	0.670706	0.66264	4	1.06671	1.08823	1.08847	1.08664	1.08251	4	-0.422517	-0.421498	-0.421547	-0.406453	-0.418004	4
LOC108214480	NC_030383.1	26654627	26660033	product=peroxisome biosynthesis protein PAS1-like	4.13802	4.16417	4.16301	4.17771	4.16073	4	2.563	2.58797	2.58836	2.58461	2.58098	4	1.53019	1.58407	1.5837	1.59805	1.574	4
LOC108210995	NC_030383.1	26684202	26686551	product=ABC transporter G family member 8-like	5.82461	6.15431	6.15271	6.05261	6.04606	4	4.25054	4.42356	4.45795	4.89278	4.50621	4	NA	NA	NA	NA	#DIV/0!	0
LOC108214959	NC_030383.1	26687341	26693458	product=protein SGT1 homolog	0.617284	0.619126	0.619132	0.602482	0.614506	4	NA	NA	NA	NA	#DIV/0!	0	0.421638	0.429432	0.429426	0.429926	0.427605	4
LOC108210519	NC_030383.1	26752124	26756286	product=heat shock protein 83-like	-2.27682	-2.29558	-2.29578	-2.31913	-2.29683	4	-3.49364	-3.49182	-3.49216	-3.50643	-3.49601	4	1.18952	1.20255	1.20256	1.19259	1.1968	4
LOC108210929	NC_030383.1	26766796	26770452	product=uncharacterized membrane protein YjcL-like	0.932281	0.933922	0.933712	0.935598	0.933878	4	1.59035	1.6138	1.61339	1.61656	1.60852	4	-0.670851	-0.672845	-0.672712	-0.674186	-0.672648	4
LOC108214679	NC_030383.1	26771473	26776871	product=uncharacterized LOC108214679	-0.487046	-0.491824	-0.491648	-0.490741	-0.490315	4	-0.791385	-0.774786	-0.774702	-0.76925	-0.777531	4	NA	0.289409	NA	NA	0.289409	1
LOC108213435	NC_030383.1	26779798	26783356	product=uncharacterized LOC108213435	6.52055	7.08887	7.08949	6.82752	6.8816	4	6.42073	6.72926	6.72697	6.75026	6.6568	4	NA	NA	NA	NA	#DIV/0!	0
LOC108215467	NC_030383.1	26802153	26804366	product=scarecrow-like protein 8	0.451697	0.450791	0.4509	0.450117	0.450876	4	0.544676	0.564889	0.565164	0.564431	0.55979	4	NA	NA	NA	NA	#DIV/0!	0
LOC108205025	NC_030381.1	814459	817563	product=probable glutathione peroxidase 8	-0.539706	-0.545147	-0.54522	-0.542383	-0.543114	4	NA	NA	NA	NA	#DIV/0!	0	NA	NA	NA	NA	#DIV/0!	0
LOC108211330	NC_030383.1	26823080	26826591	product=mediator of RNA polymerase II transcription subunit 36a-like	-0.568371	-0.57387	-0.573801	-0.582052	-0.574524	4	-0.564588	-0.547234	-0.547031	-0.556269	-0.55378	4	NA	NA	NA	NA	#DIV/0!	0
LOC108215366	NC_030383.1	26967094	26975146	product=organic cation/carnitine transporter 7-like	0.923147	0.929269	0.929751	0.927637	0.927451	4	NA	0.580524	0.580849	0.613326	0.591566	3	NA	NA	NA	NA	#DIV/0!	0
LOC108211495	NC_030383.1	27053131	27055226	product=probable polyamine oxidase 5	-1.01113	-1.03363	-1.03328	-1.04443	-1.03062	4	NA	NA	NA	NA	#DIV/0!	0	-0.862091	-0.890526	-0.891541	-0.879013	-0.880793	4
LOC108213404	NC_030383.1	27056411	27059008	product=oil body-associated protein 2A-like	-6.49359	-6.5416	-6.54205	-6.55613	-6.53334	4	-5.86748	-5.87117	-5.87157	-5.88537	-5.8739	4	-0.665273	-0.665368	-0.665288	-0.663374	-0.664826	4
LOC108213557	NC_030383.1	27061048	27062819	product=uncharacterized LOC108213557	-1.27903	-1.34018	-1.34062	-1.41492	-1.34369	4	-1.47318	-1.50034	-1.50137	-1.53645	-1.50283	4	NA	NA	NA	NA	#DIV/0!	0
LOC108211649	NC_030383.1	27064333	27065850	product=1-aminocyclopropane-1-carboxylate oxidase 1	1.48032	1.48175	1.48179	1.4878	1.48292	4	1.412	1.43315	1.43312	1.43678	1.42876	4	NA	NA	NA	NA	#DIV/0!	0
LOC108211570	NC_030383.1	27072360	27078541	product=inactive protein kinase SELMODRAFT_444075-like	2.48063	2.49565	2.49497	2.48835	2.4899	4	1.86162	1.88786	1.88837	1.8952	1.88326	4	0.595096	0.616476	0.616407	0.595561	0.605885	4
LOC108210385	NC_030383.1	27085527	27090187	product=probable protein arginine N-methyltransferase 1	0.470085	0.469363	0.469384	0.474165	0.470749	4	0.30414	0.323854	0.323843	0.321739	0.318394	4	NA	NA	NA	NA	#DIV/0!	0
LOC108214810	NC_030383.1	27106925	27113837	product=asparagine--tRNA ligase%2C cytoplasmic 1-like	0.519632	0.518242	0.518276	0.522248	0.519599	4	0.456561	0.475864	0.475856	0.475613	0.470974	4	NA	NA	NA	NA	#DIV/0!	0
LOC108211621	NC_030383.1	27122329	27125952	product=glucan endo-1%2C3-beta-glucosidase 13-like	1.27713	1.30113	1.30495	1.40952	1.32318	4	1.46702	1.49196	1.49197	1.48282	1.48344	4	NA	NA	NA	NA	#DIV/0!	0
LOC108213263	NC_030383.1	27128238	27130031	product=cationic peroxidase 1-like	2.32883	2.45567	2.45372	2.59255	2.45769	4	NA	NA	NA	NA	#DIV/0!	0	2.27131	2.61083	2.60695	2.72594	2.55376	4
LOC108215358	NC_030383.1	27186339	27197905	product=putative ABC transporter B family member 8	1.64439	1.68711	1.68764	1.7451	1.69106	4	1.92136	1.96343	1.9627	1.95569	1.9508	4	NA	NA	NA	NA	#DIV/0!	0
LOC108214317	NC_030383.1	27198646	27216981	product=probable RNA-dependent RNA polymerase 3	-0.6009	-0.605047	-0.605056	-0.613867	-0.606217	4	NA	0.377071	0.377104	0.368399	0.374191	3	-0.974787	-0.97505	-0.975334	-0.97342	-0.974648	4
LOC108214421	NC_030383.1	27236577	27250751	product=acyl-coenzyme A oxidase 3%2C peroxisomal-like	-0.670512	-0.674057	-0.674101	-0.675571	-0.67356	4	NA	NA	NA	NA	#DIV/0!	0	-0.878719	-0.876531	-0.876648	-0.876895	-0.877198	4
LOC108212492	NC_030383.1	27362052	27362441	product=uncharacterized LOC108212492	0.864333	0.866167	0.865759	0.863302	0.86489	4	1.91106	1.93779	1.93862	1.94715	1.93366	4	-1.0514	-1.06404	-1.06527	-1.0827	-1.06585	4
LOC108212493	NC_030383.1	27367296	27367685	product=uncharacterized LOC108212493	2.81038	2.92886	2.92681	2.8342	2.87506	4	2.02099	2.08666	2.08713	2.0019	2.04917	4	NA	NA	NA	NA	#DIV/0!	0
LOC108210572	NC_030383.1	27443785	27447126	product=protein DETOXIFICATION 14-like	3.47751	3.53766	3.53921	3.56187	3.52907	4	2.85472	2.89737	2.89801	2.89012	2.88506	4	NA	NA	NA	NA	#DIV/0!	0
LOC108210573	NC_030383.1	27447224	27455366	product=integrin-linked protein kinase-like	4.3951	4.64054	4.64367	4.56894	4.56206	4	4.11521	4.25608	4.25548	4.16791	4.19867	4	NA	NA	NA	NA	#DIV/0!	0
LOC108213692	NC_030383.1	27474275	27475113	product=uncharacterized LOC108213692	3.58592	3.66294	3.66264	3.59154	3.62576	4	7.94515	8.62273	8.61964	8.57967	8.4418	4	-3.09822	NA	NA	NA	-3.09822	1
LOC108211823	NC_030383.1	27498098	27500967	product=uncharacterized LOC108211823	0.637762	0.637942	0.638302	0.634627	0.637158	4	6.63949	6.77492	6.77566	6.73838	6.73211	4	-5.69492	-6.13055	-6.13154	-6.0941	-6.01278	4
LOC108214311	NC_030383.1	27598536	27604577	NA	-0.734661	-0.740344	-0.740533	-0.742601	-0.739535	4	-0.639368	-0.622334	-0.622529	-0.623331	-0.62689	4	NA	NA	NA	NA	#DIV/0!	0
LOC108212500	NC_030383.1	27652177	27652635	product=uncharacterized LOC108212500	1.97784	2.05725	2.05882	2.0263	2.03005	4	NA	0.934468	0.934086	0.923595	0.930716	3	NA	1.12955	1.13191	1.1078	1.12309	3
LOC108211610	NC_030383.1	27663610	27666045	product=E3 ubiquitin-protein ligase SINA-like 10	-0.741391	-0.750731	-0.750339	-0.757294	-0.749939	4	-1.32374	-1.3119	-1.31148	-1.31589	-1.31576	4	0.554035	0.567053	0.567235	0.564946	0.563317	4
LOC108213617	NC_030383.1	27671217	27671825	product=uncharacterized LOC108213617	-5.40783	-5.44858	-5.44869	-5.43486	-5.43499	4	-4.31641	-4.31249	-4.31261	-4.30255	-4.31101	4	-1.11962	-1.13098	-1.13074	-1.12533	-1.12667	4
LOC108211677	NC_030383.1	27787837	27788672	product=calcium-binding protein CML24-like	1.28194	1.29058	1.28957	1.25948	1.28039	4	3.41281	3.45562	3.45528	3.42075	3.43611	4	-2.114	-2.15861	-2.15825	-2.1584	-2.14732	4
LOC108213707	NC_030383.1	28100792	28101472	product=uncharacterized LOC108213707	2.47383	2.82604	2.80773	3.25777	2.84134	4	NA	1.1647	NA	NA	1.1647	1	NA	NA	NA	NA	#DIV/0!	0
LOC108211639	NC_030383.1	28110610	28120499	product=MADS-box transcription factor 23-like	0.851283	0.85459	0.854703	0.860209	0.855196	4	4.51953	4.56031	4.5607	4.55486	4.54885	4	-3.62752	-3.69859	-3.69881	-3.68745	-3.67809	4
LOC108214797	NC_030383.1	28235798	28238839	product=uncharacterized LOC108214797	-1.09431	-1.09996	-1.10003	-1.09955	-1.09846	4	NA	NA	NA	NA	#DIV/0!	0	-1.03402	-1.03427	-1.03432	-1.03331	-1.03398	4
LOC108210669	NC_030383.1	28378609	28383721	product=probable malate dehydrogenase%2C glyoxysomal	-0.64736	-0.654359	-0.654356	-0.659393	-0.653867	4	-0.387759	-0.370914	-0.370921	-0.37937	-0.377241	4	-0.281147	-0.277134	-0.276998	-0.276197	-0.277869	4
LOC108209315	NC_030381.1	817870	821877	product=AT-hook motif nuclear-localized protein 5-like	-0.870285	-0.87971	-0.879652	-0.88543	-0.878769	4	-1.17584	-1.16192	-1.16178	-1.16926	-1.1672	4	NA	NA	NA	NA	#DIV/0!	0
LOC108213504	NC_030383.1	28528727	28530010	product=chlorophyll synthase%2C chloroplastic-like	6.23948	7.00399	7.00527	7.00138	6.81253	4	6.71621	7.32565	7.32383	7.34792	7.17841	4	NA	NA	NA	NA	#DIV/0!	0
LOC108215064	NC_030383.1	28530769	28531937	NA	6.13566	9.04918	9.04945	6.95825	7.79813	4	5.50513	6.13675	6.13627	6.14522	5.98084	4	NA	NA	NA	NA	#DIV/0!	0
LOC108210975	NC_030383.1	28568032	28569770	product=homeobox-leucine zipper protein HAT22-like	3.6031	3.78344	3.7886	3.97419	3.78733	4	NA	NA	NA	NA	#DIV/0!	0	2.77061	3.4177	3.4334	3.34421	3.24148	4
LOC108209986	NC_030381.1	17061151	17064389	product=uncharacterized LOC108209986	-0.979456	-0.984991	-0.985002	-0.991515	-0.985241	4	0.612428	0.634086	0.634081	0.626592	0.626797	4	-1.6068	-1.61211	-1.61228	-1.60813	-1.60983	4
LOC108211603	NC_030383.1	28790842	28796316	product=AP2-like ethylene-responsive transcription factor ANT	4.31502	5.14168	5.14174	5.10756	4.9265	4	NA	1.42468	1.4251	1.37564	1.40847	3	1.96807	NA	NA	NA	1.96807	1
LOC108210540	NC_030383.1	28872880	28879549	NA	-0.8413	-0.852325	-0.852375	-0.856218	-0.850554	4	-1.14805	-1.13498	-1.13523	-1.13916	-1.13935	4	NA	NA	NA	NA	#DIV/0!	0
LOC108211824	NC_030383.1	28886817	28891004	product=ACT domain-containing protein ACR1	-3.46333	-3.53011	-3.53415	-3.54169	-3.51732	4	-3.92581	-3.93553	-3.93755	-3.97241	-3.94283	4	NA	NA	NA	NA	#DIV/0!	0
LOC108219336	NC_030381.1	17113032	17115207	product=uncharacterized LOC108219336	2.70198	2.73647	2.73674	2.72577	2.72524	4	8.98046	11.5575	11.5574	9.65158	10.4367	4	-4.48748	-8.75185	-8.75148	-6.91884	-7.22741	4
LOC108214966	NC_030383.1	28992286	28996207	product=putative glycosyltransferase 7	-0.444989	-0.448125	-0.448155	-0.448034	-0.447326	4	-1.08747	-1.07035	-1.07036	-1.07059	-1.07469	4	0.620239	0.628904	0.628866	0.629982	0.626998	4
LOC108210825	NC_030383.1	29124310	29126456	product=protein SHORT-ROOT	7.98352	8.32359	8.32401	8.17755	8.20217	4	6.4608	6.5561	6.55892	6.54333	6.52979	4	NA	NA	NA	NA	#DIV/0!	0
LOC108214304	NC_030383.1	29189427	29195086	NA	-0.524139	-0.527991	-0.527983	-0.528444	-0.527139	4	-0.611503	-0.593879	-0.593803	-0.590856	-0.59751	4	NA	NA	NA	NA	#DIV/0!	0
LOC108210665	NC_030383.1	29196452	29203820	product=uncharacterized LOC108210665	-0.498013	-0.503055	-0.503155	-0.501627	-0.501462	4	-1.06192	-1.04666	-1.04663	-1.04584	-1.05026	4	0.53871	0.55038	0.550197	0.551371	0.547665	4
LOC108204869	NC_030381.1	17124498	17133135	product=cingulin-like protein 1	-0.389683	-0.392864	-0.392999	-0.394521	-0.392517	4	NA	-0.285023	-0.285169	-0.286508	-0.285567	3	NA	NA	NA	NA	#DIV/0!	0
LOC108211092	NC_030383.1	29213192	29216912	product=BTB/POZ and TAZ domain-containing protein 4-like	1.33781	1.35573	1.35571	1.35039	1.34991	4	NA	NA	NA	NA	#DIV/0!	0	1.13519	1.19233	1.1931	1.15916	1.16995	4
LOC108211523	NC_030383.1	29229649	29231737	product=probable N-acetyltransferase HLS1	2.51198	2.53847	2.53633	2.51799	2.52619	4	4.77893	4.83166	4.83441	4.8072	4.81305	4	-2.21335	-2.2855	-2.28658	-2.28988	-2.26883	4
LOC108213326	NC_030383.1	29288155	29290248	product=uncharacterized LOC108213326	5.00997	5.35739	5.35572	5.08732	5.2026	4	6.64627	7.19572	7.1992	6.79717	6.95959	4	NA	NA	NA	NA	#DIV/0!	0
LOC108208860	NC_030381.1	17133390	17137231	product=adenine phosphoribosyltransferase 5	0.82775	0.831624	0.831705	0.812889	0.825992	4	1.82494	1.85224	1.85214	1.83297	1.84057	4	-1.01208	-1.01339	-1.01368	-1.01043	-1.0124	4
LOC108214757	NC_030383.1	29348671	29353664	product=probable protein phosphatase 2C 78	-1.13323	-1.13911	-1.13928	-1.14036	-1.13799	4	-1.20161	-1.18555	-1.18557	-1.1836	-1.18908	4	NA	NA	NA	NA	#DIV/0!	0
LOC108214707	NC_030383.1	29363505	29366365	product=subtilisin-like protease SBT1.7	2.40097	2.41995	2.42091	2.45898	2.4252	4	5.1321	5.19392	5.20162	5.2715	5.19978	4	-2.57975	-2.75592	-2.76155	-2.81255	-2.72744	4
LOC108211159	NC_030383.1	29459350	29461761	product=probable indole-3-acetic acid-amido synthetase GH3.1	1.44122	1.44256	1.4426	1.44209	1.44212	4	2.89659	2.92998	2.93176	2.98231	2.93516	4	-1.45715	-1.47933	-1.48256	-1.53991	-1.48974	4
LOC108210756	NC_030383.1	29486378	29495104	product=F-box-like/WD repeat-containing protein TBL1Y	-0.798883	-0.805039	-0.804987	-0.7992	-0.802027	4	-1.09498	-1.07949	-1.07954	-1.08147	-1.08387	4	NA	NA	NA	NA	#DIV/0!	0
LOC108211546	NC_030383.1	29637988	29640119	product=UPF0481 protein At3g47200-like	3.67509	4.14062	4.14216	4.92188	4.21994	4	4.38867	4.71621	4.7148	4.55432	4.5935	4	NA	NA	NA	NA	#DIV/0!	0
LOC108210414	NC_030383.1	29645403	29647479	product=UPF0481 protein At3g47200-like	2.76825	2.78461	2.78471	2.77731	2.77872	4	1.49606	1.52435	1.5277	1.58625	1.53359	4	1.21229	1.27121	1.26928	1.19157	1.23609	4
LOC108211815	NC_030383.1	29649926	29652055	product=cysteine proteinase COT44-like	2.05156	2.08027	2.07874	2.09163	2.07555	4	NA	NA	NA	NA	#DIV/0!	0	1.53778	1.61738	1.61399	1.58022	1.58734	4
LOC108210958	NC_030383.1	29657079	29668105	NA	-2.21692	-2.24323	-2.24298	-2.25774	-2.24022	4	1.09337	1.13409	1.13356	1.12683	1.12196	4	-3.27842	-3.36783	-3.36774	-3.37554	-3.34738	4
LOC108211011	NC_030383.1	29716782	29718504	product=leucine-rich repeat extensin-like protein 6	-2.46552	-2.62371	-2.62495	-2.56487	-2.56976	4	-1.97909	NA	NA	NA	-1.97909	1	NA	NA	NA	NA	#DIV/0!	0
LOC108215138	NC_030383.1	29719499	29761925	product=probable 2-oxoglutarate-dependent dioxygenase At3g49630	-1.1923	-1.20196	-1.20213	-1.19509	-1.19787	4	-0.506666	-0.490662	-0.490229	-0.492919	-0.495119	4	-0.701588	-0.70497	-0.705413	-0.693517	-0.701372	4
LOC108210441	NC_030383.1	29766610	29774629	product=probable 2-oxoglutarate-dependent dioxygenase At3g49630	-2.00721	-2.02094	-2.02117	-2.01449	-2.01595	4	-2.50021	-2.48941	-2.4894	-2.48657	-2.4914	4	0.465038	0.475352	0.475044	0.480842	0.474069	4
LOC108211748	NC_030383.1	29776105	29777458	product=protein IRX15-LIKE	-4.49589	-4.68638	-4.68103	-4.85927	-4.68064	4	-3.19826	-3.29161	-3.28837	-3.4793	-3.31439	4	-1.33646	-1.38722	-1.38794	-1.38501	-1.37416	4
LOC108214958	NC_030383.1	29932867	29947317	product=histone-lysine N-methyltransferase CLF	-0.533489	-0.537107	-0.537162	-0.543869	-0.537907	4	-0.814935	-0.798093	-0.798108	-0.804543	-0.80392	4	0.260302	0.267789	0.267865	0.267186	0.265786	4
LOC108214341	NC_030383.1	29971801	29979654	product=zinc finger CCCH domain-containing protein 38-like	-0.593794	-0.599071	-0.598942	-0.6181	-0.602477	4	-0.907465	-0.892084	-0.891712	-0.913168	-0.901107	4	0.291979	0.299674	0.299801	0.299792	0.297811	4
LOC108215430	NC_030383.1	30011428	30013003	product=mitogen-activated protein kinase kinase kinase NPK1	-0.960926	-0.986926	-0.987836	-0.994806	-0.982623	4	NA	NA	NA	NA	#DIV/0!	0	-1.12109	-1.17658	-1.17618	-1.15894	-1.1582	4
LOC108202828	NC_030381.1	17194680	17198563	product=pentatricopeptide repeat-containing protein At2g16880	-0.604823	-0.610907	-0.610734	-0.612374	-0.609709	4	-0.60253	-0.58624	-0.586125	-0.586543	-0.590359	4	NA	NA	NA	NA	#DIV/0!	0
LOC108210470	NC_030383.1	30148466	30148816	product=uncharacterized LOC108210470	1.20711	1.21477	1.21519	1.20511	1.21055	4	0.499829	0.520563	0.520772	0.515233	0.514099	4	0.678146	0.700642	0.701053	0.695766	0.693902	4
LOC108210469	NC_030383.1	30148884	30152559	product=heat shock factor protein HSF24-like	1.34744	1.35184	1.35165	1.34488	1.34896	4	0.59639	0.61717	0.616868	0.611754	0.610545	4	0.726544	0.740922	0.740886	0.740256	0.737152	4
LOC108212531	NC_030383.1	30195420	30198416	product=pentatricopeptide repeat-containing protein At3g16610-like	-0.988255	-1.0041	-1.00353	-1.01672	-1.00315	4	-0.741511	-0.730576	-0.729856	-0.74251	-0.736113	4	NA	NA	NA	NA	#DIV/0!	0
LOC108211389	NC_030383.1	30288646	30293472	product=zinc finger CCCH domain-containing protein 62	-0.450287	-0.454801	-0.454752	-0.45519	-0.453758	4	NA	-0.344584	-0.344223	-0.345933	-0.344913	3	NA	NA	NA	NA	#DIV/0!	0
LOC108203389	NC_030381.1	17242258	17254630	product=uncharacterized LOC108203389	-0.674903	-0.679129	-0.679127	-0.678441	-0.6779	4	-0.873187	-0.855854	-0.855849	-0.849847	-0.858684	4	NA	NA	NA	NA	#DIV/0!	0
LOC108211961	NC_030383.1	30375696	30378895	product=patatin-like protein 1	2.24403	2.28853	2.28762	2.3187	2.28472	4	2.97606	3.03588	3.03617	3.06778	3.02897	4	NA	NA	NA	NA	#DIV/0!	0
LOC108211542	NC_030383.1	30385337	30387299	product=50S ribosomal protein L25-like	0.415339	0.414697	0.414575	0.414542	0.414788	4	NA	NA	NA	NA	#DIV/0!	0	NA	NA	NA	NA	#DIV/0!	0
LOC108213300	NC_030383.1	30413813	30416011	product=LOB domain-containing protein 36-like	-1.67927	-1.69782	-1.69782	-1.69521	-1.69253	4	-0.778448	-0.764229	-0.764592	-0.754064	-0.765333	4	-0.914537	-0.926206	-0.926331	-0.938944	-0.926504	4
LOC108210408	NC_030383.1	30449896	30456298	product=DNA ligase 1	-0.38094	-0.384194	-0.384251	-0.389157	-0.384636	4	-0.52364	-0.505734	-0.505754	-0.503773	-0.509725	4	NA	NA	NA	NA	#DIV/0!	0
LOC108215313	NC_030383.1	30494280	30503396	product=probable disease resistance protein At5g66900	-1.49924	-1.51102	-1.51091	-1.51681	-1.5095	4	-1.06948	-1.05529	-1.05512	-1.06413	-1.061	4	-0.451928	-0.44954	-0.449424	-0.44867	-0.449891	4
LOC108214960	NC_030383.1	30511449	30515017	product=L-ascorbate oxidase homolog	-1.6003	-1.61198	-1.61195	-1.62164	-1.61147	4	-1.95351	-1.94219	-1.94246	-1.94733	-1.94637	4	0.328872	0.336688	0.33669	0.332733	0.333746	4
LOC108211452	NC_030383.1	30558075	30559727	product=dof zinc finger protein DOF2.1-like	7.45797	10.4937	10.4939	8.39194	9.20938	4	7.42682	8.42323	8.42504	7.9459	8.05525	4	NA	NA	NA	NA	#DIV/0!	0
LOC108213492	NC_030383.1	30569940	30571851	product=geraniol 8-hydroxylase-like	6.07504	7.24055	7.23929	6.76046	6.82884	4	6.62805	7.5552	7.55381	7.10708	7.21104	4	NA	NA	NA	NA	#DIV/0!	0
LOC108211620	NC_030383.1	30591921	30593320	product=dof zinc finger protein DOF3.4-like	1.31619	1.35787	1.35903	1.35515	1.34706	4	NA	NA	NA	NA	#DIV/0!	0	1.30824	1.43456	1.43583	1.42674	1.40134	4
LOC108211935	NC_030383.1	30648554	30653653	product=uncharacterized membrane protein At3g27390-like	-1.01003	-1.01756	-1.01755	-1.02097	-1.01653	4	-0.603412	-0.587069	-0.58695	-0.592512	-0.592486	4	-0.427077	-0.424108	-0.424239	-0.41832	-0.423436	4
LOC108214299	NC_030383.1	30693206	30696113	product=cold-regulated 413 plasma membrane protein 2	-0.503297	-0.50751	-0.507445	-0.50856	-0.506703	4	NA	-0.273552	-0.273429	-0.274393	-0.273792	3	NA	-0.22736	-0.227425	-0.22719	-0.227325	3
LOC108214298	NC_030383.1	30696849	30698431	product=oxygen-evolving enhancer protein 1%2C chloroplastic-like	0.785559	0.795968	0.795981	0.78883	0.791585	4	NA	NA	NA	NA	#DIV/0!	0	1.13119	1.20048	1.19912	1.10337	1.15854	4
LOC108213782	NC_030383.1	30710026	30710807	product=uncharacterized LOC108213782	-3.76471	-3.7893	-3.78982	-3.79059	-3.78361	4	-2.90026	-2.89755	-2.8976	-2.89867	-2.89852	4	-0.883244	-0.885255	-0.885514	-0.883962	-0.884494	4
LOC108205289	NC_030381.1	17309326	17317256	product=uncharacterized LOC108205289	2.67779	2.70911	2.70873	2.70124	2.69922	4	3.72381	3.78146	3.78051	3.76636	3.76304	4	NA	-1.06414	-1.06328	-1.06009	-1.0625	3
LOC108215173	NC_030383.1	30726205	30726929	product=STS14 protein	-2.24235	-2.27005	-2.26991	-2.23372	-2.254	4	-2.23762	-2.22557	-2.22535	-2.23133	-2.22997	4	NA	NA	NA	NA	#DIV/0!	0
LOC108215172	NC_030383.1	30727238	30732863	product=uncharacterized LOC108215172	1.46279	1.47194	1.47139	1.48035	1.47162	4	0.776887	0.79811	0.798299	0.796332	0.792407	4	0.659466	0.680761	0.680323	0.688312	0.677215	4
LOC108214701	NC_030383.1	30861253	30866686	product=prosaposin-like	0.639943	0.639652	0.639586	0.640202	0.639846	4	0.769822	0.789635	0.789574	0.789423	0.784613	4	NA	NA	NA	NA	#DIV/0!	0
LOC108214700	NC_030383.1	30868125	30870379	product=CBL-interacting protein kinase 18-like	4.03216	4.38287	4.38296	4.20849	4.25162	4	2.44756	2.60905	2.62535	2.87014	2.63802	4	NA	NA	NA	NA	#DIV/0!	0
LOC108214159	NC_030383.1	30872767	30881693	product=CBL-interacting protein kinase 18-like	2.6868	2.8592	2.85981	2.80644	2.80306	4	NA	1.04579	1.04599	1.03628	1.04269	3	NA	NA	NA	NA	#DIV/0!	0
LOC108214158	NC_030383.1	30883824	30895880	product=uncharacterized LOC108214158	-0.433776	-0.43769	-0.437676	-0.437418	-0.43664	4	-0.467116	-0.449144	-0.449128	-0.448476	-0.453466	4	NA	NA	NA	NA	#DIV/0!	0
LOC108205495	NC_030381.1	17334560	17347433	product=hydroxyproline O-galactosyltransferase HPGT3-like	0.525652	0.52468	0.524888	0.521862	0.52427	4	NA	NA	NA	NA	#DIV/0!	0	NA	0.333819	0.334078	0.325576	0.331158	3
LOC108211178	NC_030383.1	30972911	30974419	product=E3 ubiquitin-protein ligase RNF185-like	-0.501052	-0.505919	-0.505839	-0.508335	-0.505286	4	NA	-0.334244	-0.334189	-0.336415	-0.334949	3	NA	NA	NA	NA	#DIV/0!	0
LOC108215316	NC_030383.1	30978874	30981197	product=calcium uniporter protein 2%2C mitochondrial	0.73542	0.739256	0.739489	0.758265	0.743107	4	1.10993	1.13183	1.13201	1.13211	1.12647	4	NA	NA	NA	NA	#DIV/0!	0
LOC108214166	NC_030383.1	31031475	31038893	product=protein CROWDED NUCLEI 1	-0.348169	-0.351045	-0.351053	-0.352115	-0.350596	4	-0.302916	-0.284685	-0.284714	-0.28651	-0.289706	4	NA	NA	NA	NA	#DIV/0!	0
LOC108211353	NC_030383.1	31039925	31050827	product=probable histone acetyltransferase HAC-like 1	-2.40022	-2.44375	-2.44351	-2.39575	-2.42081	4	-1.81207	-1.81014	-1.81096	-1.81	-1.81079	4	-0.613091	-0.625957	NA	NA	-0.619524	2
LOC108214494	NC_030383.1	31111122	31116837	product=protein trichome birefringence-like 19	1.37211	1.3784	1.37844	1.38952	1.37962	4	1.82613	1.85286	1.85439	1.88579	1.85479	4	NA	NA	NA	NA	#DIV/0!	0
LOC108214771	NC_030383.1	31127252	31132385	product=protein FLX-like 2	-0.541381	-0.545215	-0.545315	-0.549392	-0.545326	4	-0.544964	-0.527581	-0.52757	-0.529809	-0.532481	4	NA	NA	NA	NA	#DIV/0!	0
LOC108210476	NC_030383.1	31168962	31172304	product=protein NSP-INTERACTING KINASE 1-like	5.3994	5.75632	5.75633	5.57141	5.62087	4	4.49261	4.66313	4.67611	4.70338	4.63381	4	NA	NA	NA	NA	#DIV/0!	0
LOC108214867	NC_030383.1	31267069	31272196	product=probable sodium-coupled neutral amino acid transporter 6	0.89165	0.892998	0.892838	0.892635	0.89253	4	0.84105	0.862075	0.861857	0.861982	0.856741	4	NA	NA	NA	NA	#DIV/0!	0
LOC108214150	NC_030383.1	31274388	31291381	product=protein furry homolog-like	-0.609887	-0.613548	-0.613603	-0.618263	-0.613826	4	-0.860343	-0.842982	-0.843	-0.845031	-0.847839	4	0.229297	0.236166	0.236076	0.234699	0.23406	4
LOC108213783	NC_030383.1	31312650	31314465	product=uncharacterized LOC108213783	4.34382	4.57577	4.57565	4.46325	4.48962	4	4.19057	4.34017	4.34165	4.25369	4.28152	4	NA	NA	NA	NA	#DIV/0!	0
LOC108203594	NC_030381.1	17367340	17372937	product=coatomer subunit alpha-1-like	-0.423071	-0.426257	-0.426283	-0.426413	-0.425506	4	NA	NA	NA	NA	#DIV/0!	0	-0.451796	-0.447373	-0.447394	-0.447066	-0.448407	4
LOC108214560	NC_030383.1	31365824	31374237	NA	3.78474	3.84805	3.84795	3.8251	3.82646	4	8.28724	9.28794	9.28732	8.8355	8.9245	4	-2.94894	NA	NA	NA	-2.94894	1
LOC108213202	NC_030383.1	31376888	31378587	product=serpin-ZX-like	2.48397	2.65367	2.65521	2.59296	2.59645	4	NA	NA	NA	NA	#DIV/0!	0	1.69945	2.11267	2.11404	2.06551	1.99792	4
LOC108211834	NC_030383.1	31385164	31387197	product=serpin-ZX-like	2.20788	2.30917	2.303	2.45477	2.31871	4	1.42156	1.4617	1.46081	1.4592	1.45082	4	NA	NA	NA	NA	#DIV/0!	0
LOC108211218	NC_030383.1	31402767	31406737	product=endo-1%2C3%3B1%2C4-beta-D-glucanase-like	-1.23264	-1.25245	-1.25285	-1.25839	-1.24909	4	NA	NA	NA	NA	#DIV/0!	0	-1.09147	-1.12267	-1.12372	-1.11027	-1.11203	4
LOC108206895	NC_030381.1	17382217	17385787	product=benzyl alcohol O-benzoyltransferase-like	4.26607	4.30022	4.30118	4.29511	4.29064	4	1.69667	1.72358	1.72404	1.7517	1.724	4	2.46521	2.58901	2.58934	2.54713	2.54767	4
LOC108215433	NC_030383.1	31412307	31422984	product=putative F-box protein At1g67390	-0.448268	-0.452344	-0.452374	-0.45841	-0.452849	4	-0.549825	-0.532268	-0.532228	-0.537394	-0.537929	4	NA	NA	NA	NA	#DIV/0!	0
LOC108210907	NC_030383.1	31441268	31445337	NA	3.83429	4.31984	4.32138	4.21148	4.17175	4	6.29024	8.64915	8.64911	6.75427	7.58569	4	NA	NA	NA	NA	#DIV/0!	0
LOC108213518	NC_030383.1	31518798	31519561	product=uncharacterized LOC108213518	0.5124	0.511341	0.511318	0.511067	0.511532	4	0.49037	0.509891	0.509909	0.510413	0.505146	4	NA	NA	NA	NA	#DIV/0!	0
LOC108211224	NC_030383.1	31551067	31554563	product=uncharacterized protein C9orf85 homolog	-0.509165	-0.51308	-0.513077	-0.505449	-0.510193	4	-0.342583	-0.324509	-0.324505	-0.324506	-0.329026	4	NA	NA	NA	NA	#DIV/0!	0
LOC108211903	NC_030383.1	31557772	31567067	product=putative receptor-like protein kinase At5g39000	2.00917	2.10911	2.11069	2.15441	2.09585	4	3.41724	3.61809	3.6157	3.67179	3.5807	4	NA	NA	NA	NA	#DIV/0!	0
LOC108207978	NC_030381.1	17426334	17429345	product=benzyl alcohol O-benzoyltransferase-like	3.50162	3.5573	3.56321	3.63011	3.56306	4	3.26944	3.30448	3.30447	3.29022	3.29215	4	NA	NA	NA	NA	#DIV/0!	0
LOC108215451	NC_030383.1	31622376	31628116	product=ras GTPase-activating protein-binding protein 2-like	-0.423896	-0.427085	-0.427223	-0.427811	-0.426504	4	NA	NA	NA	NA	#DIV/0!	0	NA	-0.246848	-0.246911	-0.24604	-0.2466	3
LOC108215165	NC_030383.1	31634801	31637840	product=ninja-family protein AFP3-like	-2.26298	-2.27478	-2.27477	-2.27307	-2.2714	4	-1.47992	-1.46493	-1.46492	-1.45877	-1.46714	4	-0.803163	-0.803932	-0.803862	-0.807378	-0.804584	4
LOC108213437	NC_030383.1	31659976	31664015	product=ureide permease 1-like	-2.92469	-2.96387	-2.96278	-2.90611	-2.93936	4	-1.53117	-1.51816	-1.51809	-1.51606	-1.52087	4	-1.40747	-1.44054	-1.43817	-1.3711	-1.41432	4
LOC108211750	NC_030383.1	31693350	31694772	product=UDP-glycosyltransferase 83A1-like	-3.36786	-3.6019	-3.60326	-3.61221	-3.54631	4	NA	NA	NA	NA	#DIV/0!	0	-2.54224	-2.87198	-2.87201	-2.82206	-2.77707	4
LOC108215188	NC_030383.1	31770612	31773458	product=UDP-glucose 6-dehydrogenase 5-like	0.657056	0.656753	0.656779	0.655398	0.656496	4	NA	0.323774	0.323714	0.323635	0.323707	3	0.331166	0.339926	0.339931	0.334513	0.336384	4
LOC108211029	NC_030383.1	31792995	31796022	product=zinc finger protein 346-like	-0.549847	-0.554812	-0.554838	-0.554369	-0.553466	4	-0.690366	-0.674127	-0.673782	-0.675774	-0.678512	4	NA	NA	NA	NA	#DIV/0!	0
LOC108214688	NC_030383.1	31822987	31831288	product=chaperone protein ClpB3%2C chloroplastic	-0.506573	-0.510183	-0.51034	-0.511542	-0.50966	4	-0.417815	-0.399706	-0.39971	-0.400849	-0.40452	4	NA	NA	NA	NA	#DIV/0!	0
LOC108210504	NC_030383.1	31832854	31836204	product=EID1-like F-box protein 2	-0.352611	-0.356242	-0.356156	-0.355418	-0.355107	4	NA	NA	NA	NA	#DIV/0!	0	NA	NA	NA	NA	#DIV/0!	0
LOC108211064	NC_030383.1	31870830	31877790	product=cyclic nucleotide-gated ion channel 2-like	-4.51082	-4.81131	-4.81021	-4.93985	-4.76805	4	NA	NA	NA	NA	#DIV/0!	0	-4.83886	-5.82678	-5.8252	-5.66581	-5.53917	4
LOC108212560	NC_030383.1	31886024	31888823	NA	7.64531	10.6277	10.6277	8.55361	9.36356	4	NA	NA	NA	NA	#DIV/0!	0	6.09923	10.5409	10.541	8.35257	8.88343	4
LOC108210592	NC_030383.1	31919302	31921784	product=probable mitochondrial saccharopine dehydrogenase-like oxidoreductase At5g39410	-0.749899	-0.754634	-0.754736	-0.757592	-0.754215	4	-0.634024	-0.616474	-0.616567	-0.61921	-0.621569	4	NA	NA	NA	NA	#DIV/0!	0
LOC108206821	NC_030381.1	17459496	17463875	product=purple acid phosphatase 2-like	2.76279	3.10309	3.10225	3.45236	3.10512	4	NA	1.02183	NA	NA	1.02183	1	NA	NA	NA	NA	#DIV/0!	0
LOC108214448	NC_030383.1	31925713	31928772	product=F-box protein CPR30-like	-5.40429	-8.21198	-8.21246	-6.29038	-7.02978	4	-6.85963	-9.37541	-9.37509	-7.27464	-8.22119	4	NA	0.994706	0.99316	0.991534	0.993133	3
LOC108214449	NC_030383.1	31928949	31930565	product=UPF0301 protein SCO2948	2.05894	2.06946	2.06954	2.05646	2.0636	4	1.58693	1.61164	1.61163	1.60095	1.60279	4	NA	0.464433	0.464735	0.460909	0.463359	3
LOC108214447	NC_030383.1	31932048	31934282	product=pentatricopeptide repeat-containing protein At3g29230	-0.647164	-0.655812	-0.656387	-0.647607	-0.651743	4	-1.07263	-1.06014	-1.06036	-1.06452	-1.06442	4	NA	NA	NA	0.424958	0.424958	1
LOC108211239	NC_030383.1	31941273	31943537	product=lamin-like protein	-0.509425	-0.512858	-0.512916	-0.513485	-0.512171	4	NA	NA	NA	NA	#DIV/0!	0	-0.673774	-0.670964	-0.670851	-0.671977	-0.671891	4
LOC108213331	NC_030383.1	31950879	31954794	product=probable serine/threonine-protein kinase At1g09600	3.81239	3.9681	3.9671	3.91377	3.91534	4	7.1303	8.08361	8.08306	7.62853	7.73138	4	NA	NA	NA	NA	#DIV/0!	0
LOC108214725	NC_030383.1	32017991	32026183	product=SNF1-related protein kinase catalytic subunit alpha KIN10-like	-0.452865	-0.456302	-0.456309	-0.456573	-0.455512	4	-0.512805	-0.494798	-0.494847	-0.49577	-0.499555	4	NA	NA	NA	NA	#DIV/0!	0
LOC108204359	NC_030381.1	17465045	17473253	product=protein CHROMATIN REMODELING 35-like	-0.633017	-0.639604	-0.639359	-0.640423	-0.638101	4	-0.719754	-0.703654	-0.703942	-0.699329	-0.70667	4	NA	NA	NA	NA	#DIV/0!	0
LOC108210976	NC_030383.1	32070841	32076169	product=pectinesterase 31	-0.709379	-0.713859	-0.714033	-0.713577	-0.712712	4	-0.429089	-0.411029	-0.411073	-0.412231	-0.415855	4	NA	-0.29592	-0.296201	-0.291376	-0.294499	3
LOC108214559	NC_030383.1	32156018	32162745	product=KH domain-containing protein At4g18375	-0.441156	-0.44427	-0.444297	-0.445045	-0.443692	4	-0.419578	-0.401332	-0.401333	-0.401276	-0.40588	4	NA	NA	NA	NA	#DIV/0!	0
LOC108214288	NC_030383.1	32168244	32174548	product=polypyrimidine tract-binding protein homolog 1	-0.577262	-0.582542	-0.58247	-0.575856	-0.579532	4	-0.517048	-0.499238	-0.499158	-0.497992	-0.503359	4	NA	NA	NA	NA	#DIV/0!	0
LOC108214289	NC_030383.1	32180411	32182554	product=expansin-A15	3.40202	3.55572	3.55547	3.49819	3.50285	4	1.83855	1.89663	1.89674	1.85719	1.87227	4	1.36955	1.66562	1.66686	1.64731	1.58734	4
LOC108211174	NC_030383.1	32184249	32185256	product=probable calcium-binding protein CML45	-0.587465	-0.595327	-0.595209	-0.587183	-0.591296	4	2.03627	2.06785	2.06784	2.05195	2.05598	4	-2.60247	-2.65696	-2.65693	-2.63073	-2.63677	4
LOC108211655	NC_030383.1	32224778	32227804	product=vacuolar amino acid transporter 1	-1.52127	-1.53385	-1.53383	-1.53111	-1.53001	4	-0.89234	-0.877262	-0.876919	-0.881817	-0.882084	4	-0.649114	-0.650407	-0.650432	-0.645906	-0.648965	4
LOC108211645	NC_030383.1	32276084	32277605	product=zinc-finger homeodomain protein 9	-2.62668	-2.64841	-2.64844	-2.64848	-2.643	4	-2.22571	-2.21681	-2.21638	-2.22277	-2.22042	4	-0.427076	-0.425777	-0.4258	-0.421814	-0.425117	4
LOC108214862	NC_030383.1	32474447	32500133	product=uncharacterized LOC108214862	-0.621631	-0.627948	-0.627723	-0.626792	-0.626023	4	NA	NA	NA	NA	#DIV/0!	0	-0.621492	-0.622723	-0.622413	-0.625	-0.622907	4
LOC108214246	NC_030383.1	32561496	32586411	product=pleiotropic drug resistance protein 3-like2	4.34018	4.37907	4.37723	4.41286	4.37734	4	0.831027	0.851577	0.851614	0.851305	0.846381	4	3.4311	3.53576	3.53386	3.5665	3.51681	4
LOC108214631	NC_030383.1	32862877	32868249	product=cullin-3A-like	-0.577847	-0.581196	-0.581238	-0.583714	-0.580999	4	-0.590485	-0.572587	-0.572628	-0.57489	-0.577648	4	NA	NA	NA	NA	#DIV/0!	0
LOC108214930	NC_030383.1	32877823	32880324	product=tubulin alpha chain-like	-0.697692	-0.702743	-0.702753	-0.700212	-0.70085	4	-0.96617	-0.949565	-0.949504	-0.950742	-0.953995	4	NA	NA	NA	NA	#DIV/0!	0
LOC108213360	NC_030383.1	32887480	32888694	NA	7.47646	10.4511	10.4513	8.36908	9.18698	4	7.43401	8.3863	8.38715	7.92343	8.03272	4	NA	NA	NA	NA	#DIV/0!	0
LOC108200061	NC_030381.1	17538400	17538972	NA	-5.65856	-6.83491	-6.83563	-6.3577	-6.4217	4	-12.89	-14.2379	-14.238	-13.7439	-13.7775	4	7.29968	7.3842	7.38366	7.39436	7.36548	4
LOC108214575	NC_030383.1	33004221	33012820	product=protein IQ-DOMAIN 31-like	0.42729	0.426547	0.426555	0.429393	0.427446	4	NA	0.307001	0.306976	0.302209	0.305396	3	NA	NA	NA	NA	#DIV/0!	0
LOC108214666	NC_030383.1	33019119	33024170	product=ubiquitin-conjugating enzyme E2 2-like	0.68262	0.683917	0.683908	0.6736	0.681011	4	1.50183	1.52454	1.52454	1.51431	1.51631	4	-0.837017	-0.833874	-0.833854	-0.833945	-0.834672	4
LOC108210664	NC_030383.1	33097331	33102138	product=V-type proton ATPase subunit d2-like	0.795455	0.795876	0.795811	0.79703	0.796043	4	1.25153	1.27218	1.27211	1.27204	1.26696	4	-0.47294	-0.469579	-0.469601	-0.467318	-0.469859	4
LOC108215381	NC_030383.1	33107326	33110198	product=uncharacterized LOC108215381	-0.630043	-0.634698	-0.634725	-0.634532	-0.6335	4	-0.69516	-0.678305	-0.678098	-0.678357	-0.68248	4	NA	NA	NA	NA	#DIV/0!	0
LOC108205075	NC_030381.1	862122	864293	product=sugar phosphatase YfbT-like	0.485413	0.484985	0.485083	0.483502	0.484746	4	NA	NA	NA	NA	#DIV/0!	0	NA	0.32314	0.323278	0.322529	0.322982	3
LOC108215202	NC_030383.1	33128209	33135400	product=FACT complex subunit SSRP1	-0.422393	-0.425801	-0.425779	-0.424618	-0.424648	4	-0.838464	-0.820846	-0.820829	-0.81978	-0.82498	4	0.394448	0.401719	0.401734	0.401575	0.399869	4
LOC108210858	NC_030383.1	33184363	33188033	product=mitochondrial outer membrane protein porin of 36 kDa	-1.00687	-1.01188	-1.01195	-1.01441	-1.01128	4	-0.954333	-0.937279	-0.937354	-0.940487	-0.942363	4	NA	NA	NA	NA	#DIV/0!	0
LOC108213137	NC_030383.1	33235488	33238851	NA	-4.47536	-4.98727	-4.98569	-4.89303	-4.83534	4	-4.9834	-5.31945	-5.31798	-5.21285	-5.20842	4	NA	NA	NA	NA	#DIV/0!	0
LOC108213133	NC_030383.1	33243927	33251019	product=uncharacterized LOC108213133	0.809341	0.817936	0.81861	0.824977	0.817716	4	3.34106	4.00613	4.0547	4.73043	4.03308	4	-2.47107	-3.16923	-3.21717	-3.92622	-3.19593	4
LOC108213130	NC_030383.1	33259158	33285295	product=inositol hexakisphosphate and diphosphoinositol-pentakisphosphate kinase 1-like	-0.605863	-0.611224	-0.611089	-0.637778	-0.616488	4	NA	NA	NA	NA	#DIV/0!	0	NA	NA	NA	NA	#DIV/0!	0
LOC108210462	NC_030383.1	33299848	33303810	product=pentatricopeptide repeat-containing protein At5g39980%2C chloroplastic	-0.901896	-0.912798	-0.912436	-0.924489	-0.912905	4	-1.24067	-1.22963	-1.22939	-1.24171	-1.23535	4	NA	NA	0.322665	0.324511	0.323588	2
LOC108215351	NC_030383.1	33319099	33321214	product=AAA-ATPase At3g28580-like	2.38547	2.40168	2.40064	2.42023	2.40201	4	0.673782	0.693518	0.693587	0.694811	0.688924	4	1.67599	1.71627	1.71307	1.72387	1.7073	4
LOC108210911	NC_030383.1	33350169	33354357	product=probable prolyl 4-hydroxylase 6	-0.342291	-0.345382	-0.345405	-0.345513	-0.344648	4	0.540947	0.560529	0.560419	0.56065	0.555636	4	-0.901052	-0.899234	-0.899131	-0.900302	-0.89993	4
LOC108215461	NC_030383.1	33362845	33367449	product=uncharacterized LOC108215461	-0.874876	-0.880298	-0.880208	-0.881327	-0.879177	4	-0.659218	-0.642267	-0.642138	-0.639084	-0.645677	4	NA	NA	NA	NA	#DIV/0!	0
LOC108212587	NC_030383.1	33422173	33427937	product=ABC transporter B family member 15-like	-3.49563	-3.74506	-3.74728	-3.64432	-3.65807	4	NA	NA	NA	NA	#DIV/0!	0	-2.8403	-3.34781	-3.35648	-3.33409	-3.21967	4
LOC108214377	NC_030383.1	33437301	33447386	product=paired amphipathic helix protein Sin3-like 2	-0.384593	-0.388192	-0.388161	-0.38494	-0.386472	4	NA	NA	NA	NA	#DIV/0!	0	NA	NA	NA	NA	#DIV/0!	0
LOC108214171	NC_030383.1	33461063	33471522	product=uncharacterized LOC108214171	0.468873	0.467325	0.467365	0.465766	0.467332	4	0.842927	0.863031	0.863027	0.859446	0.857108	4	-0.39343	-0.389145	-0.388986	-0.3893	-0.390215	4
LOC108205401	NC_030381.1	17574491	17576629	product=isoflavone reductase homolog	0.822334	0.821939	0.821969	0.827589	0.823458	4	-0.629109	-0.611764	-0.611746	-0.612941	-0.61639	4	1.42725	1.44048	1.4405	1.44535	1.4384	4
LOC108210507	NC_030383.1	33521447	33524931	product=ferredoxin-thioredoxin reductase catalytic chain%2C chloroplastic	-0.61962	-0.625825	-0.625751	-0.627668	-0.624716	4	-0.436688	-0.420144	-0.420003	-0.422406	-0.42481	4	NA	NA	NA	NA	#DIV/0!	0
LOC108211253	NC_030383.1	33559029	33565842	product=uncharacterized LOC108211253	-0.717682	-0.722051	-0.72219	-0.723957	-0.72147	4	-0.867136	-0.850106	-0.850181	-0.851952	-0.854844	4	NA	NA	NA	NA	#DIV/0!	0
LOC108211370	NC_030383.1	33567927	33569607	product=GDSL esterase/lipase At3g27950-like	6.07097	6.52416	6.52549	6.40444	6.38127	4	6.25248	6.55399	6.55297	6.38269	6.43553	4	NA	NA	NA	NA	#DIV/0!	0
LOC108211369	NC_030383.1	33569750	33578669	product=uncharacterized LOC108211369	2.17519	2.3261	2.31584	2.5911	2.35206	4	0.930429	0.963672	0.96464	0.957388	0.954032	4	NA	1.36888	NA	NA	1.36888	1
LOC108211941	NC_030383.1	33581544	33583279	product=protein NUCLEAR FUSION DEFECTIVE 6%2C chloroplastic/mitochondrial-like	-0.622333	-0.629864	-0.629739	-0.628885	-0.627705	4	-0.706084	-0.689744	-0.690191	-0.686488	-0.693127	4	NA	NA	NA	NA	#DIV/0!	0
LOC108214753	NC_030383.1	33593556	33601780	product=deoxynucleoside triphosphate triphosphohydrolase SAMHD1 homolog	3.07137	3.13337	3.13496	3.14473	3.12111	4	NA	NA	NA	NA	#DIV/0!	0	3.13437	3.31056	3.31174	3.32574	3.2706	4
LOC108214702	NC_030383.1	33619876	33627579	NA	2.71204	2.72324	2.72322	2.70895	2.71686	4	0.661603	0.682841	0.682851	0.669751	0.674261	4	2.03031	2.04673	2.04698	2.04543	2.04236	4
LOC108211344	NC_030383.1	33632616	33636479	product=protein FAM179B-like	-1.09555	-1.10294	-1.10314	-1.09483	-1.09912	4	-0.578662	-0.561583	-0.56171	-0.560412	-0.565592	4	-0.535288	-0.534582	-0.534719	-0.525804	-0.532598	4
LOC108214111	NC_030383.1	33656647	33661597	product=aldehyde dehydrogenase family 2 member B4%2C mitochondrial-like	1.2448	1.2478	1.24795	1.24083	1.24535	4	0.645781	0.665958	0.665963	0.662164	0.659966	4	0.576539	0.588292	0.588765	0.583148	0.584186	4
LOC108214110	NC_030383.1	33669288	33675390	product=potassium transporter 8-like	2.92783	3.04431	3.0453	3.10501	3.03061	4	NA	0.878648	NA	0.996752	0.9377	2	1.8126	2.18434	2.17351	2.10422	2.06867	4
LOC108211273	NC_030383.1	33685220	33690033	product=ubiquitin-conjugating enzyme E2-23 kDa-like	-0.604607	-0.608664	-0.608728	-0.609181	-0.607795	4	NA	-0.318367	-0.31832	-0.317405	-0.318031	3	-0.287643	-0.283582	-0.283744	-0.283535	-0.284626	4
LOC108211477	NC_030383.1	33690347	33693818	product=RING-H2 finger protein ATL48-like	-0.772599	-0.777693	-0.777955	-0.773585	-0.775458	4	-0.617555	-0.600455	-0.600364	-0.599346	-0.60443	4	NA	NA	NA	NA	#DIV/0!	0
LOC108211637	NC_030383.1	33712364	33714597	NA	6.82659	7.4242	7.42315	7.70827	7.34555	4	-0.566396	-0.551328	-0.551193	-0.557753	-0.556668	4	6.67985	7.992	7.99087	8.27185	7.73364	4
LOC108214567	NC_030383.1	33716406	33728351	product=DNA repair protein UVH3	-0.949316	-0.954141	-0.954268	-0.955139	-0.953216	4	-0.80539	-0.788193	-0.78836	-0.789075	-0.792755	4	NA	NA	NA	NA	#DIV/0!	0
LOC108214549	NC_030383.1	33743989	33746909	product=WAT1-related protein At3g28050-like	1.55131	1.55414	1.5544	1.55246	1.55307	4	1.36758	1.39376	1.39659	1.45553	1.40337	4	NA	NA	NA	NA	#DIV/0!	0
LOC108214551	NC_030383.1	33746992	33750720	NA	-1.33324	-1.3962	-1.3965	-1.44319	-1.39228	4	-3.72345	-3.75301	-3.75261	-3.81323	-3.76057	4	2.28983	2.3692	2.36816	2.37387	2.35027	4
LOC108206268	NC_030381.1	17619361	17623570	product=uncharacterized LOC108206268	1.0463	1.04658	1.0467	1.04834	1.04698	4	1.14366	1.16428	1.16425	1.16378	1.15899	4	NA	NA	NA	NA	#DIV/0!	0
LOC108212594	NC_030383.1	33765449	33770571	product=protease Do-like 9	-0.966903	-0.977076	-0.977298	-0.97288	-0.973539	4	-0.884509	-0.871506	-0.871079	-0.872607	-0.874926	4	NA	NA	NA	NA	#DIV/0!	0
LOC108213411	NC_030383.1	33820672	33823296	product=polygalacturonase At1g48100	5.29923	5.61517	5.59963	5.70244	5.55412	4	3.3903	3.43714	3.44376	3.51491	3.44653	4	1.98831	2.19227	2.18073	2.18678	2.13702	4
LOC108211310	NC_030383.1	33935105	33938150	product=sirohydrochlorin ferrochelatase%2C chloroplastic	-0.499531	-0.504378	-0.504583	-0.499764	-0.502064	4	NA	NA	NA	NA	#DIV/0!	0	-0.796455	-0.802313	-0.802905	-0.791602	-0.798319	4
LOC108214941	NC_030383.1	33951745	33959336	product=zinc finger CCCH domain-containing protein 41	-0.395771	-0.399384	-0.399392	-0.399274	-0.398455	4	-0.647557	-0.630197	-0.630283	-0.629931	-0.634492	4	NA	0.237556	0.237643	0.236796	0.237332	3
LOC108211348	NC_030383.1	33967383	33969188	product=60S ribosomal protein L37-1	-0.410836	-0.413647	-0.413658	-0.41578	-0.41348	4	NA	NA	NA	NA	#DIV/0!	0	NA	NA	NA	NA	#DIV/0!	0
LOC108214934	NC_030383.1	33970369	33982996	product=uncharacterized LOC108214934	-1.69075	-1.75988	-1.76024	-1.76016	-1.74276	4	NA	-1.04175	-1.04284	-1.0485	-1.04436	3	NA	-0.711549	NA	NA	-0.711549	1
LOC108205278	NC_030381.1	17639264	17649519	product=uncharacterized LOC108205278	-0.678197	-0.685245	-0.685089	-0.670085	-0.679654	4	6.73939	7.70368	7.70547	8.09565	7.56105	4	-4.99607	-8.36353	-8.38458	-8.77254	-7.62918	4
LOC108214935	NC_030383.1	33984463	33988705	NA	-0.667938	-0.673822	-0.673636	-0.677248	-0.673161	4	-0.482794	-0.466114	-0.465817	-0.469552	-0.47107	4	NA	NA	NA	NA	#DIV/0!	0
LOC108212600	NC_030383.1	33990322	33999946	product=ABC transporter B family member 26%2C chloroplastic-like	-3.92205	-3.94244	-3.9426	-3.9381	-3.9363	4	-4.09931	-4.09276	-4.09287	-4.08825	-4.0933	4	NA	NA	NA	NA	#DIV/0!	0
LOC108210430	NC_030383.1	34048314	34051945	product=putative glucose-6-phosphate 1-epimerase	-0.562291	-0.56623	-0.566262	-0.566194	-0.565244	4	NA	NA	NA	NA	#DIV/0!	0	-0.541883	-0.53878	-0.538927	-0.537638	-0.539307	4
LOC108211881	NC_030383.1	34064233	34070443	product=NAC domain-containing protein 8-like	-1.74239	-1.79272	-1.79506	-1.82746	-1.78941	4	-2.74338	-2.752	-2.75476	-2.80674	-2.76422	4	0.929403	0.962678	0.9606	0.984533	0.959303	4
LOC108215435	NC_030383.1	34091745	34102528	product=uncharacterized LOC108215435	-0.80654	-0.812873	-0.812661	-0.812553	-0.811156	4	-0.566192	-0.549253	-0.548991	-0.549973	-0.553602	4	NA	NA	-0.257131	-0.256861	-0.256996	2
LOC108215097	NC_030383.1	34117383	34119514	product=GDSL esterase/lipase At5g14450	1.40133	1.41225	1.41173	1.41525	1.41014	4	1.41266	1.44117	1.44018	1.45301	1.43676	4	NA	NA	NA	NA	#DIV/0!	0
LOC108215099	NC_030383.1	34121341	34123453	product=uncharacterized LOC108215099	-0.378571	-0.38284	-0.382707	-0.380274	-0.381098	4	-0.770793	-0.753653	-0.753568	-0.753593	-0.757901	4	0.369443	0.377323	0.377457	0.378047	0.375567	4
LOC108214931	NC_030383.1	34125712	34131172	product=E3 ubiquitin-protein ligase RGLG2-like	0.588103	0.587284	0.587406	0.586981	0.587444	4	0.323798	0.343127	0.343213	0.343149	0.338322	4	NA	0.250735	0.250835	0.250142	0.250571	3
LOC108211456	NC_030383.1	34153878	34155504	product=uncharacterized LOC108211456	3.72584	4.15844	4.1583	3.93627	3.99471	4	2.38952	2.6911	2.74392	3.59433	2.85471	4	NA	NA	NA	NA	#DIV/0!	0
LOC108210717	NC_030383.1	34157720	34161572	product=28 kDa ribonucleoprotein%2C chloroplastic-like	-0.903131	-0.908171	-0.908346	-0.908608	-0.907064	4	-0.924213	-0.907439	-0.907655	-0.907729	-0.911759	4	NA	NA	NA	NA	#DIV/0!	0
LOC108211619	NC_030383.1	34179082	34180864	product=uncharacterized LOC108211619	-1.48452	-1.51804	-1.51718	-1.53581	-1.51389	4	NA	NA	NA	NA	#DIV/0!	0	-1.13703	-1.17704	-1.17694	-1.17557	-1.16665	4
LOC108214352	NC_030383.1	34189004	34195463	product=glycerol-3-phosphate dehydrogenase [NAD(+)]-like	-0.768206	-0.773821	-0.773771	-0.772347	-0.772036	4	-2.40593	-2.3916	-2.39172	-2.39054	-2.39495	4	1.61022	1.62435	1.62457	1.62377	1.62073	4
LOC108210393	NC_030383.1	34210833	34213578	product=zinc finger protein CONSTANS-LIKE 6	4.42739	4.53654	4.53736	4.62033	4.5304	4	1.61174	1.64675	1.65027	1.7151	1.65597	4	2.54618	2.89286	2.89718	2.90768	2.81098	4
LOC108211576	NC_030383.1	34241977	34245488	product=protein WVD2-like 7	0.677167	0.684213	0.683585	0.70022	0.686296	4	NA	0.493194	0.492487	0.501781	0.495821	3	NA	NA	NA	NA	#DIV/0!	0
LOC108211118	NC_030383.1	34248257	34251547	product=uncharacterized LOC108211118	-0.776834	-0.785965	-0.785647	-0.795755	-0.78605	4	NA	NA	NA	NA	#DIV/0!	0	-0.978425	-0.988021	-0.988345	-0.984976	-0.984942	4
LOC108214131	NC_030383.1	34294538	34311797	product=uncharacterized LOC108214131	-0.448732	-0.451731	-0.451768	-0.455228	-0.451865	4	NA	NA	NA	NA	#DIV/0!	0	-0.315299	-0.310662	-0.310751	-0.312167	-0.31222	4
LOC108215365	NC_030383.1	34318772	34326333	product=uncharacterized LOC108215365	-1.58698	-1.59965	-1.60009	-1.5962	-1.59573	4	0.643807	0.669127	0.66863	0.66797	0.662383	4	-2.22995	-2.26247	-2.26248	-2.25701	-2.25298	4
LOC108214729	NC_030383.1	34328404	34331240	product=glyceraldehyde-3-phosphate dehydrogenase%2C cytosolic	2.24878	2.44133	2.42645	2.6631	2.44491	4	2.8393	2.95277	2.95947	2.83439	2.89648	4	NA	NA	NA	NA	#DIV/0!	0
LOC108214730	NC_030383.1	34331545	34333871	product=prohibitin-3%2C mitochondrial-like	0.388466	0.38769	0.38765	0.386714	0.38763	4	NA	NA	NA	NA	#DIV/0!	0	0.483196	0.491608	0.491578	0.493095	0.48987	4
LOC108215423	NC_030383.1	34344549	34348373	product=serine/threonine-protein phosphatase 6 regulatory ankyrin repeat subunit B-like	1.94744	1.96615	1.96636	1.96297	1.96073	4	2.87268	2.91625	2.91621	2.9244	2.90738	4	-0.88706	-0.938752	-0.937418	-0.959071	-0.930575	4
LOC108213247	NC_030383.1	34352568	34354254	product=pelargonidin 3-O-(6-caffeoylglucoside) 5-O-(6-O-malonylglucoside) 4'''-malonyltransferase-like	-2.04564	-2.07357	-2.0732	-2.07343	-2.06646	4	-2.06272	-2.0582	-2.05755	-2.05968	-2.05954	4	NA	NA	NA	NA	#DIV/0!	0
LOC108204325	NC_030381.1	17780200	17784589	product=glucan endo-1%2C3-beta-D-glucosidase-like	0.538425	0.541196	0.540737	0.547515	0.541968	4	NA	0.458651	NA	0.486939	0.472795	2	NA	NA	NA	NA	#DIV/0!	0
LOC108211034	NC_030383.1	34370164	34376169	product=protein AE7-like	-0.756501	-0.767011	-0.767303	-0.749266	-0.76002	4	-1.6885	-1.67836	-1.67797	-1.67879	-1.6809	4	0.894257	0.91794	0.917513	0.938219	0.916982	4
LOC108214523	NC_030383.1	34399637	34402252	product=B2 protein-like	-0.578586	-0.581953	-0.582011	-0.585847	-0.582099	4	-0.663423	-0.645799	-0.645853	-0.649986	-0.651265	4	NA	NA	NA	NA	#DIV/0!	0
LOC108214522	NC_030383.1	34405638	34409344	product=protease HtpX	1.52833	1.63214	1.63213	1.56369	1.58907	4	NA	1.33817	1.33813	1.27458	1.31696	3	NA	NA	NA	NA	#DIV/0!	0
LOC108213223	NC_030383.1	34410048	34411306	product=putative F-box protein PP2-B12	3.17819	3.35676	3.35773	3.27937	3.29301	4	1.54144	1.60542	1.60445	1.61957	1.59272	4	NA	NA	NA	NA	#DIV/0!	0
LOC108199207	NC_030381.1	17788692	17790861	NA	-3.34325	-3.45444	-3.45293	-3.47753	-3.43204	4	2.92	NA	NA	NA	2.92	1	-5.60297	-6.91154	-6.91004	-6.6728	-6.52434	4
LOC108211042	NC_030383.1	34431778	34437061	product=probable inactive leucine-rich repeat receptor-like protein kinase At3g03770	-0.977534	-0.986295	-0.986205	-0.986129	-0.984041	4	1.10891	1.13652	1.13592	1.13821	1.12989	4	-2.08045	-2.11608	-2.1154	-2.11911	-2.10776	4
LOC108211900	NC_030383.1	34444604	34447470	product=protein LYK2	3.84346	3.95	3.94632	4.00234	3.93553	4	5.93216	6.11083	6.11115	6.0045	6.03966	4	NA	NA	NA	NA	#DIV/0!	0
LOC108215404	NC_030383.1	34467160	34470046	product=triacylglycerol lipase 2-like	8.19723	8.45642	8.45649	8.34448	8.36365	4	3.71461	3.89672	3.91762	4.09708	3.90651	4	3.71301	4.57523	4.57024	4.24229	4.27519	4
LOC108213141	NC_030383.1	34471220	34473577	NA	6.27205	9.17596	9.17568	7.10443	7.93203	4	6.96337	9.35268	9.35235	7.45057	8.27974	4	NA	NA	NA	NA	#DIV/0!	0
LOC108213918	NC_030383.1	34642498	34646530	product=transcriptional activator DEMETER-like	-4.35193	-4.88947	-4.89033	-4.62658	-4.68958	4	NA	NA	NA	NA	#DIV/0!	0	-3.3159	-4.30022	-4.3061	-4.25361	-4.04396	4
LOC108210682	NC_030383.1	34664705	34673341	product=nuclear transport factor 2-like	1.18248	1.18882	1.18875	1.16872	1.18219	4	1.29919	1.3242	1.32424	1.30905	1.31417	4	NA	NA	NA	NA	#DIV/0!	0
LOC108213294	NC_030383.1	34675886	34677009	product=uncharacterized LOC108213294	3.11369	3.3633	3.36461	3.34091	3.29563	4	2.18584	2.29076	2.28945	2.25592	2.25549	4	NA	NA	NA	NA	#DIV/0!	0
LOC108211189	NC_030383.1	34679713	34683654	product=squamosa promoter-binding-like protein 13A	2.09657	2.1158	2.11553	2.11005	2.10949	4	1.69174	1.72129	1.72133	1.71534	1.71243	4	NA	NA	NA	NA	#DIV/0!	0
LOC108211694	NC_030383.1	34742760	34750944	product=ankyrin-3-like	0.958345	0.967251	0.966877	0.968779	0.965313	4	0.829303	0.853538	0.854311	0.84538	0.845633	4	NA	NA	NA	NA	#DIV/0!	0
LOC108210636	NC_030383.1	34753271	34765310	product=probable disease resistance protein At1g61180	-5.19465	-5.40616	-5.40481	-5.37808	-5.34592	4	-5.19621	-5.3288	-5.32784	-5.29493	-5.28694	4	NA	NA	NA	NA	#DIV/0!	0
LOC108213559	NC_030383.1	34834219	34841672	product=transcription initiation factor IIE subunit alpha-like	-1.81703	-1.86734	-1.87053	-1.8937	-1.86215	4	-1.18477	-1.18221	-1.18333	-1.23554	-1.19646	4	-0.660384	-0.679271	NA	NA	-0.669827	2
LOC108211845	NC_030383.1	34844594	34848079	NA	-3.09285	-3.15775	-3.15668	-3.16618	-3.14337	4	-1.38765	-1.40775	-1.40621	-1.41929	-1.40523	4	-1.6957	-1.74385	-1.74438	-1.73689	-1.7302	4
LOC108212617	NC_030383.1	34860550	34861789	product=transcription factor CYCLOIDEA-like	-1.92294	-1.94705	-1.9466	-1.95139	-1.942	4	NA	0.732815	NA	NA	0.732815	1	-2.57432	-2.67151	-2.67018	-2.6873	-2.65083	4
LOC108214831	NC_030383.1	34898710	34900630	product=protein ASPARTIC PROTEASE IN GUARD CELL 1-like	-0.979715	-0.984182	-0.98424	-0.985057	-0.983299	4	-1.50448	-1.49481	-1.49456	-1.47081	-1.49117	4	0.502804	0.518132	NA	NA	0.510468	2
LOC108211087	NC_030383.1	34916981	34918510	product=uncharacterized LOC108211087	0.92438	0.934796	0.935442	0.91749	0.928027	4	NA	NA	NA	NA	#DIV/0!	0	0.921042	0.968102	0.968161	0.924162	0.945367	4
LOC108214403	NC_030383.1	34976656	34986143	product=synaptotagmin-5-like	0.795495	0.799909	0.800084	0.78055	0.79401	4	1.52279	1.54894	1.5491	1.5279	1.53718	4	-0.742446	-0.741953	-0.742151	-0.738427	-0.741244	4
LOC108211177	NC_030383.1	35305279	35308359	product=pre-mRNA-splicing factor SPF27 homolog	-0.302987	-0.306177	-0.306158	-0.305939	-0.305315	4	NA	NA	NA	NA	#DIV/0!	0	-0.453109	-0.449401	-0.449395	-0.449387	-0.450323	4
LOC108210921	NC_030383.1	35316903	35320373	product=beta-glucosidase 44-like	2.99058	3.42296	3.40253	3.68942	3.37637	4	4.53233	4.60798	4.62343	4.6561	4.60496	4	NA	NA	NA	NA	#DIV/0!	0
LOC108214607	NC_030383.1	35388487	35393037	product=ABC transporter G family member 11-like	-2.29579	-2.31176	-2.3118	-2.32596	-2.31133	4	-1.66626	-1.65449	-1.65469	-1.66446	-1.65997	4	-0.653381	-0.650797	-0.650833	-0.655096	-0.652527	4
LOC108215359	NC_030383.1	35413819	35423348	NA	-5.07763	-5.19891	-5.19917	-5.16044	-5.15904	4	-5.5975	-5.65798	-5.65837	-5.61487	-5.63218	4	0.452107	0.463947	0.464478	0.45868	0.459803	4
LOC108211812	NC_030383.1	35466975	35471274	product=uncharacterized LOC108211812	-1.22703	-1.25761	-1.25729	-1.26861	-1.25263	4	-1.68469	-1.69425	-1.69617	-1.70408	-1.6948	4	NA	NA	NA	NA	#DIV/0!	0
LOC108211674	NC_030383.1	35542038	35544186	product=UPF0426 protein At1g28150%2C chloroplastic	0.520745	0.523015	0.522708	0.530291	0.52419	4	0.614065	0.635644	0.635387	0.637414	0.630628	4	NA	NA	NA	NA	#DIV/0!	0
LOC108211720	NC_030383.1	35560168	35564932	product=coiled-coil domain-containing protein 12	-0.540531	-0.544375	-0.544473	-0.543829	-0.543302	4	-1.0503	-1.0336	-1.03353	-1.03182	-1.03731	4	0.487043	0.495949	0.495729	0.496821	0.493886	4
LOC108210773	NC_030383.1	35577831	35583121	product=CDT1-like protein a%2C chloroplastic	-0.915541	-0.921503	-0.921714	-0.919832	-0.919647	4	-0.677775	-0.660834	-0.660958	-0.659993	-0.66489	4	NA	NA	-0.254001	-0.252445	-0.253223	2
LOC108211554	NC_030383.1	35589746	35590545	product=miraculin-like	2.05837	2.07073	2.07106	2.097	2.07429	4	3.11218	3.14234	3.14348	3.17835	3.14409	4	-1.04443	-1.06397	-1.06515	-1.07297	-1.06163	4
LOC108211469	NC_030383.1	35597871	35598853	product=miraculin-like	4.09247	4.30351	4.29875	4.22421	4.22974	4	NA	1.20747	1.20809	1.14942	1.18833	3	3.0017	3.10357	3.09649	3.06871	3.06762	4
LOC108211411	NC_030383.1	35601714	35602814	product=miraculin-like	0.768114	0.772557	0.772667	0.789315	0.775664	4	0.726009	0.74642	0.746601	0.762279	0.745327	4	NA	NA	NA	NA	#DIV/0!	0
LOC108213239	NC_030383.1	35605392	35606497	product=miraculin-like	1.59817	1.60665	1.60623	1.60861	1.60492	4	2.59499	2.63928	2.64629	2.72794	2.65213	4	-0.975008	-1.02355	-1.02559	-1.11938	-1.03588	4
LOC108212630	NC_030383.1	35607772	35608341	product=miraculin-like	2.31594	2.45791	2.44644	2.73754	2.48945	4	5.06022	5.27448	5.27366	5.15544	5.19095	4	-1.80428	NA	NA	NA	-1.80428	1
LOC108213606	NC_030383.1	35614397	35615204	product=miraculin-like	3.76711	4.19824	4.19528	4.01752	4.04454	4	5.12594	5.70554	5.69488	5.84703	5.59335	4	NA	NA	NA	NA	#DIV/0!	0
LOC108214025	NC_030383.1	35634741	35637513	product=uncharacterized LOC108214025	-1.00371	-1.0111	-1.01106	-1.00221	-1.00702	4	2.79498	2.82307	2.82351	2.818	2.81489	4	-3.77913	-3.82873	-3.8281	-3.80874	-3.81118	4
LOC108213512	NC_030383.1	35649948	35650742	product=miraculin-like	3.14475	3.93845	3.90819	4.44762	3.85975	4	2.05908	2.12234	2.13737	2.23461	2.13835	4	NA	NA	NA	NA	#DIV/0!	0
LOC108212632	NC_030383.1	35651220	35656274	product=disease resistance protein RPS2-like	-0.570243	-0.57627	-0.576485	-0.571914	-0.573728	4	8.63563	11.1655	11.1655	9.26063	10.0568	4	-7.44906	-11.6739	-11.674	-9.82485	-10.1554	4
LOC108205217	NC_030381.1	17990598	17992278	product=cold-regulated 413 plasma membrane protein 1-like	-1.81195	-1.83918	-1.84033	-1.88445	-1.84398	4	-0.958209	-0.950324	-0.951291	-0.991992	-0.962954	4	-0.875896	-0.882602	-0.882871	-0.884017	-0.881346	4
LOC108210899	NC_030383.1	35959715	35962682	product=prostatic spermine-binding protein-like	1.77204	1.78185	1.78176	1.76541	1.77526	4	2.34985	2.38138	2.38055	2.36338	2.36879	4	-0.587277	-0.592908	-0.593119	-0.590376	-0.59092	4
LOC108213373	NC_030383.1	36001911	36005511	product=protein HUA2-LIKE 3-like	-0.752375	-0.759447	-0.759263	-0.758749	-0.757459	4	NA	NA	NA	NA	#DIV/0!	0	-0.839998	-0.845599	-0.845119	-0.850202	-0.84523	4
LOC108210392	NC_030383.1	36039184	36045567	product=serine--tRNA ligase-like	0.499944	0.5002	0.500199	0.491848	0.498048	4	1.1981	1.22085	1.22085	1.21145	1.21281	4	-0.716289	-0.713859	-0.713853	-0.712883	-0.714221	4
LOC108213839	NC_030383.1	36117372	36118148	NA	-4.18512	-4.42571	-4.42784	-4.2192	-4.31447	4	NA	NA	NA	NA	#DIV/0!	0	-4.83355	-5.69301	-5.68392	-5.40056	-5.40276	4
LOC108211562	NC_030383.1	36159713	36161761	product=cytochrome P450 78A7-like	-3.58319	-3.63819	-3.64054	-3.65829	-3.63006	4	-4.81024	-4.81894	-4.82075	-4.86027	-4.82755	4	1.16083	1.18403	1.18532	1.21647	1.18666	4
LOC108214358	NC_030383.1	36298275	36303596	NA	1.16224	1.17667	1.17545	1.11037	1.15618	4	1.6587	1.6946	1.69297	1.62502	1.66782	4	NA	NA	NA	-0.510832	-0.510832	1
LOC108214868	NC_030383.1	36321907	36337815	product=ubiquitin carboxyl-terminal hydrolase 27	-0.441626	-0.446501	-0.446442	-0.4467	-0.445317	4	-0.504423	-0.48741	-0.487297	-0.486773	-0.491476	4	NA	NA	NA	NA	#DIV/0!	0
LOC108214210	NC_030383.1	36373173	36379071	product=ribonucleoside-diphosphate reductase large subunit	-0.769626	-0.77382	-0.773805	-0.773797	-0.772762	4	-1.35175	-1.33515	-1.33513	-1.33515	-1.3393	4	0.560219	0.568025	0.568025	0.568139	0.566102	4
LOC108215286	NC_030383.1	36429608	36434505	product=WD repeat domain-containing protein 83	-0.740813	-0.746836	-0.746969	-0.746489	-0.745276	4	-0.566059	-0.549165	-0.5491	-0.549893	-0.553554	4	NA	NA	NA	NA	#DIV/0!	0
LOC108215287	NC_030383.1	36435963	36437572	NA	6.81973	9.74218	9.74234	7.66515	8.49235	4	NA	NA	NA	NA	#DIV/0!	0	5.62103	10.0721	10.0717	7.89555	8.4151	4
LOC108204748	NC_030381.1	18092729	18097476	product=extra-large guanine nucleotide-binding protein 1-like	-1.33196	-1.33855	-1.33846	-1.33824	-1.3368	4	-1.04954	-1.03404	-1.03416	-1.02314	-1.03522	4	NA	-0.298097	NA	NA	-0.298097	1
LOC108211601	NC_030383.1	36454201	36457641	NA	-0.714435	-0.71869	-0.718718	-0.719928	-0.717943	4	1.58388	1.60771	1.60769	1.60233	1.6004	4	-2.3061	-2.31972	-2.31973	-2.31266	-2.31455	4
LOC108215375	NC_030383.1	36464507	36468300	product=probable mannitol dehydrogenase	-2.57202	-2.61427	-2.61537	-2.66783	-2.61737	4	-1.78732	-1.7851	-1.78646	-1.86089	-1.80494	4	-0.820023	-0.822364	-0.822593	-0.804131	-0.817278	4
LOC108210757	NC_030383.1	36469383	36474160	product=soluble inorganic pyrophosphatase 4-like	-0.456504	-0.460267	-0.460212	-0.458824	-0.458952	4	0.721424	0.741379	0.741268	0.741727	0.736449	4	-1.19511	-1.19501	-1.19478	-1.19607	-1.19524	4
LOC108211659	NC_030383.1	36479044	36483997	product=WAT1-related protein At5g64700	5.84969	8.76989	8.76967	6.6876	7.51921	4	3.9114	4.19753	4.19697	4.38976	4.17391	4	NA	NA	NA	NA	#DIV/0!	0
LOC108210981	NC_030383.1	36493824	36496821	product=titin homolog	1.15308	1.16095	1.16136	1.16336	1.15969	4	-0.958552	-0.942991	-0.943195	-0.939653	-0.946098	4	2.06549	2.11039	2.11017	2.10658	2.09815	4
LOC108213972	NC_030383.1	36503002	36503440	NA	3.28603	3.50934	3.50966	3.45992	3.44124	4	1.33818	1.39972	1.39972	1.39785	1.38387	4	1.60953	NA	NA	NA	1.60953	1
LOC108197401	NC_030381.1	18102834	18104856	product=cytochrome P450 CYP82H23-like	2.19771	2.26255	2.26203	2.24214	2.24111	4	2.0992	2.16798	2.16583	2.18978	2.1557	4	NA	NA	NA	NA	#DIV/0!	0
LOC108211375	NC_030383.1	36545682	36546500	product=RING-H2 finger protein ATL40-like	1.8925	1.92899	1.92779	1.8794	1.90717	4	2.36797	2.41888	2.41982	2.37455	2.3953	4	NA	NA	NA	NA	#DIV/0!	0
LOC108214787	NC_030383.1	36703674	36714916	NA	-7.60133	-8.81256	-8.81197	-8.36067	-8.39663	4	-8.18111	-9.17108	-9.17069	-8.68401	-8.80172	4	NA	NA	NA	NA	#DIV/0!	0
LOC108212646	NC_030383.1	36715803	36717233	product=anamorsin homolog	-1.28328	-1.30115	-1.30162	-1.30061	-1.29666	4	-3.2737	-3.26983	-3.27019	-3.26425	-3.26949	4	1.94606	1.97667	1.9769	1.9678	1.96686	4
LOC108214537	NC_030383.1	36765287	36770099	product=apoptotic chromatin condensation inducer in the nucleus-like	-0.597385	-0.601045	-0.601058	-0.602386	-0.600469	4	-0.486497	-0.468229	-0.468231	-0.468546	-0.472876	4	NA	NA	NA	NA	#DIV/0!	0
LOC108212649	NC_030383.1	36814402	36826328	product=uncharacterized LOC108212649;start_range=. 36814402	-0.728898	-0.733351	-0.733321	-0.735408	-0.732745	4	-0.367114	-0.34857	-0.348571	-0.352117	-0.354093	4	-0.381344	-0.378445	-0.378258	-0.373088	-0.377784	4
LOC108215049	NC_030383.1	36901002	36905311	product=acyl-coenzyme A oxidase 2%2C peroxisomal	0.5764	0.57607	0.575994	0.574908	0.575843	4	0.93654	0.956956	0.956883	0.955611	0.951498	4	-0.378399	-0.374106	-0.374145	-0.373317	-0.374992	4
LOC108210946	NC_030383.1	36933697	36935364	product=uncharacterized LOC108210946	3.79094	3.81715	3.81759	3.80641	3.80802	4	3.35688	3.41012	3.42172	3.5196	3.42708	4	NA	NA	NA	NA	#DIV/0!	0
LOC108213765	NC_030383.1	36937824	36939560	product=succinate dehydrogenase [ubiquinone] iron-sulfur subunit 3%2C mitochondrial	-7.23964	-8.29748	-8.31889	-8.67922	-8.13381	4	-7.27269	-8.02922	-8.04763	-8.39927	-7.9372	4	NA	NA	NA	NA	#DIV/0!	0
LOC108213480	NC_030383.1	36969979	36971865	product=GDSL esterase/lipase At1g71691	-3.19376	-3.22148	-3.22172	-3.2453	-3.22057	4	-3.3305	-3.32782	-3.3281	-3.35736	-3.33595	4	NA	NA	NA	NA	#DIV/0!	0
LOC108213226	NC_030383.1	37002208	37004738	NA	1.80988	1.83424	1.83413	1.82006	1.82458	4	8.53998	11.0666	11.0667	9.15177	9.95625	4	-4.94705	-9.16429	-9.16459	-7.32456	-7.65012	4
LOC108210860	NC_030383.1	37005769	37008896	product=putative 12-oxophytodienoate reductase 11	1.59639	1.60059	1.60054	1.61286	1.6026	4	2.26292	2.28614	2.28608	2.28707	2.28055	4	-0.676584	-0.678238	-0.678901	-0.675408	-0.677283	4
LOC108211390	NC_030383.1	37011406	37016224	product=12-oxophytodienoate reductase 1-like	3.41604	3.7555	3.75656	4.03159	3.73992	4	1.35031	1.42512	1.42686	1.49188	1.42354	4	NA	NA	NA	NA	#DIV/0!	0
LOC108213246	NC_030383.1	37018460	37021899	product=12-oxophytodienoate reductase 1-like	-2.84165	-2.96232	-2.96026	-3.09513	-2.96484	4	NA	NA	NA	NA	#DIV/0!	0	-3.35153	-3.68749	-3.68496	-3.73776	-3.61543	4
LOC108214658	NC_030383.1	37031951	37050220	product=phosphoinositide phosphatase SAC1-like	0.677427	0.678079	0.677963	0.676507	0.677494	4	0.908534	0.930057	0.930134	0.927549	0.924068	4	NA	NA	-0.245558	-0.24349	-0.244524	2
LOC108203087	NC_030381.1	18135165	18150460	product=protein ENHANCED DOWNY MILDEW 2-like	-0.544575	-0.548097	-0.548123	-0.551107	-0.547975	4	-0.927846	-0.910542	-0.910578	-0.913709	-0.915669	4	0.36196	0.369187	0.369209	0.369169	0.367381	4
LOC108213787	NC_030383.1	37197543	37198982	product=rhodanese-like domain-containing protein 19%2C mitochondrial	2.1442	2.18124	2.18114	2.21222	2.1797	4	4.93341	5.03175	5.03215	4.98211	4.99485	4	-2.46472	-2.84658	-2.84676	-2.76078	-2.72971	4
LOC108211480	NC_030383.1	37216019	37216985	product=uncharacterized LOC108211480	1.30502	1.32836	1.32938	1.33666	1.32486	4	3.20862	3.29599	3.2933	3.30248	3.2751	4	-1.69376	-1.95444	-1.95362	-1.96599	-1.89195	4
LOC108215270	NC_030383.1	37231636	37234949	product=calcium-dependent protein kinase 11-like	1.16556	1.1667	1.16688	1.1677	1.16671	4	2.31919	2.34317	2.343	2.34354	2.33722	4	-1.16262	-1.16952	-1.16919	-1.17128	-1.16815	4
LOC108218462	NC_030381.1	890566	898621	product=probable serine/threonine-protein kinase At5g41260	-1.9955	-2.01123	-2.01131	-2.00578	-2.00596	4	-2.57618	-2.56698	-2.56679	-2.56493	-2.56872	4	0.550994	0.562455	0.562124	0.567279	0.560713	4
LOC108213262	NC_030383.1	37238323	37239426	product=gibberellin-regulated protein 9-like	1.13288	1.15088	1.15045	1.18963	1.15596	4	NA	NA	NA	NA	#DIV/0!	0	1.13741	1.19706	1.19744	1.2027	1.18365	4
LOC108210920	NC_030383.1	37239609	37245878	product=uncharacterized LOC108210920	1.01385	1.02145	1.02107	1.03746	1.02346	4	1.95092	1.97953	1.98024	1.97346	1.97104	4	-0.928193	-0.953474	-0.954163	-0.927194	-0.940756	4
LOC108214986	NC_030383.1	37248166	37256822	product=uncharacterized LOC108214986	0.497428	0.496548	0.496565	0.496321	0.496716	4	0.817291	0.837804	0.837936	0.837379	0.832603	4	-0.338236	-0.334646	-0.334753	-0.334103	-0.335434	4
LOC108215392	NC_030383.1	37444154	37447298	product=PLASMODESMATA CALLOSE-BINDING PROTEIN 2-like	1.63765	1.64514	1.64494	1.65762	1.64634	4	2.91852	2.9461	2.94594	2.94422	2.9387	4	-1.2746	-1.29476	-1.29497	-1.27783	-1.28554	4
LOC108199992	NC_030381.1	18178297	18179947	product=protein DMR6-LIKE OXYGENASE 2-like	1.13561	1.16133	1.16265	1.15707	1.15416	4	NA	NA	NA	NA	#DIV/0!	0	NA	0.896251	0.898326	0.880846	0.891807	3
LOC108214473	NC_030383.1	37469235	37487054	product=poly(ADP-ribose) glycohydrolase 1-like	0.38278	0.381819	0.381958	0.381259	0.381954	4	NA	NA	NA	NA	#DIV/0!	0	NA	NA	0.266003	0.264799	0.265401	2
LOC108214973	NC_030383.1	37517809	37519487	product=UDP-arabinopyranose mutase 3-like	-4.2664	-4.78059	-4.77935	-4.68737	-4.62843	4	-6.33832	-6.66219	-6.66166	-6.54316	-6.55133	4	1.79655	1.87729	1.8775	1.86147	1.8532	4
LOC108214619	NC_030383.1	37522993	37530376	product=ABC transporter B family member 25-like	-0.471056	-0.474392	-0.474391	-0.474329	-0.473542	4	NA	NA	NA	NA	#DIV/0!	0	-0.255255	-0.250264	-0.250264	-0.250115	-0.251475	4
LOC108211294	NC_030383.1	37573587	37574404	product=uncharacterized LOC108211294	1.47203	1.49672	1.49634	1.50719	1.49307	4	2.04528	2.10009	2.10702	2.19911	2.11287	4	NA	NA	NA	NA	#DIV/0!	0
LOC108205083	NC_030381.1	18186728	18191100	product=serine/threonine-protein kinase SRK2E	-0.493197	-0.498297	-0.498176	-0.494432	-0.496025	4	0.345112	0.364435	0.36445	0.363871	0.359467	4	-0.855373	-0.856067	-0.855936	-0.855216	-0.855648	4
LOC108215101	NC_030383.1	37575338	37581742	product=glycerophosphodiester phosphodiesterase GDPD6-like	2.20662	2.2468	2.24981	2.32573	2.25724	4	3.86362	3.91882	3.91921	3.92532	3.90675	4	-1.50521	-1.65881	-1.65966	-1.59521	-1.60472	4
LOC108215100	NC_030383.1	37581806	37585381	product=protein FAR1-RELATED SEQUENCE 5-like	2.7592	2.8009	2.80436	2.8787	2.81079	4	8.64587	8.7984	8.79632	8.81286	8.76336	4	-5.44626	-6.0033	-5.99332	-5.91316	-5.83901	4
LOC108215211	NC_030383.1	37606437	37611115	product=uncharacterized LOC108215211	1.56737	1.56993	1.56984	1.56965	1.5692	4	1.48514	1.50694	1.50678	1.50706	1.50148	4	NA	NA	NA	NA	#DIV/0!	0
LOC108211074	NC_030383.1	37662849	37666102	product=isoaspartyl peptidase/L-asparaginase	-0.391218	-0.394675	-0.394702	-0.392296	-0.393223	4	0.40995	0.429393	0.429489	0.429823	0.424664	4	-0.81831	-0.817647	-0.817633	-0.812723	-0.816578	4
LOC108214605	NC_030383.1	37668264	37696464	product=uncharacterized ATP-dependent helicase YprA	-0.734738	-0.73941	-0.739371	-0.749526	-0.740761	4	-0.708082	-0.69087	-0.6908	-0.699793	-0.697386	4	NA	NA	NA	NA	#DIV/0!	0
LOC108211073	NC_030383.1	37713828	37717822	product=D-aminoacyl-tRNA deacylase-like	0.393618	0.393229	0.393202	0.390726	0.392694	4	NA	NA	NA	NA	#DIV/0!	0	NA	NA	NA	NA	#DIV/0!	0
LOC108215068	NC_030383.1	37737555	37740298	product=CSC1-like protein At4g35870	-0.44882	-0.453597	-0.45338	-0.45472	-0.452629	4	NA	NA	NA	NA	#DIV/0!	0	NA	NA	NA	NA	#DIV/0!	0
LOC108215471	NC_030383.1	37758763	37764124	product=probable prolyl 4-hydroxylase 10	0.402856	0.401437	0.40159	0.401224	0.401777	4	0.518319	0.538204	0.538142	0.546142	0.535202	4	NA	NA	NA	NA	#DIV/0!	0
LOC108210402	NC_030383.1	37810657	37818338	product=protein DETOXIFICATION 45%2C chloroplastic-like	-0.45163	-0.455685	-0.455814	-0.451642	-0.453693	4	0.617956	0.638502	0.638696	0.636623	0.632944	4	-1.08212	-1.08775	-1.088	-1.08024	-1.08453	4
LOC108214655	NC_030383.1	37820073	37827074	product=pre-mRNA-splicing factor CWC22 homolog	0.555177	0.5552	0.55519	0.548658	0.553556	4	NA	NA	NA	NA	#DIV/0!	0	0.249514	0.256349	0.25635	0.256073	0.254571	4
LOC108210527	NC_030383.1	37867437	37871310	NA	0.843008	0.845961	0.845096	0.86601	0.850019	4	1.52375	1.5466	1.54661	1.54147	1.53961	4	-0.68533	-0.693574	-0.694756	-0.675277	-0.687234	4
LOC108215150	NC_030383.1	37896663	37908761	product=thiol-disulfide oxidoreductase LTO1	-0.619691	-0.6247	-0.624589	-0.626015	-0.623749	4	-0.409736	-0.392365	-0.392365	-0.392903	-0.396842	4	NA	NA	-0.225558	-0.22743	-0.226494	2
LOC108210715	NC_030383.1	37918560	37924782	product=serine/threonine-protein kinase 16-like	-0.914537	-0.921294	-0.921088	-0.920756	-0.919419	4	-0.85495	-0.838821	-0.838549	-0.838073	-0.842598	4	NA	NA	NA	NA	#DIV/0!	0
LOC108210804	NC_030383.1	37951850	37954390	product=protein STRICTOSIDINE SYNTHASE-LIKE 12-like	0.869858	0.87847	0.876747	0.90988	0.883739	4	1.54951	1.57585	1.57536	1.57753	1.56956	4	NA	NA	NA	NA	#DIV/0!	0
LOC108211919	NC_030383.1	37987997	37991712	product=uncharacterized LOC108211919	0.717901	0.72345	0.723197	0.723822	0.722092	4	NA	NA	NA	NA	#DIV/0!	0	NA	0.537956	0.537054	0.551234	0.542081	3
LOC108213806	NC_030383.1	37992901	37994504	product=uncharacterized LOC108213806	-0.638183	-0.642877	-0.643029	-0.640862	-0.641238	4	6.81363	6.9958	6.99429	7.01908	6.9557	4	-7.05284	-7.63088	-7.62981	-7.66277	-7.49407	4
LOC108210881	NC_030383.1	38010869	38013945	product=rac-like GTP-binding protein RHO1	-0.777225	-0.782133	-0.782175	-0.782204	-0.780934	4	NA	NA	NA	NA	#DIV/0!	0	-0.753599	-0.752514	-0.752238	-0.754446	-0.753199	4
LOC108215181	NC_030383.1	38063047	38069090	product=protein MID1-COMPLEMENTING ACTIVITY 1-like	0.91695	0.925058	0.925176	0.957693	0.931219	4	0.437302	0.457546	0.457477	0.457867	0.452548	4	NA	NA	NA	0.50876	0.50876	1
LOC108214744	NC_030383.1	38087117	38094589	product=la-related protein 1C-like	-1.44559	-1.45204	-1.45207	-1.4509	-1.45015	4	-0.690294	-0.672414	-0.672407	-0.671434	-0.676637	4	-0.774567	-0.773255	-0.773239	-0.771516	-0.773144	4
LOC108210640	NC_030383.1	38098297	38115452	product=protein RETICULATA-RELATED 1%2C chloroplastic-like	-0.782228	-0.790519	-0.790503	-0.783924	-0.786793	4	NA	NA	NA	NA	#DIV/0!	0	-0.883707	-0.891385	-0.891419	-0.888503	-0.888753	4
LOC108214235	NC_030383.1	38141946	38158434	product=uncharacterized LOC108214235	-0.618156	-0.622969	-0.622838	-0.623255	-0.621805	4	-0.694292	-0.677318	-0.677118	-0.676886	-0.681404	4	NA	NA	NA	NA	#DIV/0!	0
LOC108215156	NC_030383.1	38184085	38192277	product=phenylalanine--tRNA ligase beta subunit%2C cytoplasmic	0.349198	0.347761	0.347777	0.347783	0.34813	4	0.529999	0.549936	0.54995	0.549527	0.544853	4	NA	NA	-0.195459	-0.195184	-0.195321	2
LOC108204444	NC_030381.1	18271615	18291371	product=presequence protease 1%2C chloroplastic/mitochondrial-like	0.862652	0.868282	0.868601	0.851577	0.862778	4	1.57692	1.60716	1.60743	1.59067	1.59555	4	-0.712984	-0.732504	-0.732384	-0.732677	-0.727637	4
LOC108211838	NC_030383.1	38243885	38251314	product=probable acyl-activating enzyme 5%2C peroxisomal	1.66915	1.76511	1.76443	1.75697	1.73892	4	NA	-0.766567	-0.767232	-0.781669	-0.771823	3	2.30785	2.54335	2.5413	2.54305	2.48388	4
LOC108211560	NC_030383.1	38269628	38273144	product=AT-hook motif nuclear-localized protein 10-like	-0.56661	-0.570367	-0.570481	-0.57001	-0.569367	4	NA	NA	NA	NA	#DIV/0!	0	-0.437964	-0.435147	-0.435334	-0.429065	-0.434377	4
LOC108210713	NC_030383.1	38285196	38287294	product=probable acyl-activating enzyme 6	1.26367	1.27355	1.27325	1.25729	1.26694	4	NA	NA	NA	NA	#DIV/0!	0	1.09205	1.14319	1.14055	1.06958	1.11134	4
LOC108210952	NC_030383.1	38313475	38317640	product=cytokinin hydroxylase-like	-2.93682	-3.03459	-3.03376	-3.06555	-3.01768	4	-1.23992	-1.25778	-1.25805	-1.31236	-1.26703	4	-1.6836	-1.76899	-1.76899	-1.75273	-1.74358	4
LOC108213196	NC_030383.1	38495027	38496885	product=centromere protein V	-1.11902	-1.13484	-1.13496	-1.13925	-1.13202	4	NA	NA	NA	NA	#DIV/0!	0	-0.881461	-0.892643	-0.892196	-0.861653	-0.881988	4
LOC108215170	NC_030383.1	38499276	38502792	product=receptor protein kinase TMK1-like	0.574217	0.573446	0.57367	0.573668	0.57375	4	1.38483	1.40716	1.40747	1.40452	1.40099	4	-0.822922	-0.827285	-0.827155	-0.825939	-0.825825	4
LOC108210471	NC_030383.1	38735138	38736948	product=protein ODORANT1-like	-7.36407	-8.57503	-8.57547	-8.09779	-8.15309	4	-4.0253	NA	NA	NA	-4.0253	1	-3.36033	-3.59851	-3.59757	-3.61675	-3.54329	4
LOC108210906	NC_030383.1	38768742	38771333	product=mannitol dehydrogenase-like	-3.32104	-3.3434	-3.34321	-3.33816	-3.33645	4	-2.77297	-2.76315	-2.76292	-2.76991	-2.76724	4	-0.574378	-0.572681	-0.572823	-0.562468	-0.570587	4
LOC108215256	NC_030383.1	38817729	38820149	product=8-hydroxygeraniol dehydrogenase-like	7.19187	7.68824	7.68789	8.17821	7.68655	4	1.8849	1.91655	1.91654	1.91662	1.90865	4	4.60715	5.78382	5.78272	6.26491	5.60965	4
LOC108211276	NC_030383.1	38823676	38829501	product=KH domain-containing protein At4g18375-like	-0.777136	-0.785637	-0.785809	-0.787547	-0.784032	4	-1.05366	-1.03949	-1.03999	-1.03543	-1.04214	4	NA	NA	NA	NA	#DIV/0!	0
LOC108211593	NC_030383.1	38920523	38924777	product=protein DETOXIFICATION 27-like	3.7799	3.79955	3.8003	3.79553	3.79382	4	4.07056	4.11103	4.11029	4.12583	4.10443	4	NA	NA	NA	NA	#DIV/0!	0
LOC108215295	NC_030383.1	38929170	38934321	product=dicarboxylate transporter 2.1%2C chloroplastic-like	1.38236	1.40627	1.40737	1.47847	1.41862	4	1.71404	1.74581	1.74479	1.7626	1.74181	4	NA	NA	NA	NA	#DIV/0!	0
LOC108214600	NC_030383.1	39002777	39007388	product=phospho-2-dehydro-3-deoxyheptonate aldolase 2%2C chloroplastic-like	-0.637296	-0.641041	-0.641113	-0.645174	-0.641156	4	-0.633654	-0.615887	-0.615926	-0.619333	-0.6212	4	NA	NA	NA	NA	#DIV/0!	0
LOC108214603	NC_030383.1	39007458	39008759	product=secoisolariciresinol dehydrogenase-like	-2.89926	-3.04177	-3.04229	-3.02777	-3.00277	4	NA	NA	NA	NA	#DIV/0!	0	-4.14368	-4.98539	-4.97658	-5.27533	-4.84525	4
LOC108214272	NC_030383.1	39032596	39047903	product=calmodulin-binding transcription activator 3-like	0.374206	0.373164	0.373194	0.372092	0.373164	4	NA	NA	NA	NA	#DIV/0!	0	0.390715	0.398918	0.399118	0.398249	0.39675	4
LOC108214749	NC_030383.1	39080777	39084510	product=cysteine-rich receptor-like protein kinase 3	4.73868	5.52934	5.53081	5.51548	5.32858	4	1.96763	2.06223	2.06146	2.03218	2.03087	4	NA	NA	NA	NA	#DIV/0!	0
LOC108210390	NC_030383.1	39133037	39144989	product=DNA-binding protein RHL1	-0.836625	-0.843284	-0.843373	-0.842836	-0.841529	4	-1.32605	-1.31114	-1.31127	-1.30994	-1.3146	4	0.464725	0.47464	0.474666	0.474031	0.472015	4
LOC108214271	NC_030383.1	39253902	39266967	product=uncharacterized LOC108214271	-0.898961	-0.903675	-0.903674	-0.902823	-0.902283	4	-0.856231	-0.838789	-0.838767	-0.835656	-0.842361	4	NA	NA	NA	NA	#DIV/0!	0
LOC108213265	NC_030383.1	39275245	39276047	product=miraculin-like	5.38273	5.46971	5.46805	5.49692	5.45435	4	6.05167	6.14248	6.14315	6.1048	6.11052	4	NA	NA	NA	NA	#DIV/0!	0
LOC108210478	NC_030383.1	39286999	39291972	product=eukaryotic translation initiation factor 3 subunit I-like	-0.58074	-0.58411	-0.584114	-0.584319	-0.583321	4	-1.0604	-1.043	-1.043	-1.04244	-1.04721	4	0.458228	0.465532	0.465516	0.464894	0.463542	4
LOC108211888	NC_030383.1	39300484	39307707	product=alpha-galactosidase-like	1.70658	1.79199	1.79366	1.76532	1.76439	4	-3.4534	-3.4974	-3.50246	-3.40558	-3.46471	4	4.844	5.29742	5.29629	5.18462	5.15558	4
LOC108213452	NC_030383.1	39321159	39323591	NA	1.59723	1.62565	1.62636	1.60356	1.6132	4	NA	NA	NA	NA	#DIV/0!	0	1.13152	1.19961	1.20048	1.20399	1.1839	4
LOC108204808	NC_030381.1	18511921	18526481	product=methylcrotonoyl-CoA carboxylase beta chain%2C mitochondrial	0.618239	0.618978	0.618841	0.616735	0.618198	4	0.562154	0.582773	0.582618	0.580819	0.577091	4	NA	NA	NA	NA	#DIV/0!	0
LOC108213590	NC_030383.1	39367708	39372067	product=glucan endo-1%2C3-beta-glucosidase-like	5.91536	8.83805	8.83819	6.73688	7.58212	4	-1.03538	-1.03592	-1.0356	-1.05085	-1.03944	4	5.55049	9.98744	9.98785	7.79448	8.33007	4
LOC108211893	NC_030383.1	39419846	39421983	product=zinc transporter 5-like	0.906531	0.915989	0.916586	0.92474	0.915962	4	NA	NA	NA	NA	#DIV/0!	0	0.842979	0.868302	0.868992	0.907345	0.871904	4
LOC108214388	NC_030383.1	39455885	39462238	product=histone acetyltransferase HAC1-like	-0.355126	-0.359402	-0.359292	-0.354687	-0.357127	4	-0.369005	-0.350954	-0.350809	-0.347257	-0.354506	4	NA	NA	NA	NA	#DIV/0!	0
LOC108211018	NC_030383.1	39497108	39498531	product=delta(12)-fatty-acid desaturase FAD2-like	2.64238	2.66029	2.66111	2.65758	2.65534	4	7.0031	7.18321	7.18233	7.11796	7.12165	4	-3.85535	-4.508	-4.50539	-4.46075	-4.33237	4
LOC108210933	NC_030383.1	39502138	39503610	product=delta(12)-fatty-acid desaturase FAD2-like	3.81435	3.84281	3.84277	3.86023	3.84004	4	7.14375	7.25001	7.24962	7.28793	7.23283	4	-2.96141	-3.38683	-3.38811	-3.42864	-3.29125	4
LOC108211949	NC_030383.1	39515961	39518515	product=elicitor-responsive protein 1	1.60006	1.6234	1.62314	1.62275	1.61734	4	1.22066	1.2497	1.24962	1.24623	1.24155	4	NA	NA	NA	NA	#DIV/0!	0
LOC108213722	NC_030383.1	39528155	39532306	product=factor of DNA methylation 5-like	1.64725	1.68479	1.68453	1.66288	1.66986	4	2.71075	2.78111	2.78084	2.76398	2.75917	4	NA	-1.08815	-1.0908	-1.09065	-1.08987	3
LOC108214948	NC_030383.1	39551450	39556381	product=telomere repeat-binding protein 4	0.743655	0.743525	0.743602	0.742668	0.743363	4	0.777287	0.797888	0.797784	0.804787	0.794436	4	NA	NA	NA	NA	#DIV/0!	0
LOC108210953	NC_030383.1	39594061	39595737	product=aspartic proteinase PCS1-like	1.20121	1.20322	1.20315	1.20364	1.2028	4	0.946011	0.967103	0.967388	0.966619	0.96178	4	NA	NA	NA	NA	#DIV/0!	0
LOC108215363	NC_030383.1	39658540	39661085	product=L-type lectin-domain containing receptor kinase S.4-like	0.799217	0.803934	0.803676	0.805104	0.802983	4	-0.58725	-0.571011	-0.570805	-0.571913	-0.575245	4	1.35212	1.38166	1.38118	1.38423	1.3748	4
LOC108214233	NC_030383.1	39691302	39696288	product=probable phosphoribosylformylglycinamidine synthase%2C chloroplastic/mitochondrial	-0.510776	-0.514295	-0.514311	-0.520661	-0.515011	4	-0.521641	-0.503446	-0.503446	-0.505205	-0.508435	4	NA	NA	NA	NA	#DIV/0!	0
LOC108211115	NC_030383.1	39701727	39704004	product=AT-hook motif nuclear-localized protein 20-like	-1.35948	-1.36528	-1.36532	-1.36523	-1.36383	4	-1.13913	-1.12246	-1.1224	-1.1206	-1.12615	4	-0.241087	-0.23615	-0.236298	-0.236403	-0.237484	4
LOC108214873	NC_030383.1	39716414	39722328	product=uncharacterized LOC108214873	-1.38471	-1.39273	-1.39275	-1.39145	-1.39041	4	0.48146	0.501268	0.501571	0.498298	0.495649	4	-1.87777	-1.88778	-1.88782	-1.88027	-1.88341	4
LOC108207577	NC_030381.1	18542895	18544627	product=caffeoyl-CoA O-methyltransferase	7.11317	7.25485	7.25553	7.28534	7.22722	4	3.91877	3.97496	3.98939	4.09348	3.99415	4	2.76195	3.30882	3.29994	3.18899	3.13992	4
LOC108213880	NC_030383.1	39756434	39757270	product=probable transcriptional regulator RABBIT EARS	6.77977	9.83708	9.83601	7.64249	8.52384	4	3.76541	3.96769	3.98112	3.96472	3.91973	4	NA	NA	NA	NA	#DIV/0!	0
LOC108210891	NC_030383.1	39773150	39780844	product=probable methyltransferase PMT11	-0.940286	-0.958529	-0.959801	-0.995899	-0.963629	4	-1.10299	-1.09371	-1.09472	-1.13521	-1.10666	4	NA	NA	NA	NA	#DIV/0!	0
LOC108211614	NC_030383.1	39783126	39785812	product=tropinone reductase homolog At5g06060-like	2.38734	2.4965	2.49619	2.39858	2.44465	4	NA	1.15186	NA	NA	1.15186	1	NA	NA	NA	NA	#DIV/0!	0
LOC108215195	NC_030383.1	39829942	39839078	product=alsin-like	-1.11823	-1.12357	-1.12361	-1.12302	-1.12211	4	-1.07296	-1.05608	-1.056	-1.05403	-1.05977	4	NA	NA	NA	NA	#DIV/0!	0
LOC108211378	NC_030383.1	39842884	39846147	product=eukaryotic translation initiation factor 3 subunit G	-1.30305	-1.37222	-1.3714	-1.41793	-1.36615	4	-2.36379	-2.39895	-2.3981	-2.43649	-2.39933	4	0.976448	1.03136	1.03072	1.02933	1.01697	4
LOC108210807	NC_030383.1	39847675	39853857	product=mannose-1-phosphate guanylyltransferase 1-like	-3.10736	-3.1734	-3.17483	-3.12803	-3.1459	4	NA	NA	NA	NA	#DIV/0!	0	-2.50981	-2.60541	-2.60614	-2.53528	-2.56416	4
LOC108204445	NC_030381.1	18573984	18587485	product=phosphatidylinositol 3%2C4%2C5-trisphosphate 3-phosphatase and protein-tyrosine-phosphatase PTEN2A	1.40894	1.41765	1.41778	1.41432	1.41467	4	0.989655	1.01323	1.0132	1.01258	1.00717	4	NA	NA	NA	NA	#DIV/0!	0
LOC108211413	NC_030383.1	39870606	39877250	product=uncharacterized LOC108211413	-1.11397	-1.12096	-1.12098	-1.12741	-1.12083	4	NA	NA	NA	NA	#DIV/0!	0	-1.36835	-1.37176	-1.37177	-1.37127	-1.37079	4
LOC108211237	NC_030383.1	39879767	39883297	product=short-chain dehydrogenase TIC 32%2C chloroplastic-like	-0.990004	-1.00526	-1.00566	-1.04883	-1.01244	4	-0.914004	-0.902639	-0.90337	-0.939045	-0.914764	4	NA	NA	NA	NA	#DIV/0!	0
LOC108214662	NC_030383.1	39914178	39923158	product=delta-1-pyrroline-5-carboxylate synthase	-0.583465	-0.58721	-0.587199	-0.584066	-0.585485	4	NA	NA	NA	NA	#DIV/0!	0	-0.357421	-0.353935	NA	-0.344924	-0.352093	3
LOC108214598	NC_030383.1	39941899	39946105	product=cucumisin-like	0.922644	0.933088	0.933594	0.932053	0.930345	4	3.01813	3.08174	3.08007	3.07304	3.06325	4	-1.97286	-2.13951	-2.13728	-2.1388	-2.09711	4
LOC108212697	NC_030383.1	39950781	39952723	NA	2.05935	2.16903	2.16945	2.15299	2.13771	4	3.2406	3.3998	3.39986	3.33242	3.34317	4	NA	NA	NA	NA	#DIV/0!	0
LOC108219465	NC_030381.1	18590116	18592898	product=leucine-rich repeat extensin-like protein 5	-1.31671	-1.32734	-1.32734	-1.3237	-1.32377	4	-1.48839	-1.47524	-1.47526	-1.46935	-1.47706	4	NA	NA	NA	NA	#DIV/0!	0
LOC108211314	NC_030383.1	40037957	40041867	product=rop guanine nucleotide exchange factor 5-like	0.638865	0.64219	0.641729	0.653415	0.64405	4	NA	0.426242	0.425692	0.435276	0.42907	3	NA	NA	NA	NA	#DIV/0!	0
LOC108215456	NC_030383.1	40087998	40090290	product=7-deoxyloganetic acid glucosyltransferase-like	2.89303	3.02752	3.0282	2.963	2.97794	4	5.93513	6.53268	6.53284	6.11266	6.27833	4	-1.75457	NA	NA	NA	-1.75457	1
LOC108215457	NC_030383.1	40090823	40092780	product=7-deoxyloganetic acid glucosyltransferase-like	-0.751074	-0.766014	-0.765661	-0.768012	-0.762691	4	4.46243	4.6048	4.60666	4.56312	4.55925	4	-4.87604	-5.36394	-5.3641	-5.32228	-5.23159	4
LOC108211474	NC_030383.1	40099196	40101178	product=7-deoxyloganetic acid glucosyltransferase-like	3.39736	3.4933	3.49348	3.45373	3.45947	4	4.97284	5.13047	5.13093	5.05216	5.0716	4	NA	NA	NA	NA	#DIV/0!	0
LOC108211516	NC_030383.1	40121726	40122660	product=17.3 kDa class I heat shock protein-like	-2.95044	-2.97312	-2.97305	-2.9556	-2.96305	4	-1.77073	-1.75733	-1.75717	-1.75347	-1.75968	4	-1.19912	-1.21062	-1.20959	-1.18854	-1.20197	4
LOC108215460	NC_030383.1	40123979	40124804	product=18.2 kDa class I heat shock protein-like	1.67986	1.70456	1.70731	1.77933	1.71776	4	NA	NA	NA	NA	#DIV/0!	0	1.72173	1.78389	1.78853	1.86706	1.7903	4
LOC108210634	NC_030383.1	40135956	40139612	product=uncharacterized LOC108210634	2.52689	2.666	2.66815	2.71376	2.6437	4	2.63671	2.74634	2.74473	2.71612	2.71098	4	NA	NA	NA	NA	#DIV/0!	0
LOC108206673	NC_030381.1	18607524	18615706	product=kynurenine formamidase	-0.605226	-0.611749	-0.611476	-0.616229	-0.61117	4	-0.505329	-0.488812	-0.488678	-0.492473	-0.493823	4	NA	NA	NA	NA	#DIV/0!	0
LOC108205374	NC_030381.1	18652125	18658455	product=Na(+)/H(+) antiporter NhaD	-0.434275	-0.43814	-0.438123	-0.43793	-0.437117	4	NA	NA	NA	NA	#DIV/0!	0	NA	NA	NA	NA	#DIV/0!	0
LOC108211889	NC_030383.1	40245645	40247900	product=proliferating cell nuclear antigen large form	0.507964	0.508043	0.50834	0.504174	0.50713	4	NA	NA	NA	NA	#DIV/0!	0	NA	0.504932	0.504837	NA	0.504884	2
LOC108210431	NC_030383.1	40272107	40275287	product=LIM domain-containing protein WLIM2b-like	-0.538823	-0.542196	-0.542221	-0.550228	-0.543367	4	NA	NA	NA	NA	#DIV/0!	0	-0.288607	-0.283635	-0.283675	-0.282287	-0.284551	4
LOC108215043	NC_030383.1	40281972	40287392	product=uncharacterized LOC108215043	-1.18777	-1.21155	-1.21293	-1.28545	-1.22443	4	-3.87965	-3.88984	-3.89328	-3.95788	-3.90516	4	2.66095	2.68353	2.68365	2.67941	2.67688	4
LOC108215044	NC_030383.1	40287520	40291180	product=uncharacterized protein At2g39920	2.28439	2.31762	2.3185	2.30155	2.30551	4	NA	0.44951	0.449381	0.448083	0.448992	3	1.78265	1.87513	1.87635	1.85906	1.8483	4
LOC108215025	NC_030383.1	40292889	40300627	product=adenylosuccinate lyase-like	-0.30751	-0.310501	-0.310511	-0.310661	-0.309796	4	NA	NA	NA	NA	#DIV/0!	0	NA	NA	NA	NA	#DIV/0!	0
LOC108214800	NC_030383.1	40310751	40314283	product=cytochrome c oxidase subunit 2	2.18169	2.21544	2.21505	2.17153	2.19593	4	4.28243	4.36606	4.36493	4.30714	4.33014	4	-1.92869	-2.14407	-2.14432	-2.12824	-2.08633	4
LOC108210874	NC_030383.1	40339521	40341521	product=transcription factor DIVARICATA	2.30848	2.49668	2.49824	2.44705	2.43761	4	3.77383	4.16359	4.16102	4.1979	4.07408	4	NA	NA	NA	NA	#DIV/0!	0
LOC108210578	NC_030383.1	40348966	40352230	product=coronatine-insensitive protein 1-like	-0.899922	-0.905598	-0.905577	-0.916248	-0.906836	4	NA	NA	NA	NA	#DIV/0!	0	-0.996888	-0.995867	-0.99581	-0.996096	-0.996165	4
LOC108210775	NC_030383.1	40360470	40365034	product=probable signal peptidase complex subunit 2	0.413399	0.411876	0.412028	0.410188	0.411873	4	NA	NA	NA	NA	#DIV/0!	0	0.531692	0.54156	0.541782	0.537497	0.538133	4
LOC108213625	NC_030383.1	40424340	40426005	product=WUSCHEL-related homeobox 5	5.99795	6.11163	6.11084	6.09707	6.07937	4	4.54454	4.59292	4.59252	4.5785	4.57712	4	NA	1.52506	1.52362	1.52355	1.52408	3
LOC108215469	NC_030383.1	40448203	40450990	product=uncharacterized LOC108215469	-6.5074	-6.57782	-6.57784	-6.55381	-6.55422	4	-5.86757	-5.89125	-5.89124	-5.86776	-5.87946	4	-0.681053	-0.680951	-0.68074	-0.674239	-0.679246	4
LOC108215377	NC_030383.1	40453998	40455817	product=nematode resistance protein-like HSPRO2	0.615093	0.613994	0.614086	0.616302	0.614869	4	NA	NA	NA	NA	#DIV/0!	0	0.344649	0.353257	NA	NA	0.348953	2
LOC108211377	NC_030383.1	40493074	40498342	product=syntaxin-31	1.08851	1.10043	1.10097	1.08366	1.09339	4	NA	0.493763	0.494006	NA	0.493884	2	NA	0.612927	0.613538	0.606182	0.610882	3
LOC108212706	NC_030383.1	40540742	40545554	product=uncharacterized LOC108212706	2.06995	2.25486	2.2409	2.56123	2.28173	4	2.88028	3.00102	3.00086	2.9427	2.95622	4	NA	NA	NA	NA	#DIV/0!	0
LOC108204768	NC_030381.1	921280	925853	product=UDP-N-acetylmuramoyl-L-alanyl-D-glutamate--2%2C6-diaminopimelate ligase	-0.413872	-0.417493	-0.417569	-0.420919	-0.417463	4	NA	-0.356663	-0.356667	-0.358666	-0.357332	3	NA	NA	NA	NA	#DIV/0!	0
LOC108212707	NC_030383.1	40559469	40563030	product=uncharacterized LOC108212707	5.53368	5.77413	5.77593	5.83232	5.72902	4	6.62505	6.92747	6.9279	6.7491	6.80738	4	NA	NA	NA	NA	#DIV/0!	0
LOC108214472	NC_030383.1	40563959	40564695	product=pleckstrin homology domain-containing protein 1	0.568003	0.567895	0.567928	0.55615	0.564994	4	0.817753	0.839048	0.83901	0.828109	0.83098	4	NA	NA	-0.264555	-0.266496	-0.265526	2
LOC108214252	NC_030383.1	40566320	40571156	product=cell wall protein RBR3-like	-0.890501	-0.895982	-0.89594	-0.906463	-0.897222	4	-0.698842	-0.681678	-0.681584	-0.691278	-0.688345	4	NA	NA	-0.20745	-0.205951	-0.206701	2
LOC108214253	NC_030383.1	40573032	40576747	product=protein yippee-like	0.392479	0.390881	0.39094	0.390763	0.391266	4	0.896904	0.917179	0.917206	0.916705	0.911999	4	-0.523064	-0.519705	-0.51961	-0.520045	-0.520606	4
LOC108210725	NC_030383.1	40588429	40594417	product=cytochrome P450 90A1	-0.753399	-0.758758	-0.758755	-0.74832	-0.754808	4	-0.694404	-0.677192	-0.67707	-0.6746	-0.680817	4	NA	NA	NA	NA	#DIV/0!	0
LOC108210389	NC_030383.1	40595998	40609191	product=nuclear pore complex protein NUP88	-0.570301	-0.57605	-0.575854	-0.574215	-0.574105	4	-0.702758	-0.685968	-0.685746	-0.685656	-0.690032	4	NA	NA	NA	NA	#DIV/0!	0
LOC108204950	NC_030381.1	18688854	18690866	product=probable cinnamyl alcohol dehydrogenase 1	2.52003	2.53694	2.53713	2.53142	2.53138	4	1.21409	1.2386	1.23801	1.24461	1.23383	4	1.26336	1.30668	1.30735	1.29235	1.29244	4
LOC108210506	NC_030383.1	40634513	40637579	product=uncharacterized LOC108210506	1.34393	1.35274	1.35267	1.35133	1.35017	4	1.81761	1.84543	1.8454	1.83757	1.8365	4	NA	NA	-0.486097	-0.480049	-0.483073	2
LOC108215421	NC_030383.1	40682711	40686911	product=CTD nuclear envelope phosphatase 1 homolog	0.690703	0.690163	0.690312	0.688758	0.689984	4	0.649026	0.668942	0.668997	0.667523	0.663622	4	NA	NA	NA	NA	#DIV/0!	0
LOC108214677	NC_030383.1	40775941	40778323	product=zinc finger CCCH domain-containing protein 29-like	0.947317	0.948963	0.948949	0.948253	0.94837	4	2.26859	2.29225	2.29224	2.28948	2.28564	4	-1.333	-1.33672	-1.33673	-1.33272	-1.33479	4
LOC108210458	NC_030383.1	40785987	40788434	product=omega-3 fatty acid desaturase%2C chloroplastic	1.4543	1.46466	1.46465	1.44657	1.45754	4	2.31332	2.347	2.34721	2.33097	2.33462	4	-0.856621	-0.875516	-0.875057	-0.879699	-0.871723	4
LOC108211286	NC_030383.1	40827905	40831130	product=protein ESKIMO 1	0.93322	0.940986	0.940428	0.945906	0.940135	4	3.51595	3.59218	3.59494	3.66227	3.59133	4	-2.43056	-2.63923	-2.64071	-2.71893	-2.60736	4
LOC108213772	NC_030383.1	40872728	40873700	product=carrot ABA-induced in somatic embryos 3	-8.73924	-9.42574	-9.43438	-9.60783	-9.3018	4	-8.16114	-8.59156	-8.60207	-8.77009	-8.53122	4	-0.825836	-0.829634	-0.829586	-0.82661	-0.827916	4
LOC108211482	NC_030383.1	40930120	40931653	product=omega-hydroxypalmitate O-feruloyl transferase	1.34688	1.40309	1.40309	1.36888	1.38048	4	1.56885	1.64437	1.64654	1.65744	1.6293	4	NA	NA	NA	NA	#DIV/0!	0
LOC108210509	NC_030383.1	41095544	41102453	product=probable apyrase 7	-0.57386	-0.579481	-0.579322	-0.578792	-0.577864	4	0.473103	0.494012	0.493811	0.495066	0.488998	4	-1.05918	-1.06667	-1.06631	-1.06873	-1.06522	4
LOC108214133	NC_030383.1	41127264	41130697	product=ferritin-3%2C chloroplastic	-1.10094	-1.10832	-1.1083	-1.11021	-1.10694	4	-1.43116	-1.4161	-1.41608	-1.4195	-1.42071	4	0.307451	0.314427	0.314446	0.315569	0.312973	4
LOC108214132	NC_030383.1	41153932	41168925	product=cytosolic endo-beta-N-acetylglucosaminidase 1	-0.821162	-0.826675	-0.826654	-0.828125	-0.825654	4	0.495632	0.515556	0.515426	0.517562	0.511044	4	-1.33153	-1.33561	-1.33545	-1.33899	-1.3354	4
LOC108215149	NC_030383.1	41170787	41177906	product=DEAD-box ATP-dependent RNA helicase 18	-0.540404	-0.544154	-0.544085	-0.56044	-0.547271	4	-0.827128	-0.810447	-0.810368	-0.825731	-0.818418	4	0.265801	0.273169	0.273063	0.27417	0.271551	4
LOC108214095	NC_030383.1	41205525	41214292	product=uncharacterized LOC108214095	-0.507265	-0.5114	-0.511589	-0.50547	-0.508931	4	0.692549	0.713781	0.713642	0.714454	0.708606	4	-1.21035	-1.21855	-1.21866	-1.21191	-1.21487	4
LOC108214096	NC_030383.1	41224555	41225653	product=transcription factor HBP-1b(c38)	4.26689	4.34027	4.34232	4.25309	4.30064	4	NA	NA	NA	NA	#DIV/0!	0	4.84046	4.89477	4.89432	4.89285	4.8806	4
LOC108214097	NC_030383.1	41242174	41243101	product=abscisic acid receptor PYL4	1.01222	1.0152	1.01512	0.997395	1.00999	4	0.792431	0.813439	0.813543	0.799897	0.804827	4	NA	NA	NA	NA	#DIV/0!	0
LOC108211550	NC_030383.1	41259027	41261713	product=dehydration-responsive element-binding protein 2A-like	-1.31326	-1.32577	-1.32557	-1.30419	-1.3172	4	-1.90289	-1.88891	-1.88878	-1.88826	-1.89221	4	0.553474	0.568455	NA	0.599322	0.57375	3
LOC108204518	NC_030381.1	18791732	18805187	product=triacylglycerol lipase 1	0.480847	0.481404	0.481332	0.480588	0.481043	4	0.586773	0.606936	0.606861	0.603384	0.600989	4	NA	NA	NA	NA	#DIV/0!	0
LOC108215340	NC_030383.1	41347559	41350130	product=staphylococcal-like nuclease CAN2	1.62636	1.7056	1.70587	1.65161	1.67236	4	2.47333	2.58994	2.58988	2.52823	2.54534	4	NA	NA	NA	NA	#DIV/0!	0
LOC108215341	NC_030383.1	41350220	41354350	product=uncharacterized LOC108215341	-0.635951	-0.645755	-0.64562	-0.653584	-0.645228	4	-0.750828	-0.738795	-0.738957	-0.754698	-0.74582	4	NA	NA	NA	NA	#DIV/0!	0
LOC108211283	NC_030383.1	41402843	41403520	product=cysteine proteinase inhibitor B	1.13442	1.14974	1.14977	1.20796	1.16047	4	0.506644	0.526428	0.526428	0.517694	0.519299	4	NA	NA	NA	NA	#DIV/0!	0
LOC108211858	NC_030383.1	41464926	41469397	product=ankyrin repeat-containing protein At3g12360-like	-2.23737	-2.31036	-2.31326	-2.33463	-2.2989	4	-1.81397	-1.82465	-1.82523	-1.87816	-1.8355	4	NA	NA	NA	NA	#DIV/0!	0
LOC108214961	NC_030383.1	41479573	41483113	product=uncharacterized LOC108214961	1.24653	1.29853	1.29895	1.27832	1.28058	4	NA	0.936308	0.934492	0.943616	0.938139	3	NA	NA	NA	NA	#DIV/0!	0
LOC108214963	NC_030383.1	41483455	41487149	product=uncharacterized LOC108214963	0.618476	0.623252	0.622922	0.626533	0.622796	4	-1.75596	-1.74254	-1.74259	-1.74478	-1.74647	4	2.3434	2.37454	2.3741	2.37858	2.36765	4
LOC108205420	NC_030381.1	18811496	18815182	product=pentatricopeptide repeat-containing protein At1g71420	-0.959452	-0.970245	-0.970098	-0.970449	-0.967561	4	-0.970246	-0.956876	-0.95743	-0.945446	-0.957499	4	NA	NA	NA	NA	#DIV/0!	0
LOC108210464	NC_030383.1	41540201	41548704	product=serine/threonine-protein kinase SAPK7-like	-0.923585	-0.930033	-0.929961	-0.930789	-0.928592	4	0.409974	0.429878	0.429868	0.430558	0.425069	4	-1.35006	-1.35324	-1.35329	-1.35301	-1.3524	4
LOC108214556	NC_030383.1	41573360	41577991	product=putative late blight resistance protein homolog R1A-10	0.560901	0.563833	0.563594	0.565298	0.563407	4	NA	NA	NA	NA	#DIV/0!	0	NA	NA	NA	NA	#DIV/0!	0
LOC108210758	NC_030383.1	41578579	41583054	product=uncharacterized LOC108210758	-0.586783	-0.594337	-0.594262	-0.601671	-0.594263	4	1.7604	1.79234	1.79267	1.77539	1.7802	4	-2.33519	-2.38018	-2.38058	-2.36907	-2.36625	4
LOC108210520	NC_030383.1	41602243	41604704	product=uncharacterized LOC108210520	-1.90563	-1.92088	-1.92135	-1.91949	-1.91684	4	-1.97753	-1.96866	-1.96869	-1.9684	-1.97082	4	NA	NA	NA	NA	#DIV/0!	0
LOC108210789	NC_030383.1	41615392	41617687	product=sodium-coupled neutral amino acid transporter 1	3.36006	3.49486	3.49449	3.43858	3.447	4	1.95919	2.01609	2.01544	1.99791	1.99716	4	NA	NA	NA	NA	#DIV/0!	0
LOC108210790	NC_030383.1	41617670	41621325	product=uncharacterized LOC108210790	-0.686754	-0.6937	-0.693623	-0.698248	-0.693081	4	NA	-0.383045	-0.382739	-0.392493	-0.386092	3	NA	-0.304103	-0.304578	-0.298127	-0.302269	3
LOC108212724	NC_030383.1	41629313	41631458	product=uncharacterized mitochondrial protein AtMg00810-like	2.32381	2.51316	2.51208	2.44312	2.44804	4	2.96699	3.1925	3.19079	3.16914	3.12986	4	NA	NA	NA	NA	#DIV/0!	0
LOC108214901	NC_030383.1	41651819	41661244	NA	-2.43284	-2.4607	-2.46094	-2.46604	-2.45513	4	-2.65528	-2.65263	-2.65263	-2.66632	-2.65671	4	NA	NA	NA	NA	#DIV/0!	0
LOC108211543	NC_030383.1	41695393	41698392	product=uncharacterized LOC108211543	6.40563	7.18308	7.18316	6.73958	6.87786	4	6.50724	6.97773	6.97738	7.26778	6.93253	4	NA	NA	NA	NA	#DIV/0!	0
LOC108210577	NC_030383.1	41711230	41715807	product=protein NRT1/ PTR FAMILY 5.1-like	4.51118	4.81959	4.82019	5.08592	4.80922	4	3.34803	3.46629	3.4657	3.47822	3.43956	4	NA	NA	NA	NA	#DIV/0!	0
LOC108215117	NC_030383.1	41766038	41769167	product=pectinesterase/pectinesterase inhibitor PPE8B-like	-3.31641	-3.34728	-3.34825	-3.38089	-3.34821	4	-3.73872	-3.73873	-3.73995	-3.77499	-3.7481	4	0.389804	0.397538	0.397604	0.399314	0.396065	4
LOC108211502	NC_030383.1	41769862	41774794	product=DNA repair protein RAD51 homolog	-1.88101	-1.89948	-1.89988	-1.90373	-1.89602	4	-1.14803	-1.13666	-1.13705	-1.14163	-1.14084	4	-0.751848	-0.755936	-0.755876	-0.756151	-0.754953	4
LOC108213217	NC_030383.1	41785021	41788737	product=E3 ubiquitin-protein ligase RNF144B-like	-3.01682	-3.1724	-3.17234	-3.11806	-3.11991	4	-4.65699	-4.7079	-4.70834	-4.69889	-4.69303	4	1.46806	1.54284	1.54079	1.58245	1.53353	4
LOC108210840	NC_030383.1	41827531	41833470	product=E3 ubiquitin-protein ligase RNF144A-like	-1.03432	-1.05218	-1.05155	-1.06656	-1.05115	4	-2.09769	-2.09272	-2.09223	-2.10042	-2.09576	4	1.02294	1.04495	1.04557	1.0398	1.03831	4
LOC108211126	NC_030383.1	41853714	41856588	product=peroxiredoxin Q%2C chloroplastic-like	-1.29567	-1.31592	-1.31635	-1.28941	-1.30434	4	-2.66941	-2.66376	-2.66414	-2.66486	-2.66554	4	1.32434	1.35694	1.35695	1.38439	1.35565	4
LOC108213506	NC_030383.1	41858618	41861024	product=auxin-responsive protein SAUR36-like	7.8065	8.16085	8.16122	8.05062	8.0448	4	4.44556	4.51328	4.52687	4.62415	4.52746	4	2.67586	NA	NA	NA	2.67586	1
LOC108213242	NC_030383.1	41891945	41892647	product=auxin-responsive protein SAUR72-like	1.31768	1.32939	1.32979	1.32543	1.32557	4	1.2955	1.32749	1.32756	1.36833	1.32972	4	NA	NA	NA	NA	#DIV/0!	0
LOC108213417	NC_030383.1	41917488	41918657	product=auxin-responsive protein SAUR72-like	4.0998	4.18155	4.18279	4.19709	4.16531	4	9.02219	11.6009	11.601	9.68896	10.4783	4	-2.77531	NA	NA	NA	-2.77531	1
LOC108212733	NC_030383.1	42010841	42014382	product=disease resistance protein RFL1-like	5.04326	5.83508	5.83505	5.39398	5.52684	4	3.01176	3.15702	3.157	3.08339	3.10229	4	NA	NA	NA	NA	#DIV/0!	0
LOC108210746	NC_030383.1	42025053	42034325	product=DEAD-box ATP-dependent RNA helicase 17	-0.597167	-0.603499	-0.603425	-0.610806	-0.603724	4	-1.02883	-1.01347	-1.01313	-1.02308	-1.01963	4	0.407456	0.416698	0.416772	0.418059	0.414746	4
LOC108212735	NC_030383.1	42066718	42071953	NA	1.86876	1.89124	1.88895	1.89136	1.88508	4	3.66543	3.71412	3.71456	3.69313	3.69681	4	-1.70067	-1.81224	-1.8128	-1.80112	-1.78171	4
LOC108204904	NC_030381.1	18885340	18891862	product=alpha-L-fucosidase 2	-1.59498	-1.62969	-1.63087	-1.66026	-1.62895	4	-2.71486	-2.72561	-2.73048	-2.76816	-2.73478	4	1.00822	1.10048	1.10449	1.12865	1.08546	4
LOC108211077	NC_030383.1	42165242	42166419	product=protein TIFY 10A-like	2.35528	2.36361	2.36359	2.36094	2.36085	4	1.38526	1.40732	1.40732	1.40195	1.40046	4	0.949073	0.963234	0.962951	0.966386	0.960411	4
LOC108210666	NC_030383.1	42182659	42184577	product=uncharacterized LOC108210666	-2.12371	-2.13821	-2.13817	-2.12741	-2.13187	4	-0.755656	-0.73873	-0.738756	-0.744049	-0.744298	4	-1.38316	-1.39299	-1.39298	-1.37605	-1.38629	4
LOC108214614	NC_030383.1	42191572	42197351	product=protein LAZ1 homolog 2	-3.87011	-3.89366	-3.89357	-3.89187	-3.8873	4	-3.88066	-3.8776	-3.87774	-3.86867	-3.87617	4	NA	NA	NA	NA	#DIV/0!	0
LOC108211160	NC_030383.1	42204636	42207145	product=protein STRICTOSIDINE SYNTHASE-LIKE 4-like	1.62782	1.69362	1.694	1.67461	1.67251	4	NA	NA	NA	NA	#DIV/0!	0	1.65806	1.85038	1.85196	1.80306	1.79087	4
LOC108213423	NC_030383.1	42214004	42215256	product=protein LURP-one-related 6	3.13682	3.20784	3.20955	3.226	3.19505	4	1.43973	1.47599	1.47565	1.51154	1.47573	4	1.54545	1.74621	1.74527	1.71554	1.68812	4
LOC108212742	NC_030383.1	42215991	42218364	product=subtilisin-like protease SBT1.8	2.18282	2.20163	2.19991	2.21145	2.19895	4	9.67434	10.7759	10.7758	10.3158	10.3855	4	-6.2094	-8.54889	-8.55006	-8.10072	-7.85227	4
LOC108214408	NC_030383.1	42219706	42223539	product=subtilisin-like protease SBT1.8	0.702196	0.702016	0.702013	0.698191	0.701104	4	1.13471	1.15582	1.15582	1.15353	1.14997	4	-0.451927	-0.447179	-0.44719	-0.44845	-0.448687	4
LOC108214687	NC_030383.1	42246356	42248324	product=serine/threonine-protein kinase At5g01020-like	-0.787173	-0.795214	-0.795437	-0.791475	-0.792325	4	1.50273	1.5353	1.53619	1.53174	1.52649	4	-2.26812	-2.32419	-2.32518	-2.3148	-2.30807	4
LOC108214766	NC_030383.1	42279567	42287723	product=tubulin--tyrosine ligase-like protein 12	-0.574814	-0.578247	-0.578251	-0.589506	-0.580204	4	NA	NA	NA	NA	#DIV/0!	0	-0.652852	-0.649249	-0.649247	-0.648294	-0.64991	4
LOC108211854	NC_030383.1	42293015	42295651	product=psoralen synthase-like	2.1302	2.20552	2.20275	2.24009	2.19464	4	4.93878	5.13151	5.13147	5.0145	5.05407	4	-2.15979	NA	NA	NA	-2.15979	1
LOC108210371	NC_030381.1	18903186	18905464	product=uncharacterized LOC108210371	2.52446	2.5715	2.57601	2.65484	2.5817	4	3.46116	3.51258	3.51758	3.55043	3.51044	4	NA	NA	NA	NA	#DIV/0!	0
LOC108211062	NC_030383.1	42368069	42371192	product=vacuolar protein sorting-associated protein 2 homolog 1	-0.885901	-0.892574	-0.892437	-0.889063	-0.889994	4	-0.97875	-0.962505	-0.962333	-0.95964	-0.965807	4	NA	NA	NA	NA	#DIV/0!	0
LOC108215250	NC_030383.1	42418159	42422216	product=probable protein phosphatase 2C 50	-7.79229	-8.1658	-8.16567	-8.28161	-8.10134	4	-7.87228	-8.11864	-8.11888	-8.23415	-8.08599	4	NA	NA	NA	NA	#DIV/0!	0
LOC108214181	NC_030383.1	42424503	42437355	product=uncharacterized LOC108214181	-0.34269	-0.345995	-0.345973	-0.344069	-0.344682	4	-0.601053	-0.582998	-0.582986	-0.581823	-0.587215	4	0.236878	0.243691	0.243711	0.243981	0.242065	4
LOC108210867	NC_030383.1	42443686	42456077	product=diacylglycerol O-acyltransferase 1-like	-0.947982	-0.95722	-0.956932	-0.962666	-0.9562	4	-0.609908	-0.595225	-0.595007	-0.602664	-0.600701	4	NA	NA	NA	-0.35205	-0.35205	1
LOC108211778	NC_030383.1	42457845	42460219	product=IQ domain-containing protein IQM1-like	0.782722	0.789613	0.789589	0.774812	0.784184	4	1.4949	1.52567	1.52568	1.50389	1.51254	4	-0.710644	-0.729481	-0.729635	-0.722472	-0.723058	4
LOC108214984	NC_030383.1	42469085	42473631	product=regulatory protein NPR1	-0.641727	-0.64632	-0.646384	-0.648536	-0.645742	4	NA	NA	NA	NA	#DIV/0!	0	-0.853654	-0.854072	-0.85372	-0.857471	-0.85473	4
LOC108214985	NC_030383.1	42473710	42476294	product=UDP-glycosyltransferase 73C6-like	2.65335	2.85251	2.83253	3.34414	2.92063	4	1.27565	1.30887	1.30766	1.32839	1.30514	4	NA	NA	NA	NA	#DIV/0!	0
LOC108214410	NC_030383.1	42508980	42514314	product=probable pre-mRNA-splicing factor ATP-dependent RNA helicase DEAH5	-0.437124	-0.440683	-0.440659	-0.439271	-0.439434	4	-0.737555	-0.719791	-0.719773	-0.718278	-0.723849	4	0.278704	0.285766	0.285779	0.285437	0.283921	4
LOC108214430	NC_030383.1	42515265	42521185	product=uncharacterized LOC108214430	-0.459028	-0.462637	-0.462695	-0.466526	-0.462721	4	0.89981	0.92198	0.92191	0.91773	0.915357	4	-1.37443	-1.37787	-1.37776	-1.37802	-1.37702	4
LOC108205071	NC_030381.1	930411	932273	product=probable aquaporin PIP1-4	2.96886	3.04793	3.04459	2.90965	2.99276	4	2.65162	2.72512	2.73565	2.69199	2.70109	4	NA	NA	NA	NA	#DIV/0!	0
LOC108213234	NC_030381.1	18925648	18930377	product=uncharacterized LOC108213234	-0.588845	-0.594254	-0.594236	-0.594209	-0.592886	4	-0.50475	-0.487324	-0.487506	-0.486519	-0.491525	4	NA	NA	NA	NA	#DIV/0!	0
LOC108214428	NC_030383.1	42528144	42531135	product=cytokinin dehydrogenase 3	3.1748	3.47106	3.47494	3.36406	3.37122	4	5.14611	5.7185	5.72909	5.91915	5.62821	4	NA	NA	NA	NA	#DIV/0!	0
LOC108214186	NC_030383.1	42553711	42563442	product=zinc finger CCCH domain-containing protein 64	-0.705447	-0.709824	-0.709924	-0.713569	-0.709691	4	NA	NA	NA	NA	#DIV/0!	0	-0.500498	-0.497392	-0.497433	-0.496452	-0.497944	4
LOC108214742	NC_030383.1	42596668	42598742	product=probable polyamine oxidase 5	0.538163	0.53845	0.53839	0.54085	0.538963	4	NA	0.351485	0.351494	0.354376	0.352451	3	NA	NA	NA	NA	#DIV/0!	0
LOC108214399	NC_030383.1	42628984	42634203	product=beta-galactosidase-like	0.694105	0.697826	0.697976	0.677468	0.691844	4	1.82019	1.85062	1.85344	1.86687	1.84778	4	-1.13323	-1.14618	-1.14732	-1.18451	-1.15281	4
LOC108211251	NC_030383.1	42664374	42669715	product=enhanced ethylene response protein 5	-0.369762	-0.373557	-0.373515	-0.374351	-0.372796	4	NA	NA	NA	NA	#DIV/0!	0	NA	-0.264441	-0.264396	-0.264861	-0.264566	3
LOC108204028	NC_030381.1	18948976	18958711	product=pathogenesis-related homeodomain protein-like	-0.589038	-0.593206	-0.593224	-0.598005	-0.593368	4	NA	NA	NA	NA	#DIV/0!	0	-0.328932	-0.324523	-0.324387	-0.323843	-0.325421	4
LOC108213075	NC_030383.1	42693596	42695777	product=ubiquitin-related modifier 1 homolog 2-like	-1.08497	-1.09141	-1.09154	-1.08994	-1.08946	4	-1.22935	-1.21367	-1.21376	-1.2126	-1.21734	4	NA	NA	NA	NA	#DIV/0!	0
LOC108213046	NC_030383.1	42717024	42719137	product=tetraspanin-2-like	-0.959528	-0.965983	-0.965935	-0.96683	-0.964569	4	-0.533771	-0.516918	-0.516838	-0.518031	-0.521389	4	-0.44535	-0.442474	-0.442489	-0.442076	-0.443097	4
LOC108213082	NC_030383.1	42726473	42732447	NA	2.05308	2.0584	2.05864	2.05535	2.05637	4	2.18291	2.20803	2.20752	2.21207	2.20263	4	NA	NA	NA	NA	#DIV/0!	0
LOC108205240	NC_030381.1	18982484	18984115	product=peamaclein-like	-0.921224	-0.930348	-0.930394	-0.943517	-0.931371	4	-1.0436	-1.02954	-1.02969	-1.04176	-1.03615	4	NA	NA	NA	NA	#DIV/0!	0
LOC108213031	NC_030383.1	42813614	42817935	product=pollen-specific protein SF21-like	-0.45224	-0.457019	-0.456806	-0.457378	-0.455861	4	0.616514	0.637029	0.637477	0.634057	0.631269	4	-1.08225	-1.08757	-1.0877	-1.08557	-1.08577	4
LOC108212999	NC_030383.1	42866890	42872385	product=uncharacterized LOC108212999	-1.30541	-1.31386	-1.31372	-1.31924	-1.31306	4	-1.28667	-1.2723	-1.27219	-1.2754	-1.27664	4	NA	NA	NA	NA	#DIV/0!	0
LOC108213053	NC_030383.1	42872406	42875063	product=probable caffeoyl-CoA O-methyltransferase At4g26220	3.60349	3.7033	3.70011	3.6912	3.67452	4	3.17208	3.24039	3.24475	3.21372	3.21774	4	NA	NA	NA	NA	#DIV/0!	0
LOC108213057	NC_030383.1	42876362	42879535	product=probable caffeoyl-CoA O-methyltransferase At4g26220	3.61536	3.66073	3.66094	3.68295	3.655	4	5.531	5.62061	5.61958	5.59743	5.59215	4	-1.60122	NA	NA	NA	-1.60122	1
LOC108213052	NC_030383.1	42880169	42882533	product=probable caffeoyl-CoA O-methyltransferase At4g26220	-0.519515	-0.526679	-0.526747	-0.539243	-0.528046	4	NA	NA	NA	NA	#DIV/0!	0	NA	NA	NA	NA	#DIV/0!	0
LOC108213015	NC_030383.1	42891816	42896413	product=histone acetyltransferase type B catalytic subunit	-0.41621	-0.419088	-0.419154	-0.422525	-0.419245	4	NA	NA	NA	NA	#DIV/0!	0	-0.505967	-0.502194	-0.502299	-0.50101	-0.502867	4
LOC108213060	NC_030383.1	42948409	42952773	product=vacuolar protein sorting-associated protein 32 homolog 2-like	0.665702	0.665426	0.665571	0.668276	0.666244	4	1.06094	1.08211	1.08217	1.0816	1.0767	4	-0.410806	-0.409965	-0.409845	-0.409005	-0.409905	4
LOC108213039	NC_030383.1	43005331	43007947	product=inositol oxygenase 1	1.78357	1.78793	1.78788	1.78248	1.78546	4	3.66324	3.69727	3.69907	3.72829	3.69697	4	-1.8764	-1.9022	-1.90357	-1.94188	-1.90601	4
LOC108213007	NC_030383.1	43008714	43012426	product=gamma-glutamyltranspeptidase 3-like	2.81347	2.83669	2.83764	2.83364	2.83036	4	3.47968	3.52353	3.52239	3.52269	3.51207	4	NA	NA	NA	NA	#DIV/0!	0
LOC108213009	NC_030383.1	43012706	43016482	product=ATP-dependent 6-phosphofructokinase 6-like	1.35273	1.41523	1.41556	1.39952	1.39576	4	5.46121	6.07899	6.07883	6.07554	5.92364	4	-2.73895	NA	NA	NA	-2.73895	1
LOC108213013	NC_030383.1	43022439	43026833	product=NAC domain-containing protein 91	4.47311	4.5729	4.57379	4.53785	4.53941	4	3.8916	3.95521	3.95474	3.93464	3.93405	4	NA	NA	NA	NA	#DIV/0!	0
LOC108213024	NC_030383.1	43040437	43042039	product=leucine-rich repeat extensin-like protein 4	2.15268	2.16775	2.16741	2.16562	2.16336	4	3.40295	3.45279	3.45317	3.48206	3.44774	4	-1.19433	-1.27264	-1.27155	-1.31486	-1.26334	4
LOC108213047	NC_030383.1	43043694	43049715	product=acid phosphatase 1-like	0.833708	0.834431	0.834656	0.833076	0.833968	4	0.914339	0.937133	0.938471	0.975217	0.94129	4	NA	NA	NA	NA	#DIV/0!	0
LOC108213001	NC_030383.1	43062089	43065624	product=cellulose synthase-like protein H1	-3.11915	-3.4543	-3.46297	-3.85999	-3.4741	4	-3.64533	-3.83206	-3.83708	-4.20865	-3.88078	4	NA	NA	NA	NA	#DIV/0!	0
LOC108213051	NC_030383.1	43073630	43077933	product=derlin-1	0.478471	0.477431	0.477561	0.473273	0.476684	4	NA	NA	NA	NA	#DIV/0!	0	0.634785	0.645469	0.645715	0.641863	0.641958	4
LOC108213025	NC_030383.1	43079031	43083255	product=mitogen-activated protein kinase kinase 6	-0.665969	-0.673196	-0.673515	-0.661908	-0.668647	4	-1.25273	-1.23926	-1.23907	-1.23898	-1.24251	4	0.557896	0.572858	0.572375	0.585305	0.572108	4
LOC108213030	NC_030383.1	43084617	43086883	product=uncharacterized LOC108213030	-7.11532	-7.25847	-7.26181	-7.39019	-7.25645	4	-4.49063	-4.57135	-4.57323	-4.71749	-4.58818	4	-2.64752	-2.6785	-2.67808	-2.66392	-2.66701	4
LOC108213006	NC_030383.1	43116450	43121460	product=probable glutamate carboxypeptidase 2	1.70413	1.79058	1.79167	1.73928	1.75642	4	5.81322	6.7546	6.75458	6.28277	6.40129	4	-2.43179	NA	NA	NA	-2.43179	1
LOC108213004	NC_030383.1	43139491	43143875	product=probable glutamate carboxypeptidase 2	1.48906	1.50067	1.5007	1.50587	1.49907	4	1.17288	1.19814	1.19863	1.20687	1.19413	4	NA	NA	NA	NA	#DIV/0!	0
LOC108213081	NC_030383.1	43152458	43155709	NA	1.80261	1.80731	1.80735	1.80108	1.80459	4	4.25848	4.29134	4.29131	4.28343	4.28114	4	-2.44746	-2.4772	-2.47694	-2.47665	-2.46956	4
LOC108212759	NC_030383.1	43166652	43172999	product=probable protein phosphatase 2C 6	-1.27324	-1.28767	-1.28796	-1.29052	-1.28485	4	-3.39576	-3.39045	-3.39005	-3.39569	-3.39299	4	2.08738	2.11179	2.11143	2.11427	2.10622	4
LOC108213034	NC_030383.1	43220838	43225262	product=probable 2-oxoglutarate-dependent dioxygenase At3g49630	1.19754	1.20777	1.20804	1.23435	1.21193	4	0.942162	0.965133	0.964795	0.970328	0.960605	4	NA	NA	NA	NA	#DIV/0!	0
LOC108213036	NC_030383.1	43226237	43230695	product=probable 2-oxoglutarate-dependent dioxygenase At3g49630	1.95645	1.97004	1.96989	1.96722	1.9659	4	1.20196	1.22703	1.22752	1.22413	1.22016	4	0.717145	0.748076	0.747387	0.751676	0.741071	4
LOC108213050	NC_030383.1	43256802	43258877	product=uncharacterized LOC108213050	3.19899	3.27776	3.27882	3.25586	3.25286	4	0.910867	0.937307	0.937712	0.916623	0.925627	4	2.14664	2.3457	2.34775	2.34574	2.29646	4
LOC108212760	NC_030383.1	43267471	43281462	product=uncharacterized LOC108212760	-2.33335	-2.42093	-2.42101	-2.40348	-2.39469	4	-1.51316	-1.54152	-1.54329	-1.51948	-1.52936	4	NA	-0.873151	-0.871244	-0.881688	-0.875361	3
LOC108213048	NC_030383.1	43298351	43299483	product=ethylene-responsive transcription factor ERF039-like	-2.47284	-2.50701	-2.50773	-2.49303	-2.49515	4	NA	-0.65373	NA	NA	-0.65373	1	-1.80053	-1.84659	-1.84753	-1.82757	-1.83055	4
LOC108213023	NC_030383.1	43325585	43331494	product=protein CASEIN KINASE I-LIKE 3-like	-0.675739	-0.679401	-0.679456	-0.680436	-0.678758	4	-0.448925	-0.430849	-0.430894	-0.431729	-0.435599	4	-0.247039	-0.241812	-0.241857	-0.241402	-0.243027	4
LOC108213069	NC_030383.1	43339049	43339680	product=transmembrane protein 234 homolog	0.864706	0.87405	0.873376	0.88736	0.874873	4	NA	NA	NA	NA	#DIV/0!	0	0.709727	0.740001	0.739543	0.747799	0.734268	4
LOC108213079	NC_030383.1	43343839	43345198	product=probable xyloglucan endotransglucosylase/hydrolase protein 26	4.78102	5.11191	5.11157	4.94666	4.98779	4	NA	NA	NA	NA	#DIV/0!	0	4.17857	5.00976	5.00984	4.83262	4.7577	4
LOC108213083	NC_030383.1	43344218	43347357	NA	6.36162	7.52603	7.52713	7.0373	7.11302	4	NA	-0.537317	-0.536592	-0.540375	-0.538094	3	5.84321	8.08867	8.08919	7.58479	7.40146	4
LOC108213065	NC_030383.1	43351274	43353117	product=protein SPEAR1	-2.08964	-2.1425	-2.14161	-2.1425	-2.12906	4	NA	1.09629	1.09834	1.11116	1.10193	3	-3.00239	-3.23283	-3.23372	-3.24112	-3.17751	4
LOC108212998	NC_030383.1	43375821	43384018	product=uncharacterized LOC108212998	-0.926445	-0.932214	-0.932245	-0.931934	-0.930709	4	-0.526821	-0.509069	-0.50925	-0.510208	-0.513837	4	-0.419621	-0.416305	-0.416067	-0.417635	-0.417407	4
LOC108221721	NC_030381.1	19060392	19064288	product=probable protein phosphatase 2C 63	-0.79377	-0.803434	-0.803724	-0.802593	-0.80088	4	-1.02844	-1.01375	-1.01388	-1.02352	-1.0199	4	NA	NA	NA	NA	#DIV/0!	0
LOC108213043	NC_030383.1	43402186	43405116	product=auxin-responsive protein IAA27	1.30277	1.30504	1.30498	1.301	1.30345	4	0.597911	0.617938	0.617967	0.617846	0.612916	4	0.68173	0.694058	0.693995	0.686769	0.689138	4
LOC108211713	NC_030383.1	43470979	43473411	product=probable protein ABIL1	5.54136	5.9931	5.99467	5.87606	5.8513	4	6.63213	7.23685	7.23476	7.25805	7.09045	4	NA	NA	NA	NA	#DIV/0!	0
LOC108215037	NC_030383.1	43497118	43501573	product=pentatricopeptide repeat-containing protein At5g21222-like	3.65515	3.86478	3.86411	3.77618	3.79005	4	1.66575	1.74016	1.74666	1.84491	1.74937	4	1.5777	NA	NA	NA	1.5777	1
LOC108214174	NC_030383.1	43513304	43517007	product=probable chlorophyll(ide) b reductase NYC1%2C chloroplastic	1.291	1.31216	1.3133	1.30424	1.30517	4	-1.42063	-1.4112	-1.41115	-1.40762	-1.41265	4	2.64107	2.72829	2.7292	2.71683	2.70385	4
LOC108211097	NC_030383.1	43579186	43580427	product=heat stress transcription factor C-1-like	-1.69431	-1.73119	-1.73142	-1.71377	-1.71767	4	NA	NA	NA	NA	#DIV/0!	0	-1.70253	-1.80139	-1.80033	-1.81085	-1.77877	4
LOC108211339	NC_030383.1	43664604	43666341	product=probable esterase KAI2	-1.90039	-1.95489	-1.95483	-1.97681	-1.94673	4	-1.52671	-1.5371	-1.53704	-1.53674	-1.5344	4	NA	NA	NA	NA	#DIV/0!	0
LOC108214709	NC_030383.1	43668099	43677073	product=3-hydroxyisobutyryl-CoA hydrolase-like protein 3%2C mitochondrial	-0.566118	-0.569533	-0.569582	-0.570942	-0.569044	4	-0.566721	-0.548689	-0.548692	-0.548599	-0.553175	4	NA	NA	NA	NA	#DIV/0!	0
LOC108215038	NC_030383.1	43680965	43684901	NA	0.523419	0.523329	0.523351	0.52124	0.522835	4	0.829929	0.851096	0.851029	0.847882	0.844984	4	-0.324184	-0.320852	-0.320701	-0.324153	-0.322473	4
LOC108213245	NC_030383.1	43695641	43698606	product=F-box/FBD/LRR-repeat protein At1g13570-like	-1.92085	-1.93852	-1.93809	-1.94734	-1.9362	4	-1.95438	-1.9456	-1.94491	-1.9582	-1.95078	4	NA	NA	NA	NA	#DIV/0!	0
LOC108211500	NC_030383.1	43700692	43703936	product=F-box/FBD/LRR-repeat protein At1g13570-like	-1.56029	-1.568	-1.56794	-1.57047	-1.56668	4	-1.10606	-1.09035	-1.09029	-1.08746	-1.09354	4	-0.474184	-0.471186	-0.471258	-0.473805	-0.472608	4
LOC108215303	NC_030383.1	43711153	43726913	product=F-box/FBD/LRR-repeat protein At1g13570-like	-0.625616	-0.630996	-0.630995	-0.625622	-0.628307	4	7.21483	7.33452	7.33437	7.34081	7.30613	4	-7.5823	-7.95741	-7.95846	-7.97138	-7.86739	4
LOC108215437	NC_030383.1	43783909	43787717	product=expansin-A6-like	-0.625717	-0.631022	-0.630982	-0.632392	-0.630028	4	-0.521901	-0.50496	-0.504946	-0.50842	-0.510057	4	NA	NA	NA	NA	#DIV/0!	0
LOC108210658	NC_030383.1	43799981	43804720	product=RHOMBOID-like protein 2	-0.438502	-0.443724	-0.443617	-0.449556	-0.44385	4	0.538181	0.558124	0.558123	0.554173	0.55215	4	-0.994203	-0.995481	-0.995124	-0.999241	-0.996012	4
LOC108210532	NC_030383.1	43927804	43930621	product=hsp70 nucleotide exchange factor FES1-like	-1.04862	-1.05797	-1.05803	-1.0658	-1.05761	4	-1.00348	-0.988786	-0.988869	-1.0002	-0.995335	4	NA	NA	NA	NA	#DIV/0!	0
LOC108211561	NC_030383.1	43934004	43937457	product=glucose-induced degradation protein 4 homolog	-0.360196	-0.363873	-0.363807	-0.36408	-0.362989	4	NA	-0.243412	-0.243438	-0.24353	-0.24346	3	NA	NA	NA	NA	#DIV/0!	0
LOC108206932	NC_030381.1	19121616	19127213	product=uncharacterized LOC108206932	-2.1508	-2.1722	-2.17196	-2.17076	-2.16643	4	-1.91894	-1.9129	-1.91222	-1.91717	-1.91531	4	NA	NA	NA	NA	#DIV/0!	0
LOC108212781	NC_030383.1	43998112	44000225	product=eukaryotic translation initiation factor 4B3-like	5.88387	8.78419	8.78454	6.70439	7.53925	4	4.81867	5.34253	5.34109	5.64856	5.28771	4	NA	NA	NA	NA	#DIV/0!	0
LOC108213816	NC_030383.1	44020267	44021515	product=uncharacterized LOC108213816	3.28681	3.51152	3.51354	3.71518	3.50676	4	4.20719	4.37378	4.37261	4.29528	4.31222	4	NA	NA	NA	NA	#DIV/0!	0
LOC108212785	NC_030383.1	44037369	44040019	product=uncharacterized LOC108212785	7.67489	10.7013	10.7013	8.61444	9.423	4	4.38426	4.50074	4.50079	4.44342	4.4573	4	NA	NA	NA	NA	#DIV/0!	0
LOC108214474	NC_030383.1	44079547	44085413	product=transcription factor LHW-like	0.988647	0.98862	0.988624	0.988446	0.988584	4	1.2948	1.31597	1.3159	1.32041	1.31177	4	-0.324498	-0.320463	-0.320512	-0.328993	-0.323616	4
LOC108199832	NC_030381.1	943288	946060	product=short-chain dehydrogenase TIC 32%2C chloroplastic-like	4.50016	4.53443	4.53507	4.52742	4.52427	4	1.25827	1.28063	1.28048	1.28249	1.27546	4	3.16324	3.26254	3.26366	3.25048	3.23498	4
LOC108215026	NC_030383.1	44159899	44168601	product=serine/threonine-protein kinase ATG1c-like	-0.385633	-0.388984	-0.389029	-0.389044	-0.388172	4	-0.315428	-0.297264	-0.297404	-0.297162	-0.301814	4	NA	NA	NA	NA	#DIV/0!	0
LOC108215077	NC_030383.1	44169882	44174432	product=BEL1-like homeodomain protein 9	4.896	5.30983	5.30734	5.32671	5.20997	4	2.60818	2.73919	2.75788	3.02301	2.78207	4	NA	NA	NA	NA	#DIV/0!	0
LOC108210968	NC_030383.1	44227532	44228801	product=probable glutathione S-transferase	3.71252	3.80099	3.80087	3.80074	3.77878	4	NA	-0.614933	NA	NA	-0.614933	1	4.15272	4.42506	4.42077	4.38609	4.34616	4
LOC108211468	NC_030383.1	44234298	44235540	product=probable glutathione S-transferase	3.2509	3.29842	3.29879	3.2324	3.27013	4	4.28582	4.36048	4.37418	4.36783	4.34708	4	-0.997429	-1.05544	-1.05667	-1.13705	-1.06165	4
LOC108211221	NC_030383.1	44240056	44241247	product=probable glutathione S-transferase	4.04753	4.16255	4.16469	4.15124	4.1315	4	2.39955	2.44604	2.44667	2.40712	2.42484	4	1.49751	1.72527	1.72445	1.74829	1.67388	4
LOC108211220	NC_030383.1	44241340	44242895	product=probable glutathione S-transferase	1.65063	1.6653	1.66546	1.65505	1.65911	4	NA	NA	NA	NA	#DIV/0!	0	1.7583	1.80685	1.80663	1.80495	1.79418	4
LOC108213210	NC_030383.1	44244066	44245221	product=probable glutathione S-transferase	3.22122	3.34974	3.35485	3.25888	3.29617	4	4.67465	4.82483	4.83093	4.67083	4.75031	4	NA	NA	NA	NA	#DIV/0!	0
LOC108211198	NC_030383.1	44262173	44266004	product=probable serine/threonine-protein kinase At5g41260	6.55686	7.14011	7.14033	6.87622	6.92838	4	4.94602	5.07232	5.07204	5.01069	5.02527	4	NA	NA	NA	NA	#DIV/0!	0
LOC108205328	NC_030381.1	19187391	19191260	product=protein SYM1-like	-1.67311	-1.68355	-1.68354	-1.68303	-1.68081	4	-0.701249	-0.686146	-0.686621	-0.683738	-0.689439	4	-0.982531	-0.991393	-0.990439	-0.987877	-0.98806	4
LOC108210565	NC_030383.1	44345705	44347572	product=arogenate dehydratase/prephenate dehydratase 6%2C chloroplastic	1.83105	1.84244	1.84223	1.86102	1.84418	4	2.18928	2.22536	2.23145	2.31671	2.2407	4	NA	NA	NA	NA	#DIV/0!	0
LOC108215411	NC_030383.1	44387096	44388009	product=stress-response A/B barrel domain-containing protein At5g22580	1.58864	1.62353	1.6229	1.61186	1.61173	4	0.729039	0.757738	0.757355	0.748898	0.748257	4	NA	0.873747	0.873102	0.868959	0.871936	3
LOC108215410	NC_030383.1	44389703	44393843	product=endo-1%2C3%3B1%2C4-beta-D-glucanase-like	0.943251	0.94691	0.946899	0.959986	0.949262	4	1.68722	1.71153	1.71159	1.70922	1.70489	4	-0.752718	-0.759813	-0.759127	-0.738811	-0.752617	4
LOC108210747	NC_030383.1	44407450	44411059	product=tRNA dimethylallyltransferase 2	-0.510354	-0.515689	-0.51553	-0.5166	-0.514543	4	-1.28351	-1.26863	-1.26847	-1.26818	-1.2722	4	0.747048	0.759367	0.759447	0.758329	0.756048	4
LOC108214926	NC_030383.1	44460911	44468618	product=protein HIRA	-0.545404	-0.549126	-0.549139	-0.549606	-0.548319	4	-0.413119	-0.394781	-0.394751	-0.392555	-0.398802	4	NA	NA	NA	NA	#DIV/0!	0
LOC108196684	NC_030381.1	19211855	19212713	NA	-1.29066	-1.30105	-1.30072	-1.30338	-1.29895	4	3.46985	3.53481	3.5331	3.5435	3.52031	4	-4.68615	-4.83062	-4.82931	-4.84726	-4.79833	4
LOC108214490	NC_030383.1	44478591	44480257	product=beta-1%2C6-galactosyltransferase GALT29A	0.651974	0.653229	0.653151	0.652898	0.652813	4	0.769336	0.790299	0.790631	0.783544	0.783453	4	NA	NA	NA	NA	#DIV/0!	0
LOC108212803	NC_030383.1	44482084	44487460	product=poly [ADP-ribose] polymerase 3	-7.70285	-8.82287	-8.83424	-9.26458	-8.65614	4	-7.90134	-8.73692	-8.75052	-9.16558	-8.63859	4	NA	NA	NA	NA	#DIV/0!	0
LOC108211904	NC_030383.1	44507587	44510447	product=uncharacterized LOC108211904	5.16226	5.4441	5.43665	5.89305	5.48402	4	2.97227	3.03753	3.03665	3.01909	3.01638	4	1.67793	NA	NA	NA	1.67793	1
LOC108215301	NC_030383.1	44514597	44517966	product=uncharacterized LOC108215301	2.13056	2.15334	2.15241	2.13619	2.14312	4	NA	NA	NA	NA	#DIV/0!	0	1.8611	1.91311	1.91348	1.91404	1.90043	4
LOC108196671	NC_030381.1	19212947	19213557	NA	-1.40869	-1.41793	-1.41807	-1.41528	-1.41499	4	5.531	5.67339	5.67326	5.59692	5.61864	4	-6.62724	-7.08402	-7.08402	-7.00541	-6.95017	4
LOC108212804	NC_030383.1	44663162	44663845	product=uncharacterized LOC108212804	8.89433	12.0293	12.0294	9.94256	10.7239	4	9.55702	12.2057	12.2057	10.2884	11.0642	4	NA	NA	NA	NA	#DIV/0!	0
LOC108212807	NC_030383.1	44704502	44707243	product=uncharacterized protein At2g27730%2C mitochondrial-like	-0.656073	-0.660912	-0.660922	-0.658133	-0.65901	4	NA	NA	NA	NA	#DIV/0!	0	-0.463325	-0.460493	-0.46041	-0.454523	-0.459688	4
LOC108196678	NC_030381.1	19213687	19215817	NA	-2.28127	-2.32327	-2.32309	-2.35794	-2.32139	4	NA	-0.782958	NA	-0.819837	-0.801398	2	-1.50184	-1.53409	-1.53382	-1.53461	-1.52609	4
LOC108213752	NC_030383.1	44720556	44722359	product=uncharacterized LOC108213752	3.42685	3.50997	3.51214	3.59303	3.5105	4	2.36825	2.41119	2.41162	2.43797	2.40726	4	NA	1.1073	NA	NA	1.1073	1
LOC108211787	NC_030383.1	44737556	44739265	product=uncharacterized LOC108211787	-1.44688	-1.46993	-1.46931	-1.48678	-1.46823	4	-2.27839	-2.28014	-2.28115	-2.29155	-2.28281	4	0.793132	0.816002	0.816012	0.813549	0.809674	4
LOC108211806	NC_030383.1	44752878	44754767	product=NAC domain-containing protein 90	2.52158	2.69539	2.70119	2.70285	2.65525	4	2.52594	2.6362	2.63835	2.54957	2.58752	4	NA	NA	NA	NA	#DIV/0!	0
LOC108214492	NC_030383.1	44784947	44793938	product=OTU domain-containing protein 5	-0.37858	-0.381915	-0.381892	-0.380505	-0.380723	4	-0.447158	-0.429001	-0.429001	-0.428858	-0.433505	4	NA	NA	NA	NA	#DIV/0!	0
LOC108212818	NC_030383.1	44879451	44880473	product=F-box protein At2g27310-like	1.55799	1.56312	1.56311	1.55383	1.55951	4	4.23564	4.27619	4.27771	4.28043	4.26749	4	-2.65751	-2.70591	-2.7048	-2.72383	-2.69801	4
LOC108194311	NC_030381.1	19236029	19242267	product=BTB/POZ domain-containing protein NPY2-like	1.01026	1.01532	1.01589	1.01208	1.01339	4	2.01187	2.0478	2.04826	2.0823	2.04756	4	-0.981126	-1.02108	-1.02123	-1.07004	-1.02337	4
LOC108212819	NC_030383.1	44907154	44908149	product=F-box protein At2g27310-like	-2.05133	-2.11271	-2.11305	-2.08714	-2.09106	4	-2.22409	-2.23757	-2.2378	-2.27415	-2.2434	4	NA	NA	NA	NA	#DIV/0!	0
LOC108211252	NC_030383.1	44909380	44910994	product=photosystem I subunit O	2.32592	2.42059	2.41943	2.39203	2.38949	4	NA	NA	NA	NA	#DIV/0!	0	2.01595	2.31079	2.30999	2.17813	2.20371	4
LOC108210690	NC_030383.1	44912340	44914323	product=probable aldo-keto reductase 2	3.83683	4.04089	4.03587	4.13607	4.01241	4	3.43629	3.47128	3.47288	3.5169	3.47433	4	NA	NA	NA	NA	#DIV/0!	0
LOC108212820	NC_030383.1	44914646	44919340	product=disease resistance protein RFL1-like	3.53196	3.57253	3.57291	3.55854	3.55899	4	3.6365	3.68588	3.68466	3.67753	3.67114	4	NA	NA	NA	NA	#DIV/0!	0
LOC108210691	NC_030383.1	44919343	44921607	product=probable aldo-keto reductase 5	3.41798	3.46272	3.46303	3.4484	3.44803	4	3.57877	3.64419	3.64541	3.68948	3.63946	4	NA	NA	NA	NA	#DIV/0!	0
LOC108213267	NC_030383.1	44923019	44925087	product=probable aldo-keto reductase 5	6.03023	7.23935	7.23946	6.71489	6.80598	4	2.20579	2.31661	2.33006	2.4763	2.33219	4	2.39131	NA	NA	NA	2.39131	1
LOC108213920	NC_030383.1	44945008	44945658	product=NDR1/HIN1-like protein 12	-1.39355	-1.45613	-1.4569	-1.40733	-1.42848	4	2.03607	NA	NA	NA	2.03607	1	-3.061	-3.66371	-3.66422	-3.55575	-3.48617	4
LOC108205529	NC_030381.1	19248519	19249611	product=zinc finger protein ZAT10-like	0.384353	0.382739	0.382765	0.377869	0.381931	4	0.835333	0.856275	0.856268	0.853346	0.850305	4	-0.470176	-0.466799	-0.466957	-0.467434	-0.467841	4
LOC108213207	NC_030383.1	44994937	44996669	NA	-4.00859	-4.4318	-4.43158	-4.26898	-4.28524	4	-3.31179	NA	NA	NA	-3.31179	1	NA	NA	NA	NA	#DIV/0!	0
LOC108204133	NC_030381.1	19259538	19267321	product=zinc finger protein-like 1 homolog	-0.430175	-0.434636	-0.434534	-0.436813	-0.43404	4	NA	-0.366798	-0.366752	-0.366003	-0.366517	3	NA	NA	NA	NA	#DIV/0!	0
LOC108213511	NC_030383.1	45021372	45022730	product=E3 ubiquitin-protein ligase PUB24-like	3.93555	4.17321	4.17152	4.10835	4.09716	4	5.73607	6.17615	6.17713	5.92441	6.00344	4	NA	NA	NA	NA	#DIV/0!	0
LOC108214564	NC_030383.1	45035593	45049130	product=serine/threonine-protein phosphatase BSL3	-0.384678	-0.387531	-0.387595	-0.392209	-0.388003	4	-0.39666	-0.378455	-0.378509	-0.382825	-0.384112	4	NA	NA	NA	NA	#DIV/0!	0
LOC108214765	NC_030383.1	45063521	45066123	product=dnaJ protein homolog	-0.893135	-0.899383	-0.899377	-0.904757	-0.899163	4	-0.732655	-0.716155	-0.716149	-0.72126	-0.721555	4	-0.182336	NA	NA	NA	-0.182336	1
LOC108213633	NC_030383.1	45097807	45099644	product=ubiquitin-60S ribosomal protein L40-like	4.67345	5.34407	5.34401	5.61879	5.24508	4	-3.69957	-3.70549	-3.70545	-3.72081	-3.70783	4	7.70201	9.06772	9.06728	9.34598	8.79575	4
LOC108215005	NC_030383.1	45134237	45142663	product=outer envelope protein 61	-0.434837	-0.439229	-0.439138	-0.440593	-0.438449	4	NA	NA	NA	NA	#DIV/0!	0	-0.486832	-0.483163	-0.482964	-0.484249	-0.484302	4
LOC108215409	NC_030383.1	45190348	45193319	product=microfibrillar-associated protein 1-like	0.694352	0.700774	0.70149	0.688064	0.69617	4	NA	NA	NA	NA	#DIV/0!	0	0.483556	0.495523	0.495832	0.512571	0.496871	4
LOC108214922	NC_030383.1	45210286	45229923	product=uncharacterized LOC108214922	-0.510682	-0.514627	-0.514712	-0.513837	-0.513464	4	-0.77926	-0.762496	-0.762345	-0.758318	-0.765605	4	NA	NA	NA	NA	#DIV/0!	0
LOC108212826	NC_030383.1	45233575	45237252	product=putative disease resistance protein At1g50180	2.59907	2.8423	2.84152	2.75291	2.75895	4	-1.72741	-1.73409	-1.73407	-1.72755	-1.73078	4	4.01181	4.58554	4.58478	4.48697	4.41727	4
LOC108214283	NC_030383.1	45248834	45254112	product=probable disease resistance protein RF9	3.88596	4.01906	4.02127	4.04634	3.99316	4	-2.09384	-2.08426	-2.08381	-2.08527	-2.08679	4	5.78311	6.10425	6.10533	6.13863	6.03283	4
LOC108210960	NC_030383.1	45259078	45262457	NA	2.48922	2.68746	2.68647	2.62587	2.62226	4	2.11879	2.22706	2.22799	2.1942	2.19201	4	NA	NA	NA	NA	#DIV/0!	0
LOC108212830	NC_030383.1	45287895	45288860	product=F-box/kelch-repeat protein At3g06240-like	3.63134	3.95802	3.96029	4.24661	3.94907	4	6.07011	6.99256	6.99124	6.54671	6.65016	4	NA	NA	NA	NA	#DIV/0!	0
LOC108213172	NC_030383.1	45295591	45296540	product=uncharacterized LOC108213172	0.450408	0.450108	0.45006	0.450358	0.450233	4	2.06117	2.08764	2.08744	2.09335	2.0824	4	-1.61444	-1.63062	-1.63032	-1.63711	-1.62812	4
LOC108195064	NC_030381.1	19292869	19293450	product=uncharacterized LOC108195064	2.0988	2.13113	2.12722	2.08986	2.11175	4	1.05898	1.08667	1.08429	1.02656	1.06412	4	1.01085	1.05016	1.04931	1.06731	1.04441	4
LOC108214837	NC_030383.1	45315351	45325049	product=sorting nexin 2B	-0.51932	-0.523472	-0.523547	-0.522145	-0.522121	4	NA	NA	NA	NA	#DIV/0!	0	-0.342262	-0.338472	-0.338612	-0.335	-0.338587	4
LOC108213872	NC_030383.1	45364014	45367657	product=uncharacterized LOC108213872	4.71294	4.81917	4.81746	4.81064	4.79005	4	2.62634	2.66392	2.6643	2.65807	2.65316	4	1.84907	2.16081	2.15818	2.16003	2.08202	4
LOC108211298	NC_030383.1	45369051	45374799	product=protein FLX-like 1	-0.847002	-0.85205	-0.852229	-0.851203	-0.850621	4	-0.637278	-0.620108	-0.620004	-0.617928	-0.623829	4	NA	NA	NA	NA	#DIV/0!	0
LOC108204392	NC_030381.1	19307867	19313092	product=TMV resistance protein N-like	1.08794	1.09235	1.09157	1.10379	1.09391	4	1.61215	1.63532	1.63531	1.63309	1.62897	4	-0.530645	-0.535638	NA	-0.527563	-0.531282	3
LOC108211689	NC_030383.1	45377468	45380719	product=glucan endo-1%2C3-beta-glucosidase 9	-0.831176	-0.839433	-0.839522	-0.838101	-0.837058	4	NA	NA	NA	NA	#DIV/0!	0	-0.574349	-0.578371	-0.578843	-0.574357	-0.57648	4
LOC108210908	NC_030383.1	45401341	45404886	product=gamma-interferon-inducible lysosomal thiol reductase	1.35	1.35161	1.3516	1.34995	1.35079	4	1.59511	1.61788	1.61803	1.62602	1.61426	4	NA	NA	NA	NA	#DIV/0!	0
LOC108211419	NC_030383.1	45410275	45411577	product=protein LIGHT-DEPENDENT SHORT HYPOCOTYLS 6-like	2.26788	2.41011	2.40786	2.40545	2.37283	4	2.09764	2.21201	2.21718	2.24615	2.19324	4	NA	NA	NA	NA	#DIV/0!	0
LOC108212837	NC_030383.1	45507596	45509540	product=probable disease resistance RPP8-like protein 2	1.67645	1.80449	1.80426	1.76271	1.76198	4	NA	1.35261	1.34797	1.49423	1.39827	3	NA	NA	NA	NA	#DIV/0!	0
LOC108211938	NC_030383.1	45516534	45521417	product=probable disease resistance protein RF9	2.61437	2.73709	2.73734	2.67376	2.69064	4	1.71091	1.77518	1.77453	1.75617	1.7542	4	NA	NA	NA	NA	#DIV/0!	0
LOC108214919	NC_030383.1	45528993	45535244	product=probable WRKY transcription factor 33	-4.11753	-4.24702	-4.25018	-4.11233	-4.18177	4	-4.57529	-4.58591	-4.58582	-4.60846	-4.58887	4	NA	NA	NA	NA	#DIV/0!	0
LOC108205394	NC_030381.1	19340761	19346405	NA	6.22982	6.99904	6.99709	7.00495	6.80772	4	NA	NA	NA	NA	#DIV/0!	0	5.42522	7.05947	7.05769	7.05693	6.64983	4
LOC108215335	NC_030383.1	45590846	45596266	product=charged multivesicular body protein 7	0.478192	0.477214	0.477499	0.473935	0.47671	4	0.429697	0.449552	0.449412	0.451439	0.445025	4	NA	NA	NA	NA	#DIV/0!	0
LOC108213817	NC_030383.1	45607852	45608953	product=auxin-responsive protein IAA20	-0.382812	-0.387278	-0.387232	-0.381628	-0.384737	4	1.3283	1.35298	1.35399	1.38315	1.3546	4	-1.71035	-1.73203	-1.73399	-1.76402	-1.7351	4
LOC108211890	NC_030383.1	45619826	45624014	product=uncharacterized LOC108211890	-0.818533	-0.827477	-0.827375	-0.831637	-0.826255	4	NA	-0.47964	-0.479324	-0.491065	-0.483343	3	NA	NA	NA	NA	#DIV/0!	0
LOC108215311	NC_030383.1	45628895	45632690	product=L-cysteine desulfhydrase	-0.533455	-0.537637	-0.537603	-0.538362	-0.536764	4	-0.639903	-0.62269	-0.62252	-0.621267	-0.626595	4	NA	NA	NA	NA	#DIV/0!	0
LOC108215396	NC_030383.1	45633470	45642415	NA	-1.73196	-1.81339	-1.81236	-1.79693	-1.78866	4	NA	NA	NA	NA	#DIV/0!	0	-2.24405	-2.56213	-2.56361	-2.54672	-2.47913	4
LOC108215395	NC_030383.1	45642780	45643649	NA	-6.99126	-9.81061	-9.8103	-7.8856	-8.62444	4	NA	NA	NA	NA	#DIV/0!	0	-4.70396	-5.68106	-5.68119	-5.51638	-5.39565	4
LOC108211304	NC_030383.1	45647044	45650797	product=protein FAM192A	0.999988	1.00401	1.00393	0.999851	1.00194	4	0.738794	0.761501	0.761287	0.757058	0.75466	4	NA	NA	NA	NA	#DIV/0!	0
LOC108215388	NC_030383.1	45660611	45663351	product=uncharacterized LOC108215388	-0.526364	-0.530595	-0.530526	-0.531291	-0.529694	4	NA	NA	-0.249794	-0.249154	-0.249474	2	-0.278563	-0.274026	-0.274175	-0.274372	-0.275284	4
LOC108214493	NC_030383.1	45689013	45691828	product=S-adenosylmethionine synthase 5-like	-1.62477	-1.63812	-1.63811	-1.63634	-1.63433	4	1.07831	1.10236	1.10236	1.09134	1.09359	4	-2.7039	-2.73476	-2.73471	-2.72117	-2.72364	4
LOC108212845	NC_030383.1	45717625	45725385	product=uncharacterized LOC108212845	-3.20284	-3.57674	-3.55847	-4.36308	-3.67528	4	NA	NA	NA	NA	#DIV/0!	0	-2.14124	-2.34228	-2.34087	-2.33823	-2.29066	4
LOC108213940	NC_030383.1	45748588	45750917	product=uncharacterized LOC108213940	9.12516	12.283	12.283	10.1997	10.9727	4	9.78629	12.4594	12.4594	10.5458	11.3127	4	NA	NA	NA	NA	#DIV/0!	0
LOC108213521	NC_030383.1	45761735	45764361	product=MATH domain and coiled-coil domain-containing protein At3g58440-like	6.5372	9.48321	9.48317	7.39412	8.22443	4	7.23015	9.66007	9.66022	7.73995	8.5726	4	NA	NA	NA	NA	#DIV/0!	0
LOC108213474	NC_030383.1	45785726	45789091	product=ubiquitin carboxyl-terminal hydrolase 12-like	6.65855	7.07227	7.07033	6.80717	6.90208	4	4.6779	4.79543	4.79999	4.65771	4.73276	4	NA	NA	NA	NA	#DIV/0!	0
LOC108213629	NC_030383.1	45796132	45798170	product=ubiquitin carboxyl-terminal hydrolase 12-like	8.35483	9.76416	9.76106	9.16774	9.26195	4	1.97294	2.01793	2.01659	1.90947	1.97923	4	5.53305	7.77075	7.77168	7.26149	7.08424	4
LOC108213636	NC_030383.1	45804589	45807096	product=MATH domain and coiled-coil domain-containing protein At3g58360-like	1.23469	1.2461	1.24554	1.1895	1.22896	4	3.0119	3.05813	3.05518	2.99408	3.02982	4	-1.78125	-1.80408	-1.80489	-1.79827	-1.79712	4
LOC108215279	NC_030383.1	45836676	45839916	product=ADP-ribosylation factor	0.700917	0.700709	0.700662	0.70055	0.70071	4	1.19762	1.21799	1.21793	1.21734	1.21272	4	-0.514397	-0.51056	-0.510551	-0.510086	-0.511398	4
LOC108212852	NC_030383.1	45852692	45854774	product=galactinol synthase 1	-2.37029	-2.42845	-2.42851	-2.365	-2.39806	4	-5.7403	-5.75215	-5.75284	-5.74701	-5.74808	4	3.24134	3.326	3.33335	3.39708	3.32444	4
LOC108213150	NC_030383.1	45874637	45878117	product=gibberellin 2-beta-dioxygenase 2-like	2.18115	2.24291	2.23379	2.24956	2.22685	4	6.28639	7.17704	7.20119	7.41777	7.0206	4	-3.99222	-4.8993	-4.93697	-5.18602	-4.75363	4
LOC108211240	NC_030383.1	45902738	45909266	product=long chain acyl-CoA synthetase 1	0.858901	0.865058	0.864325	0.869146	0.864357	4	-1.10381	-1.09164	-1.0915	-1.08476	-1.09293	4	1.90793	1.96454	1.96087	1.95242	1.94644	4
LOC108211769	NC_030383.1	45972959	45974724	product=factor of DNA methylation 2-like	1.9204	2.05366	2.05188	1.86546	1.97285	4	1.63018	1.71887	1.71808	1.55799	1.65628	4	NA	NA	NA	NA	#DIV/0!	0
LOC108214572	NC_030383.1	45977635	45983314	product=DEAD-box ATP-dependent RNA helicase 24	-0.424938	-0.42818	-0.428207	-0.433959	-0.428821	4	-1.29493	-1.27859	-1.27862	-1.28353	-1.28391	4	0.848139	0.857122	0.85713	0.856257	0.854662	4
LOC108211307	NC_030383.1	46041117	46044435	product=protein trichome birefringence-like 6	1.24311	1.25836	1.25812	1.2813	1.26022	4	1.36105	1.39184	1.39135	1.39115	1.38385	4	NA	NA	NA	NA	#DIV/0!	0
LOC108214044	NC_030383.1	46122365	46124809	product=uncharacterized LOC108214044	4.42969	4.5097	4.51007	4.48014	4.4824	4	5.3297	5.44721	5.4462	5.50378	5.43172	4	NA	NA	NA	NA	#DIV/0!	0
LOC108210596	NC_030383.1	46131912	46134350	product=cytochrome c oxidase subunit 5C-like	5.93893	7.76574	7.76429	8.52485	7.49845	4	NA	NA	NA	NA	#DIV/0!	0	3.47041	7.7436	7.74437	8.50777	6.86654	4
LOC108214665	NC_030383.1	46191636	46193407	product=probable galacturonosyltransferase-like 7	-1.07786	-1.08996	-1.08962	-1.09129	-1.08718	4	-1.11075	-1.0979	-1.09789	-1.09578	-1.10058	4	NA	NA	NA	NA	#DIV/0!	0
LOC108211439	NC_030383.1	46244168	46248437	product=methionine aminotransferase-like	2.5736	2.73249	2.7328	2.6779	2.67919	4	NA	NA	NA	NA	#DIV/0!	0	1.8479	2.24637	2.24755	2.18813	2.13249	4
LOC108211232	NC_030383.1	46272741	46274316	product=hyphally regulated cell wall protein 3	-0.783223	-0.787868	-0.787972	-0.788121	-0.786796	4	NA	NA	NA	NA	#DIV/0!	0	-0.926061	-0.926076	-0.92591	-0.927222	-0.926317	4
LOC108210501	NC_030383.1	46303738	46310520	product=BRCT domain-containing protein At4g02110-like	-2.14177	-2.15077	-2.15095	-2.15128	-2.14869	4	-2.09615	-2.08255	-2.08257	-2.07714	-2.0846	4	NA	NA	NA	NA	#DIV/0!	0
LOC108215238	NC_030383.1	46325545	46330930	product=probable beta-D-xylosidase 2	2.12437	2.17487	2.17473	2.14187	2.15396	4	2.85572	2.92439	2.92448	2.88219	2.8967	4	NA	NA	NA	NA	#DIV/0!	0
LOC108215239	NC_030383.1	46337566	46340017	product=uncharacterized LOC108215239	3.01431	3.40799	3.40651	3.31535	3.28604	4	3.22132	3.53309	3.53098	3.51821	3.4509	4	NA	NA	NA	NA	#DIV/0!	0
LOC108213770	NC_030383.1	46370566	46374632	product=probable ethylene response sensor 1	-3.74488	-3.9815	-3.9833	-3.84935	-3.88976	4	-2.43007	NA	NA	NA	-2.43007	1	-1.25238	-1.41492	NA	NA	-1.33365	2
LOC108214650	NC_030383.1	46379328	46382308	product=uncharacterized LOC108214650	1.34977	1.36164	1.36145	1.36123	1.35852	4	NA	NA	NA	NA	#DIV/0!	0	1.03631	1.07198	1.07203	1.07728	1.0644	4
LOC108214651	NC_030383.1	46384423	46387686	product=endoglucanase 17-like	0.835915	0.835933	0.835878	0.835898	0.835906	4	1.03447	1.05502	1.05492	1.05508	1.04987	4	NA	NA	-0.212293	-0.212712	-0.212503	2
LOC108214848	NC_030383.1	46442278	46446594	product=bifunctional epoxide hydrolase 2	1.9232	1.96536	1.96691	1.91637	1.94296	4	1.51682	1.55742	1.55798	1.49671	1.53223	4	NA	NA	NA	NA	#DIV/0!	0
LOC108214850	NC_030383.1	46446886	46449648	product=60S ribosomal protein L18-2	-0.481277	-0.48437	-0.484385	-0.49177	-0.48545	4	NA	NA	NA	NA	#DIV/0!	0	NA	NA	NA	NA	#DIV/0!	0
LOC108211584	NC_030383.1	46463013	46464668	product=heavy metal-associated isoprenylated plant protein 3-like	-2.05681	-2.07558	-2.07528	-2.0895	-2.07429	4	-1.24299	-1.22897	-1.22872	-1.25593	-1.23915	4	-0.837234	-0.840284	-0.840067	-0.824647	-0.835558	4
LOC108211274	NC_030383.1	46483316	46490941	product=poly [ADP-ribose] polymerase 2	-1.16178	-1.16867	-1.16862	-1.16369	-1.16569	4	-0.657414	-0.640067	-0.63999	-0.635483	-0.643239	4	-0.523262	-0.522025	-0.522007	-0.521056	-0.522088	4
LOC108210632	NC_030383.1	46527905	46532055	product=uncharacterized protein OsI_027940	-0.952171	-0.956535	-0.956595	-0.957868	-0.955792	4	-0.537688	-0.519725	-0.519772	-0.520906	-0.524523	4	-0.43452	-0.430084	-0.430139	-0.429445	-0.431047	4
LOC108211566	NC_030383.1	46533152	46537010	product=probable E3 ubiquitin-protein ligase BAH1-like 1	-1.02944	-1.03921	-1.03922	-1.03459	-1.03562	4	-1.28971	-1.27447	-1.27463	-1.27576	-1.27864	4	NA	NA	NA	NA	#DIV/0!	0
LOC108214434	NC_030383.1	46543855	46545899	product=universal stress protein PHOS34	4.50121	4.62148	4.6233	4.61047	4.58911	4	2.07812	2.1285	2.13295	2.22186	2.14036	4	2.08313	2.51174	2.50645	2.38598	2.37182	4
LOC108215154	NC_030383.1	46568088	46575777	product=autophagy-related protein 18a	-0.429991	-0.434529	-0.4345	-0.438768	-0.434447	4	-0.869603	-0.853431	-0.853378	-0.857364	-0.858444	4	0.41756	0.425575	0.425446	0.426209	0.423697	4
LOC108210792	NC_030383.1	46578184	46584893	product=wee1-like protein kinase	-1.09511	-1.10308	-1.10316	-1.10491	-1.10156	4	-1.26983	-1.25524	-1.25521	-1.25932	-1.2599	4	NA	NA	NA	NA	#DIV/0!	0
LOC108211104	NC_030383.1	46604967	46608168	product=protein indeterminate-domain 2-like	-1.25551	-1.26472	-1.26464	-1.26891	-1.26344	4	-0.635633	-0.619505	-0.619435	-0.626621	-0.625299	4	-0.641036	-0.638903	-0.638746	-0.6382	-0.639221	4
LOC108207157	NC_030381.1	19434431	19437904	product=uncharacterized LOC108207157	0.598738	0.598196	0.598321	0.596535	0.597948	4	0.916917	0.937787	0.938031	0.935564	0.932075	4	-0.336064	-0.333093	-0.333199	-0.332552	-0.333727	4
LOC108211875	NC_030383.1	46624374	46626491	product=uncharacterized LOC108211875	0.832677	0.844943	0.845597	0.859421	0.845659	4	NA	NA	NA	NA	#DIV/0!	0	1.01129	1.07037	1.07024	1.08667	1.05964	4
LOC108215324	NC_030383.1	46651167	46655934	product=uncharacterized LOC108215324	-4.13926	-4.1942	-4.19336	-4.19058	-4.17935	4	NA	NA	NA	NA	#DIV/0!	0	-3.47444	-3.55682	-3.55547	-3.55756	-3.53607	4
LOC108205387	NC_030381.1	19451935	19456061	product=elongation factor 1-gamma-like	-0.736057	-0.740727	-0.740733	-0.742533	-0.740013	4	-0.969033	-0.952285	-0.952326	-0.958085	-0.957932	4	NA	NA	NA	NA	#DIV/0!	0
LOC108210580	NC_030383.1	46670484	46673931	product=BTB/POZ domain-containing protein At1g03010-like	6.33056	6.82884	6.82841	6.56812	6.63898	4	5.51438	5.71834	5.72655	5.59706	5.63908	4	NA	NA	NA	NA	#DIV/0!	0
LOC108215337	NC_030383.1	46723157	46726218	product=zinc finger protein CONSTANS-LIKE 13-like	2.08793	2.17129	2.16192	2.31395	2.18377	4	-0.748578	-0.736164	-0.737088	-0.770545	-0.748094	4	2.68476	2.91325	2.89881	3.09018	2.89675	4
LOC108214458	NC_030383.1	46741996	46746635	product=protein TRANSPORT INHIBITOR RESPONSE 1-like	0.325484	0.324075	0.324068	0.322731	0.324089	4	0.69708	0.717232	0.71724	0.716571	0.712031	4	-0.391058	-0.386446	-0.386478	-0.386801	-0.387696	4
LOC108211879	NC_030383.1	46785250	46787079	product=probable indole-3-pyruvate monooxygenase YUCCA10	-3.11377	-3.2238	-3.23136	-3.23246	-3.20035	4	-3.99503	-4.01986	-4.02669	-4.09814	-4.03493	4	NA	NA	NA	NA	#DIV/0!	0
LOC108211129	NC_030383.1	46828424	46831949	product=rho GTPase-activating protein 2-like	-0.757575	-0.763213	-0.763444	-0.755737	-0.759992	4	0.562489	0.58462	0.584814	0.580951	0.578219	4	-1.32653	-1.34165	-1.34189	-1.3266	-1.33417	4
LOC108212881	NC_030383.1	46853250	46856973	NA	7.1818	10.1556	10.1555	8.0733	8.89153	4	7.85977	10.3324	10.3324	8.41943	9.236	4	NA	NA	NA	NA	#DIV/0!	0
LOC108212883	NC_030383.1	46880196	46881605	product=tankyrase-2-like	2.33607	2.42327	2.42286	2.38345	2.39142	4	3.54347	3.75715	3.7765	4.10108	3.79455	4	NA	NA	NA	NA	#DIV/0!	0
LOC108215130	NC_030383.1	46933361	46936025	product=gibberellin receptor GID1C-like	1.39612	1.40089	1.40082	1.40383	1.40041	4	2.69447	2.72141	2.72151	2.73224	2.71741	4	-1.30157	-1.31332	-1.31354	-1.32038	-1.3122	4
LOC108215251	NC_030383.1	46939688	46946719	product=LEC14B protein-like	-0.588324	-0.591883	-0.591922	-0.592462	-0.591148	4	-0.61492	-0.597064	-0.597068	-0.59686	-0.601478	4	NA	NA	NA	NA	#DIV/0!	0
LOC108204879	NC_030381.1	19509622	19514514	product=ras-related protein RABA2a	0.497265	0.496814	0.496781	0.496539	0.49685	4	0.516788	0.536355	0.536312	0.535815	0.531318	4	NA	NA	NA	NA	#DIV/0!	0
LOC108212888	NC_030383.1	47012334	47013623	product=putative F-box protein At3g17480	6.08108	7.23872	7.2397	6.75401	6.82838	4	-1.01445	-1.00402	-1.00462	-0.993897	-1.00425	4	6.01963	8.27	8.27087	7.75326	7.57844	4
LOC108212889	NC_030383.1	47019095	47020465	product=putative F-box/kelch-repeat protein At1g62270	3.91062	4.27901	4.27687	4.1838	4.16258	4	2.14157	2.25428	2.24717	2.42919	2.26805	4	NA	NA	NA	NA	#DIV/0!	0
LOC108212894	NC_030383.1	47040322	47041521	product=probable F-box protein At5g47300	2.56142	2.80307	2.80302	2.69634	2.71596	4	3.21098	3.43947	3.43945	3.35469	3.36115	4	NA	NA	NA	NA	#DIV/0!	0
LOC108211031	NC_030383.1	47046245	47049700	product=auxin-binding protein T85	-0.479359	-0.483727	-0.483671	-0.485974	-0.483183	4	NA	NA	NA	NA	#DIV/0!	0	-0.476622	-0.472843	-0.472885	-0.472583	-0.473733	4
LOC108214733	NC_030383.1	47088845	47097342	product=protein HUA2-LIKE 2-like	-0.69415	-0.70005	-0.700033	-0.69865	-0.698221	4	-0.697846	-0.680613	-0.680682	-0.680869	-0.685002	4	NA	NA	NA	NA	#DIV/0!	0
LOC108214905	NC_030383.1	47122909	47128657	product=uncharacterized LOC108214905	-0.562785	-0.567854	-0.567789	-0.56416	-0.565647	4	-0.815331	-0.798338	-0.798284	-0.799064	-0.802754	4	NA	0.237142	0.237207	0.239932	0.238093	3
LOC108215447	NC_030383.1	47129476	47135876	product=DUF21 domain-containing protein At4g14240-like	-0.712832	-0.718135	-0.718086	-0.713033	-0.715522	4	NA	-0.262905	-0.262847	-0.261852	-0.262535	3	-0.450976	-0.448569	-0.448555	-0.445806	-0.448476	4
LOC108213164	NC_030383.1	47165389	47198870	NA	2.05008	2.06045	2.06044	2.04736	2.05458	4	1.53898	1.56406	1.56416	1.55512	1.55558	4	0.490612	0.503241	0.503703	0.498578	0.499033	4
LOC108213171	NC_030383.1	47198840	47208051	NA	1.79729	1.80784	1.80714	1.81142	1.80592	4	0.521268	0.541728	0.541633	0.538616	0.535811	4	1.24659	1.27365	1.27242	1.27522	1.26697	4
LOC108213165	NC_030383.1	47214405	47233490	product=uncharacterized isomerase BH0283-like	1.90753	1.9155	1.91542	1.91621	1.91366	4	2.7602	2.78826	2.78774	2.79168	2.78197	4	-0.848535	-0.863245	-0.862987	-0.872017	-0.861696	4
LOC108211333	NC_030383.1	47235440	47238451	product=uncharacterized isomerase BH0283-like	0.75302	0.753483	0.753664	0.751779	0.752986	4	0.556794	0.576879	0.577178	0.573247	0.571025	4	NA	NA	NA	NA	#DIV/0!	0
LOC108210648	NC_030383.1	47241046	47242520	product=basic 7S globulin-like	0.782597	0.783888	0.78386	0.766259	0.779151	4	-0.802148	-0.78824	-0.788269	-0.804522	-0.795795	4	1.56429	1.57899	1.579	1.57761	1.57497	4
LOC108213306	NC_030383.1	47242666	47244544	product=basic 7S globulin-like	1.39298	1.44079	1.44095	1.41709	1.42295	4	2.23178	2.33651	2.33665	2.3858	2.32269	4	NA	NA	NA	NA	#DIV/0!	0
LOC108210417	NC_030383.1	47265011	47272786	product=preprotein translocase subunit SCY2%2C chloroplastic-like	-0.551358	-0.556122	-0.556344	-0.557225	-0.555262	4	-0.67447	-0.657645	-0.657716	-0.65936	-0.662298	4	NA	NA	NA	NA	#DIV/0!	0
LOC108212898	NC_030383.1	47273758	47275223	product=uncharacterized LOC108212898	-0.967413	-0.989643	-0.98958	-0.98557	-0.983051	4	2.85456	3.07604	3.09868	3.47532	3.12615	4	-3.41023	-4.05694	-4.07929	-4.47137	-4.00445	4
LOC108214106	NC_030383.1	47305038	47311355	product=DAR GTPase 3%2C chloroplastic	-0.61403	-0.618763	-0.618755	-0.610725	-0.615568	4	NA	NA	NA	NA	#DIV/0!	0	-0.492803	-0.492333	-0.492372	-0.482118	-0.489906	4
LOC108214105	NC_030383.1	47327609	47336228	NA	-0.779254	-0.786769	-0.786143	-0.806786	-0.789738	4	NA	NA	NA	NA	#DIV/0!	0	-0.502371	-0.500408	-0.50038	-0.500341	-0.500875	4
LOC108204755	NC_030381.1	19597982	19602402	product=probable disease resistance protein At5g47260	-2.07531	-2.12684	-2.12701	-2.06647	-2.09891	4	-2.58618	-2.60683	-2.60586	-2.52793	-2.5817	4	NA	NA	NA	NA	#DIV/0!	0
LOC108211847	NC_030383.1	47442521	47444389	product=probable inactive patatin-like protein 9	-2.52811	-2.54857	-2.54849	-2.53253	-2.53943	4	0.581109	0.602713	0.60229	0.609144	0.598814	4	-3.09819	-3.1444	-3.14522	-3.1309	-3.12968	4
LOC108215027	NC_030383.1	47468747	47475306	product=ent-copalyl diphosphate synthase%2C chloroplastic	-1.5329	-1.62005	-1.61843	-1.62854	-1.59998	4	-3.38183	-3.44291	-3.44323	-3.35506	-3.40576	4	1.70765	1.83113	1.82895	1.73006	1.77445	4
LOC108215002	NC_030383.1	47497491	47499926	product=COMPASS-like H3K4 histone methylase component WDR5B	-0.593712	-0.597737	-0.597912	-0.596563	-0.596481	4	-0.75177	-0.734539	-0.734599	-0.733945	-0.738713	4	NA	NA	NA	NA	#DIV/0!	0
LOC108217855	NC_030381.1	19603074	19607832	product=protein SUPPRESSOR OF npr1-1%2C CONSTITUTIVE 1-like	-0.848832	-0.85782	-0.857652	-0.870472	-0.858694	4	NA	0.550479	0.550784	NA	0.550631	2	-1.38835	-1.40184	-1.40147	-1.40398	-1.39891	4
LOC108213402	NC_030383.1	47524137	47525723	product=late embryogenesis abundant protein D-34-like	-7.6919	-9.68918	-9.70035	-10.0938	-9.2938	4	-8.28389	-9.46013	-9.46005	-9.89575	-9.27496	4	NA	NA	NA	NA	#DIV/0!	0
LOC108211149	NC_030383.1	47527322	47529769	product=late embryogenesis abundant protein 47-like	-6.0069	-6.26244	-6.26284	-6.24978	-6.19549	4	-5.27674	-5.43118	-5.43099	-5.44717	-5.39652	4	-0.809893	-0.830197	-0.82926	-0.786249	-0.8139	4
LOC108211147	NC_030383.1	47532656	47538217	product=late embryogenesis abundant protein D-34-like	-3.64037	-3.66829	-3.66828	-3.67197	-3.66223	4	-4.58716	-4.58397	-4.58362	-4.59044	-4.5863	4	0.908463	0.921361	0.921382	0.928635	0.91996	4
LOC108211148	NC_030383.1	47538341	47539207	product=uncharacterized LOC108211148	-0.775746	-0.788197	-0.788255	-0.797288	-0.787371	4	NA	NA	NA	NA	#DIV/0!	0	-0.807249	-0.817699	-0.81785	-0.795904	-0.809675	4
LOC108211514	NC_030383.1	47540538	47544727	product=pentatricopeptide repeat-containing protein At1g03100%2C mitochondrial	-1.02478	-1.03675	-1.03722	-1.01869	-1.02936	4	NA	-0.588429	-0.588269	-0.58968	-0.588793	3	NA	NA	NA	NA	#DIV/0!	0
LOC108210423	NC_030383.1	47554352	47558621	product=type I inositol polyphosphate 5-phosphatase 4	2.79109	2.84635	2.84634	2.82062	2.8261	4	3.94776	4.03314	4.03455	4.00612	4.00539	4	NA	-1.17919	-1.17627	-1.18244	-1.1793	3
LOC108211109	NC_030383.1	47567894	47576168	product=uncharacterized LOC108211109	1.87488	1.89433	1.89428	1.88227	1.88644	4	-0.972627	-0.957266	-0.95708	-0.963685	-0.962664	4	2.81103	2.85873	2.85896	2.85342	2.84554	4
LOC108214121	NC_030383.1	47583388	47591151	product=protein NETWORKED 1D	1.06954	1.07051	1.07058	1.06888	1.06988	4	1.14664	1.168	1.16778	1.16918	1.1629	4	NA	NA	NA	NA	#DIV/0!	0
LOC108215057	NC_030383.1	47598014	47604254	product=serine/threonine-protein kinase Nek2-like	0.736279	0.739775	0.739572	0.752862	0.742122	4	NA	0.317255	0.317002	0.324958	0.319738	3	NA	0.429785	0.429832	0.435588	0.431735	3
LOC108211839	NC_030383.1	47612843	47617738	product=VAN3-binding protein	3.67379	3.98145	3.98182	3.85218	3.87231	4	NA	NA	NA	NA	#DIV/0!	0	3.24371	4.01156	4.01238	3.87334	3.78525	4
LOC108215055	NC_030383.1	47621453	47623618	product=protein FAF-like%2C chloroplastic	-2.75488	-2.78195	-2.7823	-2.76575	-2.77122	4	NA	NA	NA	NA	#DIV/0!	0	-3.35669	-3.51869	-3.52942	-3.63456	-3.50984	4
LOC108215056	NC_030383.1	47624729	47626852	product=BI1-like protein	-1.94823	-1.9666	-1.96683	-1.9769	-1.96464	4	-1.17323	-1.16063	-1.16134	-1.17741	-1.16815	4	-0.796637	-0.800197	-0.799432	-0.786287	-0.795638	4
LOC108211116	NC_030383.1	47684073	47688137	product=protein LONGIFOLIA 1	2.26932	2.40263	2.4015	2.26687	2.33508	4	3.12646	3.27603	3.276	3.11712	3.1989	4	NA	NA	NA	NA	#DIV/0!	0
LOC108211467	NC_030383.1	47694398	47698034	product=beta-carotene isomerase D27%2C chloroplastic-like	1.55407	1.61475	1.61525	1.57566	1.58993	4	2.4258	2.5222	2.52672	2.50733	2.49551	4	NA	NA	NA	NA	#DIV/0!	0
LOC108211095	NC_030383.1	47710781	47712667	product=uncharacterized LOC108211095	-3.92695	-3.95562	-3.95573	-3.94676	-3.94627	4	-2.39882	-2.38702	-2.3868	-2.391	-2.39091	4	-1.55155	-1.56341	-1.5631	-1.54734	-1.55635	4
LOC108214355	NC_030383.1	47789097	47844561	product=DNA-directed RNA polymerase III subunit 2-like	-0.584992	-0.589489	-0.589575	-0.592947	-0.589251	4	-1.67479	-1.66073	-1.66067	-1.66361	-1.66495	4	1.06545	1.07853	1.07826	1.08005	1.07557	4
LOC108214648	NC_030383.1	47853562	47857951	product=transcription factor UNE12-like	-0.340285	-0.343387	-0.343405	-0.343573	-0.342663	4	NA	NA	NA	NA	#DIV/0!	0	-0.383702	-0.379306	-0.37928	-0.379394	-0.380421	4
LOC108214649	NC_030383.1	47859163	47860174	product=auxin-induced protein 22D-like	-0.807142	-0.819931	-0.820287	-0.820962	-0.81708	4	1.76414	1.80105	1.80168	1.82826	1.79878	4	-2.52749	-2.61165	-2.61436	-2.65148	-2.60125	4
LOC108210653	NC_030383.1	47877394	47880552	product=auxin-responsive protein IAA16-like	-4.72245	-4.76826	-4.76597	-4.78748	-4.76104	4	-3.07245	-3.10493	-3.09701	-3.02178	-3.07404	4	-1.48998	-1.65681	-1.66239	-1.7769	-1.64652	4
LOC108211238	NC_030383.1	47897529	47903608	product=E3 ubiquitin protein ligase DRIP2-like	-1.15709	-1.16368	-1.16371	-1.16835	-1.16321	4	-0.79827	-0.781377	-0.781343	-0.783269	-0.786065	4	-0.378777	-0.375401	-0.375531	-0.373711	-0.375855	4
LOC108227045	NC_030381.1	19621185	19627074	product=protein FAR1-RELATED SEQUENCE 11	-0.540711	-0.547443	-0.547262	-0.547519	-0.545734	4	-0.640956	-0.624663	-0.624723	-0.624169	-0.628628	4	NA	NA	NA	NA	#DIV/0!	0
LOC108211956	NC_030383.1	47937432	47939767	product=GRF1-interacting factor 1-like	-3.32009	-3.37056	-3.37344	-3.45851	-3.38065	4	-2.65757	-2.66502	-2.66952	-2.75236	-2.68612	4	-0.699763	-0.699033	-0.698942	-0.695279	-0.698255	4
LOC108214226	NC_030383.1	47946143	47968068	product=myosin-11-like	-1.03872	-1.0441	-1.04416	-1.049	-1.044	4	NA	NA	NA	NA	#DIV/0!	0	-1.13249	-1.13451	-1.13452	-1.13321	-1.13369	4
LOC108210742	NC_030383.1	47969358	47975222	product=cellulose synthase-like protein G2	-1.09982	-1.10621	-1.10624	-1.10547	-1.10443	4	0.631532	0.653065	0.653068	0.648568	0.646558	4	-1.74253	-1.75257	-1.75262	-1.74361	-1.74783	4
LOC108213528	NC_030383.1	47993170	47994527	product=LOB domain-containing protein 16-like	-2.73412	-2.74835	-2.74833	-2.75518	-2.7465	4	-1.16646	-1.15135	-1.15135	-1.15682	-1.1565	4	-1.59082	-1.59061	-1.59064	-1.59164	-1.59092	4
LOC108211321	NC_030383.1	48014000	48017243	product=probable leucine-rich repeat receptor-like protein kinase At1g35710	1.78388	1.81335	1.81347	1.77819	1.79722	4	2.51522	2.56745	2.5695	2.54898	2.55029	4	NA	-0.746967	NA	NA	-0.746967	1
LOC108210662	NC_030383.1	48058355	48063060	product=uncharacterized LOC108210662	-0.58816	-0.593816	-0.593651	-0.591081	-0.591677	4	-1.07646	-1.0603	-1.06012	-1.05871	-1.0639	4	0.463719	0.472863	0.472913	0.473112	0.470652	4
LOC108210837	NC_030383.1	48202413	48204956	product=rho-N domain-containing protein 1%2C chloroplastic	-0.672219	-0.678426	-0.67846	-0.677593	-0.676674	4	-1.10533	-1.09054	-1.09036	-1.09023	-1.09412	4	0.408368	0.418744	0.418506	0.419895	0.416378	4
LOC108210605	NC_030383.1	48330873	48334552	product=glycolipid transfer protein 1	0.547415	0.547139	0.54704	0.548442	0.547509	4	0.691356	0.711185	0.711093	0.711181	0.706204	4	NA	NA	NA	NA	#DIV/0!	0
LOC108214991	NC_030383.1	48356700	48360881	product=long-chain-alcohol oxidase FAO2-like	7.41405	8.07279	8.07181	7.75588	7.82863	4	5.43853	5.59777	5.62161	5.79494	5.61321	4	NA	NA	NA	NA	#DIV/0!	0
LOC108214661	NC_030383.1	48361588	48366141	product=probable leucine-rich repeat receptor-like protein kinase At1g35710	6.89676	7.02214	7.02267	6.9971	6.98467	4	4.87893	4.95709	4.98145	5.12761	4.98627	4	1.63182	NA	NA	NA	1.63182	1
LOC108214659	NC_030383.1	48377351	48380610	product=receptor-like protein 12	3.475	5.88803	5.90709	6.74304	5.50329	4	4.4531	4.5858	4.58583	4.46213	4.52172	4	NA	NA	NA	NA	#DIV/0!	0
LOC108211418	NC_030383.1	48401118	48403546	product=rho GDP-dissociation inhibitor 1-like	1.04062	1.04477	1.04501	1.04188	1.04307	4	1.20248	1.22727	1.22682	1.23742	1.2235	4	NA	NA	NA	NA	#DIV/0!	0
LOC108212925	NC_030383.1	48581947	48585776	product=MDIS1-interacting receptor like kinase 2-like	6.92405	7.15548	7.15443	7.34046	7.1436	4	2.15544	2.18596	2.18619	2.20956	2.18429	4	4.29797	4.97337	4.97474	5.13439	4.84512	4
LOC108215096	NC_030383.1	48601814	48615633	product=probable inactive histone-lysine N-methyltransferase SUVR2	-0.633768	-0.637847	-0.637791	-0.646904	-0.639077	4	-0.621885	-0.604351	-0.604316	-0.614333	-0.611221	4	NA	NA	NA	NA	#DIV/0!	0
LOC108211707	NC_030383.1	48679061	48681156	product=ankyrin repeat-containing protein At3g12360-like	9.99135	10.7057	10.7056	10.4447	10.4618	4	9.78045	10.1043	10.1048	10.2226	10.053	4	NA	NA	NA	NA	#DIV/0!	0
LOC108200952	NC_030381.1	19751873	19759374	product=auxin response factor 1-like	-0.476308	-0.479388	-0.479416	-0.480645	-0.478939	4	-0.5438	-0.525808	-0.525832	-0.526843	-0.530571	4	NA	NA	NA	NA	#DIV/0!	0
LOC108212933	NC_030383.1	48749606	48752251	product=ankyrin repeat-containing protein At3g12360-like	-4.08577	-6.64791	-6.64712	-7.56348	-6.23607	4	NA	NA	NA	NA	#DIV/0!	0	-7.0968	-9.35889	-9.35811	-8.91896	-8.68319	4
LOC108211408	NC_030383.1	48826987	48834456	product=uncharacterized LOC108211408	-0.801811	-0.810923	-0.810643	-0.814518	-0.809474	4	-0.728264	-0.713891	-0.714055	-0.708506	-0.716179	4	NA	NA	NA	NA	#DIV/0!	0
LOC108205176	NC_030381.1	19799710	19814938	product=mitotic spindle checkpoint protein MAD1	-0.560318	-0.564417	-0.564368	-0.564607	-0.563427	4	NA	NA	NA	NA	#DIV/0!	0	-0.678574	-0.675798	-0.675625	-0.677234	-0.676808	4
LOC108204432	NC_030381.1	19855385	19858867	product=protein NRT1/ PTR FAMILY 4.3-like	8.08152	8.33878	8.33947	8.40639	8.29154	4	5.73063	6.18984	6.22637	6.4706	6.15436	4	NA	NA	NA	NA	#DIV/0!	0
LOC108204433	NC_030381.1	19858885	19860596	product=2-methylene-furan-3-one reductase-like	5.1299	5.1647	5.16369	5.1826	5.16022	4	4.48153	4.51932	4.52032	4.56461	4.52145	4	NA	NA	NA	NA	#DIV/0!	0
LOC108204434	NC_030381.1	19862625	19869518	product=survival of motor neuron-related-splicing factor 30	-0.417963	-0.420918	-0.42101	-0.423392	-0.420821	4	-0.521601	-0.503724	-0.503812	-0.506399	-0.508884	4	NA	NA	NA	NA	#DIV/0!	0
LOC108212970	NC_030383.1	49320867	49324434	product=receptor like protein 30-like	6.55696	9.46276	9.46271	7.39211	8.21864	4	2.27126	2.34196	2.34377	2.33239	2.32234	4	2.57358	NA	NA	NA	2.57358	1
LOC108213439	NC_030383.1	49328026	49332033	product=uncharacterized LOC108213439	-4.00642	-4.29984	-4.30032	-4.31329	-4.22997	4	-5.82577	-5.96772	-5.96704	-5.97128	-5.93296	4	1.59846	1.66358	1.66365	1.66588	1.64789	4
LOC108204010	NC_030381.1	19879189	19892605	product=cullin-associated NEDD8-dissociated protein 1	-0.469604	-0.47283	-0.472831	-0.473118	-0.472096	4	-0.355241	-0.336673	-0.336664	-0.335267	-0.340961	4	NA	NA	NA	NA	#DIV/0!	0
LOC108215371	NC_030383.1	49345900	49351537	product=WD repeat-containing protein 26	-0.497204	-0.503133	-0.502976	-0.500094	-0.500852	4	-0.423981	-0.406505	-0.406686	-0.404642	-0.410453	4	NA	NA	NA	NA	#DIV/0!	0
LOC108214438	NC_030383.1	49365230	49382780	product=myosin-6	0.431142	0.431871	0.431594	0.437618	0.433056	4	1.10573	1.12823	1.12793	1.1293	1.1228	4	-0.687059	-0.689489	-0.689621	-0.683813	-0.687495	4
LOC108213714	NC_030383.1	49422614	49423598	NA	-0.808393	-0.814697	-0.814641	-0.814026	-0.812939	4	NA	NA	NA	NA	#DIV/0!	0	-0.636883	-0.638789	-0.638982	-0.637116	-0.637942	4
LOC108211233	NC_030383.1	49437235	49438323	product=photosystem I reaction center subunit IV A%2C chloroplastic-like	1.93589	2.11654	2.11336	2.25741	2.1058	4	NA	NA	NA	NA	#DIV/0!	0	1.50492	NA	NA	NA	1.50492	1
LOC108211496	NC_030383.1	49453093	49456508	product=putative late blight resistance protein homolog R1A-10	-1.68205	-1.71417	-1.71329	-1.72294	-1.70811	4	NA	NA	NA	NA	#DIV/0!	0	-1.78108	-1.85364	-1.85192	-1.86583	-1.83812	4
LOC108204565	NC_030381.1	19919176	19928382	product=methionine S-methyltransferase	0.3385	0.337078	0.337098	0.336952	0.337407	4	0.81578	0.836114	0.836068	0.834923	0.830721	4	-0.495902	-0.492365	-0.49224	-0.49234	-0.493211	4
LOC108210949	NC_030383.1	49520851	49525671	product=probable pectate lyase 8	2.55656	2.59675	2.59855	2.63887	2.59768	4	4.86773	4.94241	4.94103	4.95777	4.92724	4	-2.09516	-2.35003	-2.34807	-2.30224	-2.27388	4
LOC108211800	NC_030383.1	49548438	49549892	product=uncharacterized LOC108211800	0.699783	0.708088	0.707581	0.708597	0.706012	4	1.24013	1.27418	1.27486	1.28194	1.26778	4	NA	NA	NA	NA	#DIV/0!	0
LOC108210936	NC_030383.1	49556697	49559863	product=vesicle-associated membrane protein 722	0.743316	0.743148	0.743197	0.742676	0.743084	4	0.439356	0.458989	0.459	0.458942	0.454072	4	NA	0.290831	0.290896	0.290217	0.290648	3
LOC108196423	NC_030381.1	19938838	19941444	NA	0.922391	0.924267	0.924558	0.924053	0.923817	4	7.48882	7.68747	7.687	7.58928	7.61314	4	-6.12029	-6.75213	-6.75156	-6.66462	-6.57215	4
LOC108210847	NC_030383.1	49608585	49611404	product=desumoylating isopeptidase 1	1.09395	1.09574	1.09574	1.0922	1.09441	4	0.981724	1.00258	1.00261	1.00189	0.997204	4	NA	NA	NA	NA	#DIV/0!	0
LOC108214502	NC_030383.1	49615807	49621852	product=transcriptional corepressor LEUNIG_HOMOLOG-like	-0.620921	-0.626787	-0.626749	-0.631457	-0.626478	4	-0.704724	-0.687846	-0.687648	-0.696328	-0.694136	4	NA	NA	NA	NA	#DIV/0!	0
LOC108211485	NC_030383.1	49637821	49640819	product=cyclin-dependent kinase inhibitor 3-like	0.640474	0.641533	0.64136	0.640156	0.640881	4	0.708005	0.729206	0.728996	0.728535	0.723685	4	NA	NA	NA	NA	#DIV/0!	0
LOC108210938	NC_030383.1	49652000	49655863	product=BTB/POZ domain-containing protein At5g48800	1.70178	1.80258	1.8025	1.74578	1.76316	4	1.70075	1.7953	1.79667	1.76903	1.76544	4	NA	NA	NA	NA	#DIV/0!	0
LOC108210719	NC_030383.1	49663008	49667862	product=probable LRR receptor-like serine/threonine-protein kinase At5g48740	6.60675	9.53139	9.53164	7.44317	8.27824	4	6.54057	7.46685	7.46762	6.99799	7.11826	4	NA	NA	NA	NA	#DIV/0!	0
LOC108211287	NC_030383.1	49669578	49670728	product=uncharacterized protein At5g48480-like	0.803011	0.805678	0.805685	0.792287	0.801665	4	NA	NA	NA	NA	#DIV/0!	0	0.546492	0.55576	0.555754	0.556661	0.553667	4
LOC108211242	NC_030383.1	49671818	49676224	product=uncharacterized LOC108211242	0.717431	0.720932	0.721479	0.710159	0.7175	4	1.42184	1.45182	1.45231	1.44474	1.44268	4	-0.702495	-0.725385	-0.726	-0.725569	-0.719862	4
LOC108214141	NC_030383.1	49690094	49710322	product=chromatin modification-related protein EAF1 B-like	-0.479033	-0.483007	-0.48301	-0.484639	-0.482422	4	-0.767948	-0.750466	-0.750479	-0.753053	-0.755487	4	0.266963	0.274169	0.274188	0.274647	0.272492	4
LOC108215178	NC_030383.1	49775116	49780787	product=GPI transamidase component GPI16	-0.437229	-0.440409	-0.440574	-0.440254	-0.439616	4	NA	-0.283292	-0.283281	-0.283301	-0.283291	3	NA	NA	NA	NA	#DIV/0!	0
LOC108205528	NC_030381.1	19956177	19968444	product=mitochondrial import inner membrane translocase subunit TIM17-2-like	0.631803	0.631318	0.631278	0.629829	0.631057	4	NA	NA	NA	NA	#DIV/0!	0	0.532408	0.540608	0.540502	0.539552	0.538267	4
LOC108211612	NC_030383.1	49850755	49853620	product=uncharacterized LOC108211612	-0.603586	-0.608587	-0.608477	-0.620309	-0.61024	4	NA	0.442333	NA	NA	0.442333	1	-1.03946	-1.04367	-1.04397	-1.04188	-1.04224	4
LOC108214287	NC_030381.1	19968858	19978445	product=2-C-methyl-D-erythritol 4-phosphate cytidylyltransferase%2C chloroplastic	0.6006	0.604265	0.604113	0.613131	0.605527	4	NA	0.371564	0.371968	NA	0.371766	2	NA	NA	NA	NA	#DIV/0!	0
LOC108211780	NC_030383.1	49898884	49899818	product=chaperone protein dnaJ 20%2C chloroplastic-like	1.73651	1.80816	1.79814	1.93926	1.82052	4	0.914109	0.942322	0.944111	0.930159	0.932675	4	NA	NA	NA	NA	#DIV/0!	0
LOC108211781	NC_030383.1	49901131	49903319	product=forkhead box protein G1-like	-1.51815	-1.58539	-1.58539	-1.55463	-1.56089	4	-1.52394	-1.5455	-1.54536	-1.53624	-1.53776	4	NA	NA	NA	NA	#DIV/0!	0
LOC108211306	NC_030383.1	49904734	49909943	product=uncharacterized LOC108211306	-0.754605	-0.761931	-0.761926	-0.75901	-0.759368	4	-1.04823	-1.03216	-1.03227	-1.03243	-1.03627	4	NA	NA	NA	NA	#DIV/0!	0
LOC108213220	NC_030383.1	49910530	49912994	product=uncharacterized LOC108213220	-1.26946	-1.2996	-1.29914	-1.29108	-1.28982	4	-1.13041	-1.12557	-1.12567	-1.12121	-1.12572	4	NA	NA	NA	NA	#DIV/0!	0
LOC108213240	NC_030383.1	50016964	50018445	product=EPIDERMAL PATTERNING FACTOR-like protein 9	0.922499	0.92695	0.927303	0.921426	0.924544	4	5.69246	5.8259	5.82434	5.79579	5.78462	4	-4.4382	-4.88792	-4.88493	-4.87447	-4.77138	4
LOC108215258	NC_030383.1	50021300	50034600	product=AUGMIN subunit 3-like	-0.460651	-0.464669	-0.464682	-0.464893	-0.463724	4	-0.356952	-0.339303	-0.339076	-0.339666	-0.343749	4	NA	NA	NA	NA	#DIV/0!	0
LOC108211799	NC_030383.1	50048737	50050232	product=uncharacterized LOC108211799	-1.14853	-1.15644	-1.1564	-1.1536	-1.15374	4	0.682244	0.702207	0.702192	0.700234	0.696719	4	-1.84652	-1.85196	-1.85194	-1.85074	-1.85029	4
LOC108211432	NC_030383.1	50072242	50074020	product=uncharacterized LOC108211432	0.87377	0.881022	0.881284	0.871223	0.876825	4	0.790271	0.814703	0.814594	0.810794	0.807591	4	NA	NA	NA	NA	#DIV/0!	0
LOC108211041	NC_030383.1	50103827	50108470	product=uncharacterized LOC108211041	-8.62067	-11.5801	-11.5802	-9.6447	-10.3564	4	NA	NA	NA	NA	#DIV/0!	0	-7.22054	-9.49566	-9.4963	-9.04586	-8.81459	4
LOC108210563	NC_030383.1	50113890	50117569	product=uncharacterized LOC108210563	-2.1002	-2.27461	-2.27482	-2.27724	-2.23172	4	3.69413	NA	NA	NA	3.69413	1	-4.16215	-8.497	-8.49649	-6.6543	-6.95249	4
LOC108214595	NC_030383.1	50129536	50133809	product=probably inactive leucine-rich repeat receptor-like protein kinase At5g48380	-0.335876	-0.338733	-0.338787	-0.337004	-0.3376	4	-0.521463	-0.503422	-0.503402	-0.502648	-0.507734	4	NA	NA	NA	NA	#DIV/0!	0
LOC108214571	NC_030383.1	50164586	50171962	product=uncharacterized LOC108214571	-0.568957	-0.573825	-0.573956	-0.576458	-0.573299	4	-1.02159	-1.00579	-1.00595	-1.00546	-1.0097	4	0.429285	0.438825	0.43915	0.434681	0.435485	4
LOC108214280	NC_030383.1	50173323	50181352	product=ubiquitin carboxyl-terminal hydrolase 5-like	-0.634888	-0.639284	-0.639284	-0.644717	-0.639543	4	-0.870094	-0.85365	-0.85359	-0.854864	-0.85805	4	NA	NA	NA	NA	#DIV/0!	0
LOC108227326	NC_030381.1	20033684	20036100	product=vesicle-associated protein 1-1-like	-2.42621	-2.6561	-2.65521	-2.72267	-2.61505	4	NA	NA	NA	NA	#DIV/0!	0	NA	NA	NA	NA	#DIV/0!	0
LOC108211302	NC_030383.1	50188959	50192221	product=adenine DNA glycosylase-like	-1.1197	-1.12741	-1.12753	-1.1205	-1.12379	4	-0.860789	-0.844952	-0.845103	-0.839149	-0.847498	4	NA	NA	NA	NA	#DIV/0!	0
LOC108212993	NC_030383.1	50194009	50194668	product=adenine DNA glycosylase-like	-2.11804	-2.25453	-2.25558	-2.18727	-2.20386	4	4.07318	NA	NA	NA	4.07318	1	-4.46164	-8.76866	-8.76884	-6.90121	-7.22509	4
LOC108216596	NC_030384.1	238916	242785	product=methyl-CpG-binding domain protein 4-like protein	-0.904214	-0.913911	-0.914041	-0.912408	-0.911144	4	-2.26843	-2.2561	-2.25599	-2.26029	-2.2602	4	1.33108	1.34829	1.34802	1.35087	1.34457	4
LOC108216296	NC_030384.1	1140970	1144300	product=uncharacterized LOC108216296	5.61615	6.85231	6.85397	6.32976	6.41305	4	-3.40291	-3.41169	-3.40888	-3.45754	-3.42026	4	7.92947	10.2989	10.2986	9.79242	9.57986	4
LOC108218960	NC_030384.1	1574770	1582893	product=uncharacterized LOC108218960	1.43735	1.4966	1.49623	1.46779	1.47449	4	NA	NA	NA	NA	#DIV/0!	0	1.29466	1.44956	1.44958	1.41284	1.40166	4
LOC108216593	NC_030384.1	1695349	1698612	product=pentatricopeptide repeat-containing protein At4g04370	-1.64085	-1.66705	-1.66646	-1.68366	-1.66451	4	-1.30997	-1.30561	-1.30508	-1.32306	-1.31093	4	NA	NA	NA	NA	#DIV/0!	0
LOC108216933	NC_030384.1	1745187	1746023	product=uncharacterized LOC108216933	5.66714	6.94935	6.95326	6.38931	6.48977	4	4.62777	4.96195	4.96527	4.71873	4.81843	4	NA	NA	NA	NA	#DIV/0!	0
LOC108215995	NC_030384.1	1953957	1957061	product=uncharacterized LOC108215995	6.37796	6.85241	6.85227	6.60715	6.67245	4	5.132	5.2663	5.26638	5.22215	5.22171	4	NA	NA	NA	NA	#DIV/0!	0
LOC108218117	NC_030384.1	1975086	1980468	product=AP-1 complex subunit mu-2-like	-4.90443	-5.49282	-5.49265	-5.30039	-5.29757	4	-4.68421	-5.01016	-5.01159	-4.88895	-4.89873	4	NA	NA	NA	NA	#DIV/0!	0
LOC108217870	NC_030384.1	1981194	1982115	product=oleosin 18.2 kDa-like	-5.14021	-5.49215	-5.49282	-5.63385	-5.43976	4	-4.53238	-4.72477	-4.72573	-4.87514	-4.7145	4	-0.760912	-0.76169	-0.761673	-0.754876	-0.759788	4
LOC108217652	NC_030384.1	2000162	2002419	product=protein LATERAL ORGAN BOUNDARIES-like	-6.64681	-7.81307	-7.81388	-7.3543	-7.40702	4	NA	NA	NA	NA	#DIV/0!	0	-4.44748	-5.12526	-5.12232	-5.11381	-4.95222	4
LOC108212668	NC_030381.1	20047971	20051452	product=ribosomal RNA small subunit methyltransferase E	-0.722322	-0.730503	-0.730772	-0.733984	-0.729395	4	-0.711168	-0.695677	-0.696065	-0.695974	-0.699721	4	NA	NA	NA	NA	#DIV/0!	0
LOC108219614	NC_030384.1	2082592	2085402	product=uncharacterized LOC108219614	-3.18108	-3.49512	-3.49862	-3.45365	-3.40712	4	-1.90014	-1.90438	-1.90872	-2.00855	-1.93045	4	-1.36012	-1.58723	NA	-1.42161	-1.45632	3
LOC108219615	NC_030384.1	2086159	2086927	product=uncharacterized LOC108219615	4.41827	4.4979	4.49762	4.47611	4.47248	4	4.16927	4.74069	4.78816	5.20286	4.72524	4	NA	NA	NA	NA	#DIV/0!	0
LOC108206607	NC_030381.1	20056057	20062342	product=magnesium transporter MRS2-3-like	-0.570218	-0.575561	-0.575578	-0.575179	-0.574134	4	-0.557916	-0.54106	-0.540997	-0.540948	-0.54523	4	NA	NA	NA	NA	#DIV/0!	0
LOC108219325	NC_030384.1	2249906	2254150	product=probable serine/threonine-protein kinase WNK3	-0.817269	-0.823023	-0.822872	-0.821988	-0.821288	4	-0.678958	-0.661909	-0.661933	-0.661794	-0.666149	4	NA	NA	NA	NA	#DIV/0!	0
LOC108219618	NC_030384.1	2267189	2268587	NA	3.35926	3.65381	3.65402	3.70583	3.59323	4	-1.16813	-1.16714	-1.16714	-1.17889	-1.17032	4	4.14513	4.82816	4.8283	4.89422	4.67395	4
LOC108219617	NC_030384.1	2270005	2272965	product=uncharacterized LOC108219617	-5.86804	-8.65955	-8.65929	-6.74014	-7.48176	4	-7.04568	-9.57595	-9.57651	-7.46235	-8.41512	4	NA	0.746413	NA	NA	0.746413	1
LOC108216944	NC_030384.1	2463326	2464894	product=uncharacterized LOC108216944	5.58682	8.52294	8.52294	6.43184	7.26613	4	5.49363	6.45289	6.4535	5.98314	6.09579	4	NA	NA	NA	NA	#DIV/0!	0
LOC108218657	NC_030384.1	2625362	2649768	product=cleavage and polyadenylation specificity factor subunit 1-like	-0.442706	-0.446069	-0.446157	-0.450421	-0.446339	4	NA	NA	NA	NA	#DIV/0!	0	NA	NA	-0.203483	-0.203003	-0.203243	2
LOC108216649	NC_030384.1	2784808	2786985	NA	6.56551	7.35632	7.35661	7.34407	7.15563	4	7.54174	8.51798	8.51798	8.05928	8.15924	4	NA	NA	NA	NA	#DIV/0!	0
LOC108215518	NC_030384.1	2789660	2794933	product=COP9 signalosome complex subunit 1	-0.421331	-0.424894	-0.424874	-0.424699	-0.42395	4	-0.826339	-0.809218	-0.809276	-0.809361	-0.813548	4	0.383104	0.391023	0.391139	0.390481	0.388937	4
LOC108219346	NC_030384.1	2813334	2818459	product=peroxisomal membrane protein 11D-like	-1.0224	-1.02821	-1.02817	-1.02857	-1.02684	4	-0.475251	-0.457679	-0.457637	-0.458818	-0.462346	4	-0.568109	-0.563883	-0.563867	-0.563269	-0.564782	4
LOC108218690	NC_030384.1	2853128	2859550	product=uncharacterized LOC108218690	2.80325	2.83876	2.83887	2.82799	2.82722	4	0.910334	0.935763	0.934862	0.948152	0.932278	4	1.80995	1.91193	1.91272	1.88484	1.87986	4
LOC108216957	NC_030384.1	2978902	2980191	product=uncharacterized LOC108216957	-2.44405	-2.62297	-2.63308	-2.81005	-2.62754	4	5.0967	NA	NA	NA	5.0967	1	-5.80951	-10.191	-10.1928	-8.3005	-8.62345	4
LOC108216803	NC_030384.1	3032175	3034869	NA	5.75721	6.52741	6.52842	6.52167	6.33368	4	5.87936	6.33303	6.3342	6.62518	6.29294	4	NA	NA	NA	NA	#DIV/0!	0
LOC108219604	NC_030384.1	3359953	3378785	product=probable nucleoredoxin 1	-0.537987	-0.542064	-0.542274	-0.541691	-0.541004	4	-0.51334	-0.495661	-0.495748	-0.495691	-0.50011	4	NA	NA	NA	NA	#DIV/0!	0
LOC108216966	NC_030384.1	3379126	3384943	product=uncharacterized LOC108216966	1.49825	1.51095	1.51059	1.50209	1.50547	4	NA	NA	NA	NA	#DIV/0!	0	1.1321	1.16734	1.16745	1.17362	1.16013	4
LOC108219347	NC_030384.1	3652554	3659405	product=probable serine/threonine-protein kinase At5g41260	-0.987536	-0.993711	-0.993599	-0.994985	-0.992458	4	-0.665196	-0.648452	-0.648313	-0.649741	-0.652925	4	-0.342758	-0.338718	-0.3387	-0.338862	-0.33976	4
LOC108218189	NC_030384.1	3775932	3779823	product=putative lipoate-protein ligase A	-0.656226	-0.663608	-0.663319	-0.666114	-0.662317	4	NA	NA	NA	NA	#DIV/0!	0	-0.583991	-0.587653	-0.587064	-0.595394	-0.588525	4
LOC108216971	NC_030384.1	3780789	3781840	product=chlorophyll a-b binding protein 4%2C chloroplastic-like	-0.824028	-0.835466	-0.835118	-0.842937	-0.834387	4	-0.620927	-0.607594	-0.60699	-0.616006	-0.612879	4	NA	NA	NA	NA	#DIV/0!	0
LOC108204337	NC_030381.1	20113586	20119003	product=stromal 70 kDa heat shock-related protein%2C chloroplastic	0.870955	0.870587	0.87057	0.869906	0.870504	4	1.26261	1.28304	1.28299	1.28223	1.27772	4	-0.410439	-0.405735	-0.405684	-0.405967	-0.406956	4
LOC108217712	NC_030384.1	3844573	3847362	NA	-4.44905	-4.5333	-4.53414	-4.50898	-4.50637	4	-2.78723	-2.82872	-2.82914	-2.81713	-2.81556	4	-1.66473	-1.69856	-1.69946	-1.68447	-1.68681	4
LOC108218830	NC_030384.1	4509144	4523105	product=K(+) efflux antiporter 2%2C chloroplastic-like	-0.367952	-0.370889	-0.370969	-0.371961	-0.370443	4	NA	NA	NA	NA	#DIV/0!	0	NA	-0.217586	-0.217743	-0.21705	-0.21746	3
LOC108219457	NC_030384.1	4677076	4685041	product=tRNA-specific adenosine deaminase 1	-0.554697	-0.558742	-0.55891	-0.560274	-0.558156	4	NA	-0.321911	-0.322049	-0.32371	-0.322557	3	NA	NA	-0.229902	-0.228872	-0.229387	2
LOC108205442	NC_030381.1	20205177	20209842	product=leucine-rich repeat receptor-like serine/threonine-protein kinase BAM1	5.88336	6.45648	6.45715	6.18126	6.24456	4	4.76242	4.98323	4.98561	5.23097	4.99056	4	NA	NA	NA	NA	#DIV/0!	0
LOC108216999	NC_030384.1	5195332	5197503	product=uncharacterized LOC108216999	-2.44443	-2.66772	-2.66783	-2.62085	-2.60021	4	NA	NA	NA	NA	#DIV/0!	0	-2.92697	-3.75946	-3.75955	-3.64111	-3.52177	4
LOC108219243	NC_030384.1	5331820	5340800	product=ankyrin repeat and zinc finger domain-containing protein 1	-0.788328	-0.793297	-0.793314	-0.793166	-0.792026	4	-0.767968	-0.750581	-0.75069	-0.752525	-0.755441	4	NA	NA	NA	NA	#DIV/0!	0
LOC108217954	NC_030384.1	5353316	5368470	product=peptidyl-prolyl cis-trans isomerase CYP18-1	-0.549658	-0.554407	-0.554692	-0.554108	-0.553216	4	1.2724	1.29971	1.29932	1.29924	1.29267	4	-1.82385	-1.84748	-1.84727	-1.84646	-1.84126	4
LOC108206352	NC_030381.1	20213512	20216547	product=protein NLP7-like	5.73425	5.97947	5.98044	6.04233	5.93412	4	1.82428	1.86183	1.86187	1.88571	1.85842	4	3.42622	4.13377	4.13401	4.16094	3.96374	4
LOC108215567	NC_030384.1	5451643	5462995	product=ATP-dependent DNA helicase 2 subunit KU80	1.3281	1.34307	1.34171	1.34342	1.33908	4	NA	NA	NA	NA	#DIV/0!	0	1.40451	1.43986	1.43731	1.46219	1.43597	4
LOC108216517	NC_030384.1	5554162	5556288	product=vestitone reductase-like	-0.563471	-0.567378	-0.567348	-0.56704	-0.566309	4	NA	NA	NA	NA	#DIV/0!	0	-0.613915	-0.611153	-0.610975	-0.614788	-0.612708	4
LOC108215843	NC_030384.1	5565854	5572889	product=oxysterol-binding protein-related protein 3C	-0.940854	-0.952402	-0.952543	-0.950075	-0.948969	4	-2.27224	-2.26054	-2.26031	-2.26242	-2.26388	4	1.29305	1.31382	1.31332	1.31756	1.30944	4
LOC108218854	NC_030384.1	5574452	5586982	product=tubulin-folding cofactor D	-0.496497	-0.499804	-0.499847	-0.50715	-0.500825	4	NA	NA	NA	NA	#DIV/0!	0	-0.326781	-0.322275	-0.322439	-0.321273	-0.323192	4
LOC108219198	NC_030384.1	5763670	5777822	product=phosphatidate cytidylyltransferase 4%2C chloroplastic	-0.471312	-0.475479	-0.475509	-0.475134	-0.474358	4	-0.470089	-0.452662	-0.452477	-0.452446	-0.456919	4	NA	NA	NA	NA	#DIV/0!	0
LOC108218149	NC_030384.1	5871376	5873270	product=B3 domain-containing transcription factor VRN1-like	2.76044	2.89328	2.89292	2.82549	2.84303	4	1.63464	1.70761	1.71657	1.7587	1.70438	4	NA	NA	NA	NA	#DIV/0!	0
LOC108204750	NC_030381.1	20239739	20246525	product=uncharacterized LOC108204750	-0.974606	-0.984896	-0.984554	-0.992416	-0.984118	4	-1.47868	-1.46706	-1.46665	-1.47346	-1.47146	4	0.477318	0.488205	0.488189	0.487721	0.485358	4
LOC108217856	NC_030384.1	5945753	5947695	product=gibberellin 20 oxidase 1-like	-8.80018	-9.741	-9.74199	-9.70423	-9.49685	4	-6.79191	-7.40551	-7.40744	-7.39743	-7.25057	4	-2.2593	-2.34939	-2.3417	-2.29005	-2.31011	4
LOC108218356	NC_030384.1	6037872	6057874	product=CCR4-NOT transcription complex subunit 1	-0.717507	-0.721426	-0.721439	-0.72839	-0.722191	4	-0.613718	-0.595705	-0.595707	-0.599485	-0.601154	4	NA	NA	NA	NA	#DIV/0!	0
LOC108215595	NC_030384.1	6213858	6216318	product=GEM-like protein 5	2.27619	2.28395	2.28416	2.28183	2.28153	4	-1.01188	-0.994702	-0.99469	-0.992432	-0.998426	4	3.25152	3.28468	3.28454	3.28071	3.27536	4
LOC108219378	NC_030384.1	6239467	6256860	product=E3 ubiquitin-protein ligase BRE1-like 1	-0.354893	-0.358052	-0.358099	-0.362061	-0.358276	4	-0.77517	-0.757861	-0.757928	-0.761954	-0.763228	4	0.398722	0.406549	0.406651	0.406286	0.404552	4
LOC108204756	NC_030381.1	20259397	20269105	product=uncharacterized LOC108204756	0.578347	0.578042	0.57806	0.57699	0.57786	4	0.780756	0.801548	0.801543	0.798056	0.795476	4	NA	NA	-0.216742	NA	-0.216742	1
LOC108218264	NC_030384.1	6349755	6350446	product=ethylene-responsive transcription factor ERF098-like	3.88083	4.47339	4.47433	4.22149	4.26251	4	4.66367	5.32902	5.32718	5.3612	5.17027	4	NA	NA	NA	NA	#DIV/0!	0
LOC108204595	NC_030381.1	20273684	20276890	product=uncharacterized LOC108204595	6.98418	9.94915	9.94907	7.86407	8.68662	4	3.74351	3.87634	3.87617	3.83415	3.83254	4	NA	NA	NA	NA	#DIV/0!	0
LOC108215589	NC_030384.1	6512066	6520770	product=uncharacterized LOC108215589	-1.41838	-1.4339	-1.43389	-1.457	-1.43579	4	-1.37846	-1.36843	-1.36862	-1.38955	-1.37627	4	NA	NA	NA	NA	#DIV/0!	0
LOC108218038	NC_030384.1	6573739	6575784	NA	6.13662	9.28753	9.28426	6.9611	7.91738	4	6.894	9.46346	9.4588	7.31237	8.28216	4	NA	NA	NA	NA	#DIV/0!	0
LOC108216458	NC_030384.1	6696377	6703468	product=peptidyl-prolyl cis-trans isomerase FKBP20-2%2C chloroplastic	-0.748946	-0.760058	-0.760189	-0.726169	-0.74884	4	NA	0.467804	NA	NA	0.467804	1	-1.18672	-1.22173	-1.2218	-1.1833	-1.20339	4
LOC108217033	NC_030384.1	6855729	6860747	product=uncharacterized LOC108217033	-1.26314	-1.3298	-1.32873	-1.34992	-1.3179	4	NA	NA	NA	NA	#DIV/0!	0	NA	-0.793737	NA	NA	-0.793737	1
LOC108216738	NC_030384.1	6904299	6910164	product=uncharacterized LOC108216738	-0.84906	-0.860528	-0.860293	-0.858251	-0.857033	4	NA	-0.486232	-0.4861	-0.486757	-0.486363	3	NA	NA	NA	NA	#DIV/0!	0
LOC108218234	NC_030384.1	6969214	6970412	product=uncharacterized LOC108218234	-2.10192	-2.12736	-2.12826	-2.15594	-2.12837	4	-1.1791	-1.16887	-1.16984	-1.21017	-1.18199	4	-0.94988	-0.952034	-0.952284	-0.944592	-0.949697	4
LOC108218030	NC_030384.1	7003493	7005498	NA	2.13414	2.19739	2.20148	2.3222	2.21381	4	3.26848	3.32517	3.32569	3.32643	3.31144	4	NA	NA	NA	NA	#DIV/0!	0
LOC108204596	NC_030381.1	20285995	20289067	product=uncharacterized LOC108204596	5.46266	8.41351	8.41378	6.31328	7.15081	4	2.82435	3.05645	3.06036	3.04725	2.9971	4	NA	NA	NA	NA	#DIV/0!	0
LOC108218015	NC_030384.1	7268982	7273329	product=uncharacterized LOC108218015	7.01782	7.41868	7.41997	8.06467	7.48029	4	7.96597	8.44334	8.44364	8.18719	8.26003	4	NA	NA	NA	NA	#DIV/0!	0
LOC108219587	NC_030384.1	7375043	7382812	product=ELMO domain-containing protein A-like	0.814576	0.81752	0.817211	0.823369	0.818169	4	0.535961	0.556623	0.556355	0.557287	0.551557	4	NA	NA	NA	NA	#DIV/0!	0
LOC108216522	NC_030384.1	7461440	7465279	product=rac-like GTP-binding protein 5	-0.916873	-0.934219	-0.933767	-0.936213	-0.930268	4	NA	NA	NA	NA	#DIV/0!	0	NA	-0.564568	-0.564662	-0.563851	-0.56436	3
LOC108218357	NC_030384.1	7557508	7569137	product=eukaryotic translation initiation factor 4G-like	-0.405031	-0.408415	-0.408401	-0.406787	-0.407159	4	-0.55994	-0.542016	-0.542016	-0.542028	-0.5465	4	NA	NA	NA	NA	#DIV/0!	0
LOC108217044	NC_030384.1	7666777	7679050	product=flavin-dependent oxidoreductase FOX2-like	4.38536	4.85129	4.85219	5.49724	4.89652	4	5.36454	5.86042	5.85867	6.16939	5.81326	4	NA	NA	NA	NA	#DIV/0!	0
LOC108217708	NC_030384.1	7841685	7845233	product=acyl carrier protein 1%2C mitochondrial-like	-0.479357	-0.483772	-0.484005	-0.48133	-0.482116	4	NA	0.331305	0.331387	0.330492	0.331061	3	-0.804011	-0.808473	-0.808818	-0.804344	-0.806411	4
LOC108219535	NC_030384.1	7945155	7950366	product=UMP-CMP kinase 3-like	0.961212	0.961635	0.961573	0.961977	0.961599	4	1.55886	1.58042	1.58025	1.58287	1.5756	4	-0.613968	-0.612006	-0.611913	-0.615366	-0.613313	4
LOC108216341	NC_030384.1	8017177	8018801	product=uncharacterized LOC108216341	1.83556	1.88647	1.88657	1.92478	1.88334	4	2.64211	2.71099	2.71217	2.73415	2.69985	4	NA	NA	NA	NA	#DIV/0!	0
LOC108219034	NC_030384.1	8128110	8134885	product=ribose-phosphate pyrophosphokinase 1	-0.62189	-0.626026	-0.626029	-0.626027	-0.624993	4	NA	NA	NA	NA	#DIV/0!	0	-0.543452	-0.540317	-0.540189	-0.541554	-0.541378	4
LOC108219035	NC_030384.1	8136488	8140684	product=NADH dehydrogenase [ubiquinone] 1 alpha subcomplex assembly factor 3-like	-0.517613	-0.522293	-0.522269	-0.522271	-0.521112	4	NA	-0.326297	-0.326114	-0.326794	-0.326402	3	NA	NA	NA	NA	#DIV/0!	0
LOC108204784	NC_030381.1	20330539	20332392	product=uncharacterized LOC108204784	-0.651996	-0.658213	-0.658582	-0.645756	-0.653637	4	0.689994	0.713873	0.714301	0.713492	0.707915	4	-1.33821	-1.36705	-1.36719	-1.34852	-1.35524	4
LOC108216797	NC_030384.1	8239290	8242556	product=non-specific phospholipase C3-like	2.20235	2.31493	2.31673	2.29224	2.28156	4	4.09205	4.34071	4.34294	4.30937	4.27126	4	NA	NA	NA	NA	#DIV/0!	0
LOC108215693	NC_030384.1	8262099	8266616	product=uncharacterized LOC108215693	0.435854	0.434578	0.434661	0.433862	0.434739	4	0.841121	0.861657	0.8615	0.863446	0.856931	4	-0.423222	-0.420316	-0.420019	-0.424673	-0.422057	4
LOC108218270	NC_030384.1	8319005	8320317	NA	1.29818	1.32033	1.32061	1.31246	1.31289	4	8.21144	10.7142	10.7141	8.80414	9.61098	4	-5.09713	-9.32491	-9.32441	-7.48583	-7.80807	4
LOC108219136	NC_030384.1	8397904	8405660	product=uncharacterized LOC108219136	-0.39467	-0.398947	-0.398828	-0.401166	-0.398403	4	NA	NA	NA	NA	#DIV/0!	0	-0.433709	-0.430867	-0.430593	-0.435363	-0.432633	4
LOC108215985	NC_030384.1	8448416	8453159	product=tRNA (guanine-N(7)-)-methyltransferase	-0.579912	-0.586663	-0.586614	-0.586944	-0.585033	4	NA	NA	NA	NA	#DIV/0!	0	-0.681977	-0.691019	-0.691522	-0.687553	-0.688018	4
LOC108217065	NC_030384.1	8453530	8462540	NA	8.12307	11.1536	11.1536	9.07933	9.87741	4	8.78343	11.3303	11.3302	9.42609	10.2175	4	NA	NA	NA	NA	#DIV/0!	0
LOC108217717	NC_030384.1	8618593	8620027	product=protein PHLOEM PROTEIN 2-LIKE A1-like	1.22419	1.24527	1.24572	1.21427	1.23237	4	1.85513	1.90161	1.9015	1.87942	1.88441	4	NA	NA	NA	NA	#DIV/0!	0
LOC108217067	NC_030384.1	8651949	8664930	product=uncharacterized LOC108217067	4.59374	4.63693	4.63408	4.65932	4.63102	4	2.61433	2.65592	2.66385	2.76594	2.67501	4	1.84382	1.99812	1.99194	1.89191	1.93145	4
LOC108218156	NC_030384.1	8683294	8685785	NA	-3.31674	-3.89299	-3.89419	-4.56201	-3.91648	4	NA	NA	NA	NA	#DIV/0!	0	-3.75779	-6.12618	-6.12759	-5.69379	-5.42634	4
LOC108217686	NC_030384.1	8745738	8746294	product=uncharacterized LOC108217686	2.89517	2.95651	2.9569	2.93761	2.93655	4	2.39846	2.45889	2.45976	2.50619	2.45583	4	NA	NA	NA	NA	#DIV/0!	0
LOC108216823	NC_030384.1	8769596	8773773	product=uncharacterized LOC108216823	0.797566	0.803831	0.804091	0.776511	0.7955	4	NA	NA	NA	NA	#DIV/0!	0	NA	0.47716	0.47759	0.472017	0.475589	3
LOC108217791	NC_030384.1	8844168	8845465	product=uncharacterized LOC108217791	2.04632	2.12726	2.12742	2.05501	2.089	4	3.70299	3.85332	3.84894	3.79448	3.79993	4	NA	NA	NA	NA	#DIV/0!	0
LOC108217730	NC_030384.1	8846927	8848385	product=uncharacterized LOC108217730	1.66527	1.76177	1.76313	1.85602	1.76155	4	2.72188	2.8226	2.82385	2.7822	2.78763	4	NA	NA	NA	NA	#DIV/0!	0
LOC108217984	NC_030384.1	8901921	8905155	product=cytochrome P450 81D1-like	-2.46238	-2.59305	-2.59737	-2.79485	-2.61191	4	NA	NA	NA	NA	#DIV/0!	0	-4.13974	-4.60547	-4.60587	-4.54263	-4.47343	4
LOC108217977	NC_030384.1	8909756	8911214	product=uncharacterized LOC108217977	-1.22809	-1.27794	-1.27704	-1.28664	-1.26743	4	NA	NA	NA	NA	#DIV/0!	0	-1.83529	-2.02962	-2.0295	-2.01148	-1.97647	4
LOC108215867	NC_030384.1	8914972	8918516	product=mediator-associated protein 1-like	-0.572739	-0.576794	-0.576778	-0.576198	-0.575627	4	-0.950768	-0.933681	-0.933655	-0.931976	-0.93752	4	0.355859	0.363539	0.36353	0.36278	0.361427	4
LOC108215586	NC_030384.1	8954640	8961791	product=BUD13 homolog	-0.680425	-0.684908	-0.684896	-0.684662	-0.683723	4	-1.01334	-0.996634	-0.996558	-0.99527	-1.00045	4	0.31076	0.318379	0.318299	0.318045	0.316371	4
LOC108216832	NC_030384.1	8963032	8966135	product=zeaxanthin epoxidase%2C chloroplastic-like	-7.3286	-8.19653	-8.19597	-7.70859	-7.85742	4	-8.96291	-9.64841	-9.64785	-9.19611	-9.36382	4	1.38065	1.43982	1.44305	1.49351	1.43926	4
LOC108218196	NC_030384.1	8967176	8970772	product=NAC domain-containing protein 40-like	-5.97932	-7.53634	-7.54359	-8.01782	-7.26927	4	-8.32358	-9.59344	-9.59325	-10.0928	-9.40077	4	2.00887	2.04904	2.05136	2.09176	2.05026	4
LOC108219252	NC_030384.1	8981152	8988806	product=ABC transporter C family member 3-like	4.26129	4.4399	4.42864	4.74664	4.46912	4	3.76526	3.86584	3.87935	4.03256	3.88575	4	NA	NA	NA	NA	#DIV/0!	0
LOC108219229	NC_030384.1	9042332	9045859	product=uncharacterized protein At1g04910-like	0.727897	0.728946	0.728905	0.713606	0.724838	4	NA	NA	NA	NA	#DIV/0!	0	0.715067	0.725922	0.725939	0.721351	0.72207	4
LOC108216306	NC_030384.1	9046321	9050782	product=uroporphyrinogen-III C-methyltransferase-like	-0.619341	-0.625807	-0.625528	-0.626195	-0.624218	4	NA	NA	NA	NA	#DIV/0!	0	NA	NA	NA	NA	#DIV/0!	0
LOC108216869	NC_030384.1	9101386	9106482	product=sister chromatid cohesion 1 protein 3	-0.893324	-0.902794	-0.902552	-0.904517	-0.900797	4	-1.45983	-1.44747	-1.44729	-1.44691	-1.45038	4	0.538598	0.550937	0.551142	0.548691	0.547342	4
LOC108215663	NC_030384.1	9200452	9212187	product=serine/arginine-rich SC35-like splicing factor SCL30	1.47001	1.51568	1.51536	1.54862	1.51242	4	NA	0.832519	NA	0.87611	0.854315	2	NA	NA	NA	NA	#DIV/0!	0
LOC108215823	NC_030384.1	9212790	9214980	product=serine protease Do-like HtrA	2.53513	2.5953	2.59434	2.60433	2.58227	4	NA	NA	NA	NA	#DIV/0!	0	2.17788	2.32403	2.32272	2.32597	2.28765	4
LOC108218788	NC_030384.1	9241021	9246840	product=uncharacterized LOC108218788	0.867265	0.869131	0.869073	0.866134	0.867901	4	NA	NA	NA	NA	#DIV/0!	0	0.986539	1.00056	1.0005	0.999991	0.996898	4
LOC108215899	NC_030384.1	9257223	9261354	product=uncharacterized protein ycf39	0.757826	0.763083	0.762624	0.76731	0.762711	4	NA	NA	NA	NA	#DIV/0!	0	0.665491	0.69058	0.690757	0.670628	0.679364	4
LOC108215846	NC_030384.1	9277468	9283820	product=glycerol-3-phosphate acyltransferase 3	0.356863	0.356371	0.356202	0.359002	0.35711	4	0.507622	0.527519	0.527287	0.530905	0.523333	4	NA	NA	NA	NA	#DIV/0!	0
LOC108217824	NC_030384.1	9287334	9289502	product=probable flavin-containing monooxygenase 1	1.00253	1.00369	1.00382	0.999197	1.00231	4	4.50176	4.56178	4.57568	4.66056	4.57494	4	-3.41478	-3.54695	-3.55733	-3.66565	-3.54618	4
LOC108216726	NC_030384.1	9331751	9335404	product=uncharacterized LOC108216726	0.755861	0.761254	0.761114	0.760475	0.759676	4	0.94248	0.967838	0.967693	0.967175	0.961296	4	NA	NA	NA	NA	#DIV/0!	0
LOC108219051	NC_030384.1	9343032	9349335	product=ubiquitin domain-containing protein DSK2a-like	-0.607363	-0.610716	-0.610756	-0.612126	-0.61024	4	NA	NA	NA	NA	#DIV/0!	0	-0.398492	-0.393794	-0.393797	-0.393035	-0.394779	4
LOC108218988	NC_030384.1	9359683	9374669	product=uncharacterized LOC108218988	-0.550435	-0.554148	-0.554186	-0.554288	-0.553264	4	-0.36561	-0.347542	-0.347651	-0.347735	-0.352134	4	NA	NA	-0.199781	-0.200356	-0.200069	2
LOC108218773	NC_030384.1	9387181	9394297	product=protein NLP2	2.58729	2.63567	2.63311	2.56351	2.60489	4	1.12986	1.16228	1.16234	1.07631	1.1327	4	1.43947	1.47973	1.4773	1.49444	1.47273	4
LOC108219063	NC_030384.1	9394374	9399099	product=pentatricopeptide repeat-containing protein At2g17140	-0.568847	-0.574392	-0.574397	-0.574296	-0.572983	4	-0.49847	-0.481449	-0.48134	-0.482055	-0.485828	4	NA	NA	NA	NA	#DIV/0!	0
LOC108219064	NC_030384.1	9400080	9403326	product=probable serine/threonine-protein kinase Cx32%2C chloroplastic	1.44298	1.45425	1.45451	1.43367	1.44635	4	0.999521	1.02365	1.02368	1.00811	1.01374	4	NA	NA	NA	NA	#DIV/0!	0
LOC108217647	NC_030384.1	9426358	9428780	product=transport and Golgi organization 2 homolog	-0.693496	-0.699268	-0.699231	-0.704475	-0.699118	4	-0.563871	-0.547098	-0.547113	-0.549063	-0.551786	4	NA	NA	NA	NA	#DIV/0!	0
LOC108217643	NC_030384.1	9440423	9449249	product=calcium-dependent protein kinase 26	0.37971	0.378322	0.378302	0.378055	0.378597	4	0.314316	0.333333	0.333305	0.332953	0.328477	4	NA	NA	NA	NA	#DIV/0!	0
LOC108217646	NC_030384.1	9450133	9460468	product=ACT domain-containing protein ACR12	-0.616324	-0.619983	-0.620028	-0.619759	-0.619024	4	-0.908035	-0.890826	-0.890853	-0.891148	-0.895215	4	0.270028	0.277562	0.277524	0.278932	0.276012	4
LOC108217076	NC_030384.1	9557090	9579361	product=DExH-box ATP-dependent RNA helicase DExH11	-0.614984	-0.619249	-0.619384	-0.622217	-0.618959	4	-0.632485	-0.615141	-0.615139	-0.61511	-0.619469	4	NA	NA	NA	NA	#DIV/0!	0
LOC108216441	NC_030384.1	9594876	9601002	product=DExH-box ATP-dependent RNA helicase DExH11-like	-0.526316	-0.530897	-0.531144	-0.531679	-0.530009	4	-0.654437	-0.637589	-0.637855	-0.63548	-0.64134	4	NA	NA	NA	NA	#DIV/0!	0
LOC108216295	NC_030384.1	9634703	9636519	product=uncharacterized LOC108216295	1.3146	1.32309	1.32329	1.32283	1.32095	4	2.28781	2.3173	2.31737	2.30615	2.30716	4	-0.976032	-0.987513	-0.987846	-0.974232	-0.981406	4
LOC108215981	NC_030384.1	9714337	9716140	product=transcription factor IIIB 90 kDa subunit-like	-0.480703	-0.485614	-0.485551	-0.481372	-0.48331	4	-0.695174	-0.677859	-0.677798	-0.67494	-0.681442	4	NA	NA	NA	NA	#DIV/0!	0
LOC108215972	NC_030384.1	9787463	9789119	product=fasciclin-like arabinogalactan protein 4	2.29472	2.32009	2.31913	2.32921	2.31579	4	1.85538	1.88745	1.8864	1.89829	1.88188	4	NA	NA	NA	NA	#DIV/0!	0
LOC108216206	NC_030384.1	9799456	9806628	product=ENTH domain-containing protein C794.11c	-0.675746	-0.682165	-0.682039	-0.685389	-0.681335	4	1.1728	1.19826	1.19783	1.20287	1.19294	4	-1.85092	-1.87377	-1.87309	-1.88297	-1.87019	4
LOC108218630	NC_030384.1	9849905	9852993	product=heat shock cognate 70 kDa protein 2-like	-0.900111	-0.905312	-0.90531	-0.906573	-0.904327	4	-0.501451	-0.483867	-0.483858	-0.485026	-0.488551	4	-0.419671	-0.41499	-0.415	-0.414931	-0.416148	4
LOC108216473	NC_030384.1	9863152	9864182	product=osmotin-like protein	2.53625	2.57409	2.57536	2.66909	2.5887	4	3.93003	3.96741	3.96929	4.02458	3.97283	4	-1.21434	-1.38561	NA	-1.33862	-1.31286	3
LOC108218106	NC_030384.1	9866095	9867388	product=uncharacterized LOC108218106	-7.36697	-7.45417	-7.45788	-7.52911	-7.45203	4	-7.32555	-7.35801	-7.36176	-7.42171	-7.36676	4	NA	NA	NA	NA	#DIV/0!	0
LOC108215897	NC_030384.1	9885425	9891587	product=histone H4	1.52826	1.53331	1.53338	1.52475	1.52992	4	0.812789	0.833647	0.833661	0.830339	0.827609	4	0.692486	0.706261	0.706655	0.69908	0.701121	4
LOC108215896	NC_030384.1	9892526	9897791	product=F-box protein At5g49610-like	-1.94312	-1.99117	-1.9904	-2.01313	-1.98446	4	-2.8522	-2.8638	-2.86301	-2.87956	-2.86464	4	0.850646	0.875395	0.875938	0.874505	0.869121	4
LOC108215587	NC_030384.1	9936086	9940503	product=putative pentatricopeptide repeat-containing protein At5g59900	0.708866	0.709979	0.710294	0.707941	0.70927	4	-0.434107	-0.416517	-0.416326	-0.415798	-0.420687	4	1.11376	1.1328	1.13297	1.13089	1.1276	4
LOC108216454	NC_030384.1	9955199	9956121	product=zinc finger protein ZAT12-like	1.27437	1.28086	1.2804	1.28408	1.27993	4	1.4457	1.46964	1.46938	1.47155	1.46407	4	NA	NA	NA	NA	#DIV/0!	0
LOC108217787	NC_030384.1	9959385	9960126	product=zinc finger protein ZAT12-like	1.66574	1.67652	1.67673	1.65996	1.66974	4	1.65626	1.6849	1.6844	1.66736	1.67323	4	NA	NA	NA	NA	#DIV/0!	0
LOC108217085	NC_030384.1	9961774	9968292	product=cytochrome P450 81D1-like	-1.93108	-2.08758	-2.08771	-2.08188	-2.04706	4	3.8768	NA	NA	NA	3.8768	1	-4.1174	-8.46022	-8.45974	-6.6166	-6.91349	4
LOC108217088	NC_030384.1	9994697	9996312	product=cytochrome P450 81E8-like	-2.18463	-2.24495	-2.24456	-2.27371	-2.23696	4	5.27282	NA	NA	NA	5.27282	1	-6.18221	-8.45762	-8.45696	-8.02108	-7.77947	4
LOC108219248	NC_030384.1	9998840	10001065	product=cytochrome P450 81D11-like	0.828924	0.832647	0.831504	0.854043	0.836779	4	2.24698	2.27279	2.27283	2.27079	2.26585	4	-1.39759	-1.4326	-1.43347	-1.41548	-1.41978	4
LOC108216025	NC_030384.1	10005103	10011460	product=uncharacterized LOC108216025	0.466024	0.466469	0.466292	0.465207	0.465998	4	NA	NA	NA	NA	#DIV/0!	0	NA	0.327489	0.327661	0.32261	0.32592	3
LOC108215849	NC_030384.1	10015254	10017599	product=cytochrome P450 CYP82D47-like	2.30348	2.31089	2.31096	2.30902	2.30859	4	2.39941	2.42783	2.42922	2.46006	2.42913	4	NA	NA	NA	NA	#DIV/0!	0
LOC108203799	NC_030381.1	20427685	20433526	product=nitronate monooxygenase	0.587469	0.586579	0.586753	0.585911	0.586678	4	1.76233	1.78625	1.78595	1.79347	1.782	4	-1.18556	-1.19253	-1.19207	-1.20329	-1.19336	4
LOC108219557	NC_030384.1	10079769	10085793	product=disease resistance protein TAO1-like	2.09176	2.15944	2.15966	2.11874	2.1324	4	NA	0.776664	0.776498	0.763179	0.772114	3	1.24017	1.38984	1.39062	1.36062	1.34531	4
LOC108219056	NC_030384.1	10092219	10105199	product=E3 UFM1-protein ligase 1 homolog	-0.619998	-0.624842	-0.624737	-0.626367	-0.623986	4	-0.951446	-0.935092	-0.93492	-0.935037	-0.939124	4	0.309219	0.316818	0.316696	0.316229	0.314741	4
LOC108218983	NC_030384.1	10184377	10191173	product=calcium-transporting ATPase 4%2C endoplasmic reticulum-type-like	3.79178	3.9255	3.92336	3.81881	3.86486	4	NA	NA	NA	NA	#DIV/0!	0	3.00797	3.46129	3.45328	3.19353	3.27902	4
LOC108203790	NC_030381.1	20435683	20437503	product=7-deoxyloganetin glucosyltransferase-like	3.05882	3.09923	3.09495	3.11794	3.09274	4	3.52693	3.5665	3.56636	3.54653	3.55158	4	NA	NA	NA	NA	#DIV/0!	0
LOC108216337	NC_030384.1	10341465	10345250	product=probable serine/threonine-protein kinase RLCKVII	-0.546537	-0.552853	-0.552875	-0.541597	-0.548466	4	-0.690263	-0.674978	-0.67461	-0.681599	-0.680362	4	NA	NA	NA	NA	#DIV/0!	0
LOC108216000	NC_030384.1	10367530	10370016	product=uncharacterized GPI-anchored protein At4g28100-like	5.18289	5.95398	5.95577	5.94529	5.75948	4	NA	NA	NA	NA	#DIV/0!	0	3.7469	5.71238	5.69623	5.46483	5.15509	4
LOC108218886	NC_030384.1	10386904	10393257	product=pentatricopeptide repeat-containing protein At4g01570	1.49813	1.5036	1.50361	1.50196	1.50182	4	1.80327	1.8292	1.82869	1.83173	1.82322	4	NA	NA	NA	NA	#DIV/0!	0
LOC108218725	NC_030384.1	10418847	10426580	product=uncharacterized LOC108218725	-0.387462	-0.390912	-0.390912	-0.391666	-0.390238	4	-0.65816	-0.640337	-0.640366	-0.642575	-0.64536	4	0.249143	0.256143	0.256197	0.257003	0.254622	4
LOC108218772	NC_030384.1	10443291	10447566	product=mitogen-activated protein kinase 3-like	-0.414445	-0.418419	-0.418425	-0.418887	-0.417544	4	NA	NA	NA	NA	#DIV/0!	0	-0.526672	-0.524252	-0.524232	-0.522643	-0.52445	4
LOC108196300	NC_030381.1	20441478	20443205	product=7-deoxyloganetin glucosyltransferase-like	1.70398	1.74716	1.74745	1.70401	1.72565	4	4.73421	4.91934	4.91923	4.79247	4.84131	4	-2.52814	-3.1648	-3.16384	-3.08123	-2.9845	4
LOC108218907	NC_030384.1	10631959	10636348	product=general transcription factor IIH subunit 2	-0.489023	-0.493985	-0.493795	-0.494125	-0.492732	4	NA	-0.336222	-0.335986	-0.336634	-0.336281	3	NA	NA	NA	NA	#DIV/0!	0
LOC108216690	NC_030384.1	10676118	10676832	product=protein transport protein Sec61 subunit beta	-0.751777	-0.757169	-0.757258	-0.748607	-0.753703	4	-0.580992	-0.563676	-0.563672	-0.563322	-0.567915	4	NA	NA	NA	NA	#DIV/0!	0
LOC108221001	NC_030381.1	20443502	20448070	product=chaperone protein dnaJ A6%2C chloroplastic-like	-1.32901	-1.36104	-1.36084	-1.35565	-1.35164	4	-1.38551	-1.38719	-1.38758	-1.37157	-1.38296	4	NA	NA	NA	NA	#DIV/0!	0
LOC108215556	NC_030384.1	10684980	10689856	product=protein ABA DEFICIENT 4%2C chloroplastic-like	1.42924	1.4883	1.48989	1.48112	1.47214	4	1.92966	2.01646	2.01421	2.00257	1.99073	4	NA	NA	NA	NA	#DIV/0!	0
LOC108218366	NC_030384.1	10719949	10728586	product=beta-galactosidase 8	1.94817	1.98178	1.98271	1.95955	1.96805	4	1.0744	1.10396	1.10371	1.09608	1.09454	4	NA	0.884864	0.886766	0.867973	0.879868	3
LOC108218367	NC_030384.1	10729006	10730538	product=uncharacterized LOC108218367	1.03688	1.0385	1.03846	1.04855	1.0406	4	0.576259	0.596478	0.596485	0.595869	0.591273	4	0.43933	0.448733	0.448606	0.456766	0.448359	4
LOC108219577	NC_030384.1	10755107	10762298	product=serine/threonine-protein kinase GRIK2-like	-0.367992	-0.371237	-0.37124	-0.371209	-0.37042	4	NA	NA	NA	NA	#DIV/0!	0	-0.278688	-0.273903	-0.273872	-0.273988	-0.275113	4
LOC108217103	NC_030384.1	10850441	10857913	NA	-0.796268	-0.803539	-0.803315	-0.802877	-0.8015	4	NA	-0.304705	-0.304688	-0.30437	-0.304588	3	-0.492204	-0.492248	-0.491955	-0.49335	-0.492439	4
LOC108218706	NC_030384.1	10883826	10894795	product=serine/threonine-protein phosphatase 6 regulatory subunit 3-like	-0.437449	-0.440971	-0.44095	-0.439485	-0.439714	4	-0.317678	-0.299441	-0.299486	-0.300345	-0.304238	4	NA	NA	NA	NA	#DIV/0!	0
LOC108218748	NC_030384.1	10900513	10904667	product=cysteine-rich receptor-like protein kinase 10	-1.30816	-1.34708	-1.34709	-1.4091	-1.35285	4	NA	NA	NA	NA	#DIV/0!	0	-1.306	-1.36671	-1.36782	-1.37088	-1.35285	4
LOC108219416	NC_030384.1	10940459	10946151	product=putative cyclic nucleotide-gated ion channel 15	-0.41249	-0.41628	-0.416325	-0.416986	-0.41552	4	NA	NA	NA	NA	#DIV/0!	0	-0.400527	-0.397824	-0.397765	-0.397959	-0.398519	4
LOC108217593	NC_030384.1	10947451	10955111	product=receptor-like serine/threonine-protein kinase NCRK	-0.66309	-0.667834	-0.66784	-0.667834	-0.66665	4	NA	NA	NA	NA	#DIV/0!	0	-0.826104	-0.82723	-0.827624	-0.824419	-0.826345	4
LOC108219083	NC_030384.1	10956960	10961747	product=uncharacterized LOC108219083	-0.461401	-0.467093	-0.467057	-0.465767	-0.46533	4	1.37556	1.3983	1.39841	1.39179	1.39102	4	-1.84819	-1.85892	-1.85895	-1.8539	-1.85499	4
LOC108219592	NC_030384.1	10978809	10983616	product=probable disease resistance protein At5g66900	0.747031	0.750361	0.750303	0.746377	0.748518	4	NA	NA	NA	NA	#DIV/0!	0	0.513284	0.528211	0.527692	0.535184	0.526093	4
LOC108219593	NC_030384.1	10983888	10987837	product=protein EDS1-like	-2.29599	-2.35724	-2.35666	-2.34203	-2.33798	4	NA	NA	NA	NA	#DIV/0!	0	-3.58182	-3.96099	-3.96016	-3.98483	-3.87195	4
LOC108215828	NC_030384.1	10991682	10997851	product=uncharacterized LOC108215828	-0.912783	-0.919479	-0.919464	-0.919667	-0.917848	4	NA	NA	NA	NA	#DIV/0!	0	-1.0525	-1.06059	-1.06072	-1.07874	-1.06314	4
LOC108218974	NC_030384.1	11125110	11129200	product=ruBisCO large subunit-binding protein subunit alpha-like	1.95972	1.99274	1.99151	1.9216	1.96639	4	1.17522	1.20658	1.20733	1.12095	1.17752	4	0.772967	0.792734	0.791252	0.803328	0.79007	4
LOC108215706	NC_030384.1	11138832	11145533	product=SNF1-related protein kinase regulatory subunit beta-3	0.370566	0.369976	0.369911	0.369211	0.369916	4	NA	NA	NA	NA	#DIV/0!	0	NA	0.325999	0.325873	0.326268	0.326047	3
LOC108216911	NC_030384.1	11148266	11153368	product=uncharacterized LOC108216911	-0.861452	-0.869958	-0.869998	-0.866372	-0.866945	4	-0.604016	-0.588612	-0.588263	-0.593979	-0.593717	4	NA	NA	NA	NA	#DIV/0!	0
LOC108215822	NC_030384.1	11168017	11174185	product=vacuolar protein sorting-associated protein 24 homolog 1-like	0.411707	0.410326	0.410462	0.405402	0.409474	4	0.581154	0.60113	0.601233	0.596126	0.594911	4	NA	NA	NA	NA	#DIV/0!	0
LOC108219420	NC_030384.1	11204738	11207411	product=probable glucuronoxylan glucuronosyltransferase F8H	0.8631	0.863501	0.863687	0.862429	0.863179	4	0.417633	0.437314	0.437086	0.439592	0.432906	4	0.423373	0.43316	0.433536	0.427337	0.429352	4
LOC108215842	NC_030384.1	11223278	11225396	product=uncharacterized LOC108215842	3.32088	3.36238	3.36198	3.34566	3.34772	4	2.39225	2.43165	2.43212	2.44953	2.42639	4	NA	0.940304	0.94075	NA	0.940527	2
LOC108201351	NC_030381.1	20482846	20502463	product=copper-transporting ATPase PAA1%2C chloroplastic	-0.402349	-0.405395	-0.405482	-0.405701	-0.404732	4	-0.282805	-0.264415	-0.264424	-0.264395	-0.269009	4	NA	NA	NA	NA	#DIV/0!	0
LOC108219491	NC_030384.1	11294047	11295232	product=zinc finger protein ZAT5	3.41889	3.58102	3.58111	3.51437	3.52385	4	1.61246	1.66966	1.66757	1.68988	1.65989	4	1.50998	NA	NA	NA	1.50998	1
LOC108216830	NC_030384.1	11319480	11323463	product=uncharacterized LOC108216830	1.43175	1.50343	1.50179	1.48824	1.4813	4	-1.60281	-1.60356	-1.60442	-1.57738	-1.59704	4	2.89296	3.11592	3.11568	3.06928	3.04846	4
LOC108216829	NC_030384.1	11324537	11327141	product=disease resistance protein TAO1-like	1.39907	1.47764	1.47618	1.45344	1.45158	4	-1.16903	-1.16745	-1.16778	-1.17738	-1.17041	4	2.42883	2.65391	2.65214	2.63716	2.59301	4
LOC108218559	NC_030384.1	11345657	11357585	product=TMV resistance protein N-like	0.435654	0.435334	0.435481	0.433604	0.435018	4	0.425559	0.445612	0.445995	0.443228	0.440099	4	NA	NA	NA	NA	#DIV/0!	0
LOC108218560	NC_030384.1	11354773	11358303	product=cyclin-dependent kinases regulatory subunit 1	0.541947	0.541957	0.542176	0.537856	0.540984	4	0.70785	0.72916	0.728955	0.730685	0.724163	4	NA	NA	NA	NA	#DIV/0!	0
LOC108219611	NC_030384.1	11449938	11462325	product=vacuolar protein sorting-associated protein 41 homolog	-0.676326	-0.683005	-0.683137	-0.680841	-0.680827	4	NA	NA	NA	NA	#DIV/0!	0	-0.655944	-0.662154	-0.662834	-0.655082	-0.659003	4
LOC108216668	NC_030384.1	11463028	11466651	product=uncharacterized LOC108216668	-0.571032	-0.577831	-0.577712	-0.578005	-0.576145	4	-0.50968	-0.492772	-0.492948	-0.492295	-0.496924	4	NA	NA	NA	NA	#DIV/0!	0
LOC108219376	NC_030384.1	11536784	11539678	product=UDP-D-apiose/UDP-D-xylose synthase 2	0.434041	0.434063	0.434036	0.438587	0.435182	4	0.727464	0.747116	0.747102	0.746898	0.742145	4	-0.31076	-0.306542	NA	NA	-0.308651	2
LOC108218506	NC_030384.1	11544164	11567624	product=AP-2 complex subunit alpha-2-like	0.564421	0.565078	0.565061	0.555621	0.562545	4	0.873518	0.895007	0.895003	0.885878	0.887351	4	-0.327876	-0.323128	-0.323152	-0.323086	-0.324311	4
LOC108216510	NC_030384.1	11573132	11579076	product=uncharacterized protein C227.17c-like	-1.07191	-1.08118	-1.08123	-1.07901	-1.07833	4	-1.00434	-0.990316	-0.989986	-0.991502	-0.994036	4	NA	NA	NA	NA	#DIV/0!	0
LOC108219065	NC_030384.1	11589846	11595664	product=glucomannan 4-beta-mannosyltransferase 2-like	0.572113	0.574815	0.575079	0.595936	0.579486	4	1.82877	1.85325	1.85326	1.8671	1.85059	4	-1.25325	-1.27088	-1.27121	-1.26086	-1.26405	4
LOC108218990	NC_030384.1	11603019	11607727	product=glucomannan 4-beta-mannosyltransferase 2-like	1.48633	1.49282	1.49276	1.48592	1.48946	4	2.06683	2.09313	2.09335	2.08251	2.08395	4	-0.593432	-0.593262	-0.593776	-0.596984	-0.594363	4
LOC108216537	NC_030384.1	11619303	11620536	product=uncharacterized protein At4g22758-like	2.77237	2.9387	2.94011	2.8815	2.88317	4	NA	0.986056	0.985633	0.970207	0.980632	3	1.57063	NA	NA	NA	1.57063	1
LOC108215717	NC_030384.1	11936688	11941462	product=probable sugar phosphate/phosphate translocator At3g11320	1.20648	1.20819	1.20839	1.20584	1.20722	4	1.86508	1.88961	1.88988	1.88537	1.88248	4	-0.671747	-0.675358	-0.675707	-0.672545	-0.673839	4
LOC108219076	NC_030384.1	11943028	11948077	product=mitochondrial uncoupling protein 1-like	-0.414387	-0.418175	-0.41822	-0.417849	-0.417158	4	NA	NA	NA	NA	#DIV/0!	0	-0.309495	-0.30545	-0.305631	-0.303254	-0.305957	4
LOC108219154	NC_030384.1	11985281	11988795	product=UPF0503 protein At3g09070%2C chloroplastic-like	0.799209	0.80031	0.800313	0.793199	0.798258	4	0.547964	0.568229	0.568079	0.561148	0.561355	4	NA	NA	0.238554	0.240745	0.239649	2
LOC108215817	NC_030384.1	12036141	12041907	product=26S proteasome non-ATPase regulatory subunit 7 homolog A-like	0.429891	0.42918	0.429083	0.42837	0.429131	4	0.335076	0.354565	0.354453	0.35366	0.349438	4	NA	NA	NA	NA	#DIV/0!	0
LOC108216604	NC_030384.1	12105355	12107943	product=F-box protein At3g07870-like	1.66005	1.67257	1.67285	1.67162	1.66927	4	1.97537	2.00486	2.00555	1.99769	1.99587	4	NA	NA	NA	NA	#DIV/0!	0
LOC108217620	NC_030384.1	12113106	12115840	product=UPF0481 protein At3g47200-like	8.27905	11.3363	11.3364	9.25223	10.051	4	2.1601	2.19505	2.19576	2.18131	2.18305	4	4.8045	9.25475	9.25438	7.07823	7.59797	4
LOC108215834	NC_030384.1	12134941	12137512	product=UPF0481 protein At3g47200-like	6.10521	6.93179	6.93151	6.43484	6.60084	4	2.7123	2.81511	2.82319	2.83701	2.7969	4	2.37463	NA	NA	NA	2.37463	1
LOC108216729	NC_030384.1	12190147	12193951	product=putative receptor-like protein kinase At3g47110	5.28225	6.50099	6.50155	5.99446	6.06982	4	NA	1.17119	NA	1.20996	1.19057	2	2.9162	NA	NA	NA	2.9162	1
LOC108216859	NC_030384.1	12201481	12205508	product=probable serine/threonine-protein kinase Cx32%2C chloroplastic	7.14522	7.33423	7.33477	7.30078	7.27875	4	8.01926	8.24611	8.24556	8.16707	8.1695	4	NA	NA	NA	NA	#DIV/0!	0
LOC108218578	NC_030384.1	12214159	12220220	product=uncharacterized LOC108218578	0.836267	0.838545	0.838837	0.835527	0.837294	4	1.07894	1.10217	1.10288	1.09783	1.09545	4	NA	NA	NA	NA	#DIV/0!	0
LOC108218576	NC_030384.1	12221044	12238857	product=RNA polymerase II C-terminal domain phosphatase-like 2	0.311871	0.310137	0.310215	0.310535	0.31069	4	1.95723	1.98089	1.9813	1.97847	1.97447	4	-1.65636	-1.66429	-1.66465	-1.66161	-1.66173	4
LOC108215870	NC_030384.1	12242634	12246314	product=protein yippee-like	1.69108	1.69845	1.69799	1.70285	1.69759	4	0.346156	0.365609	0.365737	0.365112	0.360653	4	1.31413	1.3391	1.33842	1.34267	1.33358	4
LOC108218003	NC_030384.1	12282166	12283894	product=UPF0481 protein At3g47200-like	5.82436	6.39949	6.39884	6.13173	6.18861	4	5.53765	5.80566	5.80747	5.91006	5.76521	4	NA	NA	NA	NA	#DIV/0!	0
LOC108217128	NC_030384.1	12284762	12285709	product=F-box/kelch-repeat protein At3g23880-like	3.74041	3.87064	3.87204	3.9535	3.85915	4	2.23873	2.29456	2.29342	2.32588	2.28815	4	NA	NA	NA	NA	#DIV/0!	0
LOC108218472	NC_030384.1	12286277	12308450	product=uncharacterized LOC108218472	4.67559	4.86909	4.86673	4.91864	4.83251	4	4.31732	4.41558	4.41605	4.37606	4.38126	4	NA	NA	NA	NA	#DIV/0!	0
LOC108217853	NC_030384.1	12311519	12314733	product=E3 ubiquitin-protein ligase RNF8-A	4.71434	4.84882	4.84879	4.78659	4.79963	4	1.83803	1.87117	1.87181	1.86498	1.8615	4	2.58936	2.98499	2.98452	2.92879	2.87191	4
LOC108216078	NC_030384.1	12320989	12328043	product=protein root UVB sensitive 5	0.823285	0.825745	0.826133	0.819762	0.823731	4	0.527886	0.548324	0.548873	0.542254	0.541834	4	NA	NA	NA	NA	#DIV/0!	0
LOC108216675	NC_030384.1	12393832	12400686	product=LIMR family protein At5g01460	1.76423	1.84568	1.83555	2.11119	1.88917	4	1.8361	1.8686	1.86971	1.86982	1.86106	4	NA	NA	NA	NA	#DIV/0!	0
LOC108217849	NC_030384.1	12413273	12414717	product=eukaryotic translation initiation factor 3 subunit I-like	5.3183	8.22348	8.22381	6.15466	6.98006	4	2.93997	3.14476	3.14718	3.13221	3.09103	4	NA	NA	NA	NA	#DIV/0!	0
LOC108217132	NC_030384.1	12524387	12530210	product=uncharacterized LOC108217132	7.04748	8.24675	8.24719	7.75812	7.82488	4	8.30015	10.8026	10.8024	8.89733	9.70061	4	NA	NA	NA	NA	#DIV/0!	0
LOC108195970	NC_030381.1	20622300	20625121	NA	2.12822	2.23557	2.22755	2.41642	2.25194	4	1.33531	1.3738	1.3736	1.35799	1.36018	4	NA	NA	NA	NA	#DIV/0!	0
LOC108219171	NC_030384.1	12531695	12532951	NA	7.28873	10.241	10.241	8.16571	8.98412	4	7.95773	10.4174	10.4175	8.51252	9.32628	4	NA	NA	NA	NA	#DIV/0!	0
LOC108218917	NC_030384.1	12563134	12571768	product=calcium-dependent protein kinase 13	0.742151	0.741724	0.741833	0.741522	0.741808	4	0.998803	1.0196	1.01978	1.01922	1.01435	4	NA	-0.271332	-0.271369	-0.271156	-0.271286	3
LOC108204579	NC_030381.1	20627688	20634851	product=protein LNK1	0.781923	0.784875	0.784806	0.791535	0.785785	4	0.927392	0.949067	0.949002	0.953631	0.944773	4	NA	NA	NA	NA	#DIV/0!	0
LOC108219345	NC_030384.1	12685673	12691423	product=acyl-coenzyme A oxidase 4%2C peroxisomal	0.838956	0.838954	0.838937	0.837993	0.83871	4	0.87158	0.891574	0.89158	0.890408	0.886285	4	NA	NA	NA	NA	#DIV/0!	0
LOC108216242	NC_030384.1	12696481	12701018	product=protein SCO1 homolog 1%2C mitochondrial	0.744893	0.745794	0.745804	0.744617	0.745277	4	NA	NA	NA	NA	#DIV/0!	0	0.756221	0.768924	0.769062	0.767336	0.765386	4
LOC108217720	NC_030384.1	12701829	12703971	product=F-box/FBD/LRR-repeat protein At1g13570-like	-0.671561	-0.682198	-0.682586	-0.69842	-0.683691	4	-0.985687	-0.972631	-0.972907	-0.992592	-0.980954	4	NA	NA	NA	NA	#DIV/0!	0
LOC108217140	NC_030384.1	12709260	12710867	product=F-box/FBD/LRR-repeat protein At1g13570-like	3.69018	3.87854	3.87599	3.78883	3.80838	4	1.79881	1.85878	1.86023	1.8024	1.83005	4	1.642	2.02403	2.02493	1.98897	1.91998	4
LOC108215742	NC_030384.1	12737788	12743424	product=chlorophyll synthase%2C chloroplastic	0.685715	0.688933	0.689035	0.681656	0.686335	4	0.828992	0.851369	0.851356	0.842213	0.843483	4	NA	NA	NA	NA	#DIV/0!	0
LOC108219183	NC_030384.1	12745971	12757367	product=wall-associated receptor kinase 2-like	5.04202	5.49741	5.49726	5.25869	5.32384	4	3.74287	3.89671	3.89354	3.89788	3.85775	4	NA	NA	NA	NA	#DIV/0!	0
LOC108216609	NC_030384.1	12834613	12837810	product=pyruvate decarboxylase 1-like	3.65046	3.69561	3.69182	3.69071	3.68215	4	0.521221	0.543049	NA	NA	0.532135	2	3.05794	3.16086	3.15575	3.14718	3.13043	4
LOC108217920	NC_030384.1	12841880	12844730	product=pyruvate decarboxylase 1-like	5.21913	5.62191	5.62265	5.62095	5.52116	4	3.33763	3.43341	3.43297	3.39492	3.39974	4	NA	NA	NA	NA	#DIV/0!	0
LOC108217148	NC_030384.1	12854497	12855897	NA	-3.38556	-3.69894	-3.69939	-3.55111	-3.58375	4	-3.21385	-3.40432	-3.40484	-3.28252	-3.32638	4	NA	NA	NA	NA	#DIV/0!	0
LOC108219320	NC_030384.1	12855935	12858130	product=F-box/FBD/LRR-repeat protein At1g13570-like	2.05044	2.05744	2.05773	2.05298	2.05465	4	0.500075	0.519803	0.519896	0.518337	0.514528	4	1.52015	1.54423	1.54456	1.54062	1.53739	4
LOC108219321	NC_030384.1	12860010	12862953	product=F-box/FBD/LRR-repeat protein At1g13570-like	0.839892	0.841071	0.841309	0.837178	0.839862	4	1.92567	1.95475	1.95422	1.95174	1.9466	4	-1.08734	-1.10835	-1.10865	-1.10612	-1.10262	4
LOC108217149	NC_030384.1	12864856	12875536	product=uncharacterized LOC108217149	1.31447	1.31864	1.31876	1.318	1.31747	4	0.438543	0.458903	0.459019	0.458255	0.45368	4	0.849272	0.866205	0.866221	0.866045	0.861936	4
LOC108218908	NC_030384.1	12876059	12881844	product=glycerophosphodiester phosphodiesterase GDPDL3-like	0.774014	0.773754	0.773709	0.773681	0.773789	4	0.395177	0.414481	0.414496	0.414669	0.409706	4	0.358219	0.366026	0.365915	0.366927	0.364272	4
LOC108216213	NC_030384.1	12896176	12897526	product=allene oxide cyclase 4%2C chloroplastic-like	2.82597	2.86004	2.86022	2.86912	2.85384	4	1.49111	1.51699	1.51705	1.50168	1.50671	4	1.28549	1.34864	1.34764	1.37491	1.33917	4
LOC108217150	NC_030384.1	12899501	12907743	product=uncharacterized LOC108217150	0.493388	0.493342	0.49322	0.492687	0.493159	4	0.557284	0.57782	0.577922	0.576432	0.572365	4	NA	NA	NA	NA	#DIV/0!	0
LOC108217151	NC_030384.1	12931352	12931780	product=mannose-specific lectin-like	7.78812	8.10099	8.10028	8.0649	8.01357	4	4.85613	4.9297	4.94528	5.05596	4.94677	4	2.2252	NA	NA	NA	2.2252	1
LOC108217784	NC_030384.1	12935375	12940236	product=F-box/FBD/LRR-repeat protein At1g13570-like	1.57419	1.62578	1.62314	1.70004	1.63079	4	NA	NA	NA	NA	#DIV/0!	0	1.79148	1.97717	1.96924	1.98196	1.92996	4
LOC108205514	NC_030381.1	20671518	20673553	product=pentatricopeptide repeat-containing protein At4g21065	-1.11706	-1.12726	-1.12723	-1.13151	-1.12577	4	-0.695972	-0.681192	-0.68104	-0.692763	-0.687742	4	-0.440891	-0.439623	-0.439865	-0.429915	-0.437574	4
LOC108215964	NC_030384.1	13010515	13011606	product=abscisic acid receptor PYL4-like	1.03352	1.03388	1.034	1.03534	1.03418	4	0.789703	0.809731	0.809596	0.811294	0.805081	4	NA	NA	NA	NA	#DIV/0!	0
LOC108216773	NC_030384.1	13037170	13039198	product=protein trichome birefringence-like 34	2.71886	2.78066	2.7816	2.75435	2.75887	4	3.61182	3.69692	3.69875	3.67577	3.67082	4	NA	NA	NA	NA	#DIV/0!	0
LOC108217801	NC_030384.1	13053535	13055475	product=protein trichome birefringence-like 34	1.9985	2.09867	2.09787	2.06665	2.06542	4	5.94464	6.87179	6.87039	6.42484	6.52792	4	-2.24733	NA	NA	NA	-2.24733	1
LOC108216236	NC_030384.1	13075793	13079958	product=probable glycosyltransferase At5g03795	-1.54889	-1.57194	-1.57159	-1.58503	-1.56936	4	-2.5514	-2.54995	-2.55056	-2.55662	-2.55213	4	0.96011	0.982999	0.982896	0.979827	0.976458	4
LOC108216375	NC_030384.1	13083715	13086064	product=patellin-6	3.82251	3.85238	3.85319	3.88668	3.85369	4	4.89147	4.93341	4.93265	4.94372	4.92531	4	-1.00697	-1.0698	-1.06983	-1.05203	-1.04966	4
LOC108219385	NC_030384.1	13087802	13092402	NA	2.15783	2.18514	2.18624	2.17938	2.17715	4	2.01103	2.04817	2.04959	2.05138	2.04004	4	NA	NA	NA	NA	#DIV/0!	0
LOC108217159	NC_030384.1	13092388	13093709	product=uncharacterized LOC108217159	1.88172	1.8879	1.88832	1.8835	1.88536	4	1.79318	1.81728	1.81778	1.8125	1.81018	4	NA	NA	NA	NA	#DIV/0!	0
LOC108219317	NC_030384.1	13098354	13101005	product=probable WRKY transcription factor 33	1.65674	1.66655	1.66657	1.641	1.65772	4	2.35546	2.38873	2.38794	2.37043	2.37564	4	-0.712731	-0.715497	-0.714892	-0.716145	-0.714816	4
LOC108217987	NC_030384.1	13131472	13133272	product=short-chain dehydrogenase reductase 2a	8.50825	11.6075	11.6075	9.51327	10.3091	4	8.51568	9.54237	9.54222	9.06702	9.16682	4	NA	NA	NA	NA	#DIV/0!	0
LOC108201615	NC_030381.1	20692461	20716274	product=protein HEADING DATE 3A-like	-1.50938	-1.6126	-1.61302	-1.58137	-1.57909	4	NA	NA	NA	NA	#DIV/0!	0	NA	-0.844382	NA	NA	-0.844382	1
LOC108217160	NC_030384.1	13197824	13198396	product=uncharacterized LOC108217160	-1.09114	-1.10753	-1.10794	-1.11178	-1.1046	4	2.68454	2.73187	2.73235	2.70886	2.7144	4	-3.7101	-3.83258	-3.8326	-3.81719	-3.79812	4
LOC108216098	NC_030384.1	13212078	13215081	product=prosaposin-like	2.39912	2.40933	2.40941	2.40261	2.40512	4	3.44764	3.48475	3.48576	3.5016	3.47994	4	-1.03495	-1.06531	-1.06444	-1.09628	-1.06525	4
LOC108218901	NC_030384.1	13244377	13247456	product=CBL-interacting protein kinase 2-like	0.841871	0.841448	0.841503	0.843121	0.841986	4	0.532555	0.552355	0.552386	0.553014	0.547577	4	0.288527	0.295728	0.295784	0.296012	0.294013	4
LOC108216508	NC_030384.1	13256000	13257437	product=transcription repressor OFP1-like	2.31625	2.32722	2.32672	2.33664	2.32671	4	2.8365	2.87161	2.87472	2.92164	2.87612	4	NA	NA	NA	NA	#DIV/0!	0
LOC108218916	NC_030384.1	13268150	13272407	product=probable serine/threonine-protein kinase WNK5	3.6636	3.68757	3.68736	3.67359	3.67803	4	5.0199	5.06875	5.06901	5.05101	5.05217	4	-1.29452	-1.37205	-1.37056	-1.37352	-1.35266	4
LOC108216755	NC_030384.1	13301724	13302831	product=non-specific lipid-transfer protein	-2.12195	-2.13786	-2.13786	-2.14347	-2.13528	4	-2.9034	-2.89477	-2.89477	-2.90506	-2.8995	4	0.751259	0.762905	0.762908	0.767391	0.761116	4
LOC108216665	NC_030384.1	13311329	13315687	product=dolichol-phosphate mannosyltransferase subunit 3-like	3.30902	3.42887	3.41461	3.65172	3.45106	4	0.561894	0.583509	0.58293	0.593278	0.580403	4	2.57702	2.85747	2.84129	3.06317	2.83474	4
LOC108215620	NC_030384.1	13318625	13324183	product=protein FATTY ACID EXPORT 3%2C chloroplastic-like	0.623166	0.623937	0.623851	0.628886	0.62496	4	NA	NA	NA	NA	#DIV/0!	0	0.514695	0.525126	0.525151	0.533592	0.524641	4
LOC108216319	NC_030384.1	13344372	13347417	product=F-box protein CPR30-like	0.521772	0.520737	0.520793	0.516467	0.519942	4	1.14286	1.16507	1.16505	1.15812	1.15777	4	-0.637126	-0.637906	-0.63795	-0.6363	-0.63732	4
LOC108218192	NC_030384.1	13350816	13352304	product=citrate-binding protein-like	5.42671	8.39516	8.39587	6.2816	7.12483	4	NA	NA	NA	NA	#DIV/0!	0	3.36578	NA	NA	NA	3.36578	1
LOC108215619	NC_030384.1	13353452	13362487	product=phospholipid-transporting ATPase 1-like	2.36696	2.40398	2.40345	2.39535	2.39243	4	2.40725	2.47225	2.46654	2.55222	2.47457	4	NA	NA	NA	NA	#DIV/0!	0
LOC108219458	NC_030384.1	13375964	13381296	product=serine/threonine-protein kinase AtPK1/AtPK6-like	0.920324	0.930342	0.930699	0.9361	0.929366	4	1.47122	1.49625	1.49633	1.47389	1.48442	4	-0.556873	-0.559629	NA	NA	-0.558251	2
LOC108216821	NC_030384.1	13381626	13383814	product=mannan endo-1%2C4-beta-mannosidase 6	7.90514	10.9718	10.9717	8.85192	9.67516	4	1.03552	1.06469	1.06415	1.01612	1.04512	4	5.58861	10.0213	10.021	7.84265	8.36839	4
LOC108218818	NC_030384.1	13386517	13390192	product=receptor-like protein kinase FERONIA	0.671226	0.670836	0.670813	0.682901	0.673944	4	0.975687	0.996175	0.996258	0.996135	0.991064	4	NA	-0.318615	NA	NA	-0.318615	1
LOC108216219	NC_030384.1	13411717	13414818	product=BTB/POZ domain-containing protein At3g08570-like	5.65913	5.86035	5.8589	5.8282	5.80164	4	5.32964	5.43786	5.43845	5.38827	5.39856	4	NA	NA	NA	NA	#DIV/0!	0
LOC108201603	NC_030381.1	20737133	20758641	product=peroxidase N1-like	4.43799	4.67544	4.67542	4.54717	4.584	4	1.68442	1.73368	1.73368	1.72302	1.7187	4	2.33649	2.95176	2.95243	2.82682	2.76687	4
LOC108216404	NC_030384.1	13458615	13463578	product=uncharacterized LOC108216404	0.474008	0.473008	0.472973	0.472588	0.473144	4	1.32816	1.34942	1.34928	1.34955	1.3441	4	-0.870728	-0.869698	-0.869574	-0.870757	-0.870189	4
LOC108219581	NC_030384.1	13466662	13471177	product=uncharacterized LOC108219581	0.796213	0.798167	0.797949	0.798505	0.797709	4	0.743885	0.765273	0.765446	0.762906	0.759378	4	NA	NA	NA	NA	#DIV/0!	0
LOC108219005	NC_030384.1	13477495	13483117	product=serine/threonine-protein kinase At5g01020	0.422069	0.421386	0.421288	0.421995	0.421684	4	0.46614	0.485761	0.485776	0.485773	0.480862	4	NA	NA	NA	NA	#DIV/0!	0
LOC108219107	NC_030384.1	13495660	13502036	product=probable galacturonosyltransferase 7	1.04169	1.04444	1.04423	1.04567	1.04401	4	0.696923	0.717619	0.717423	0.716822	0.712197	4	NA	0.333862	0.333763	0.335898	0.334508	3
LOC108219299	NC_030384.1	13514166	13521498	product=chorismate synthase 1%2C chloroplastic	0.770915	0.770509	0.770521	0.769415	0.77034	4	1.14555	1.16639	1.16645	1.16568	1.16102	4	-0.393339	-0.389178	-0.389292	-0.388822	-0.390158	4
LOC108216186	NC_030384.1	13625238	13628484	product=uncharacterized LOC108216186	0.554263	0.553263	0.553374	0.557845	0.554686	4	0.54859	0.568446	0.568631	0.568954	0.563655	4	NA	NA	NA	NA	#DIV/0!	0
LOC108217173	NC_030384.1	13639051	13653309	product=uncharacterized LOC108217173	0.847712	0.856862	0.857248	0.856023	0.854461	4	-0.892254	-0.881279	-0.879916	-0.836515	-0.872491	4	1.67905	1.74682	1.7457	1.69466	1.71656	4
LOC108216347	NC_030384.1	13654762	13657799	product=CASP-like protein 5A2	0.634136	0.635011	0.635442	0.630439	0.633757	4	0.440421	0.460798	0.460682	0.461226	0.455782	4	NA	NA	NA	NA	#DIV/0!	0
LOC108205294	NC_030381.1	1055849	1057946	NA	-1.05832	-1.07213	-1.072	-1.07117	-1.0684	4	0.955848	0.987403	0.985975	0.997388	0.981653	4	-1.99113	-2.05221	-2.05116	-2.06594	-2.04011	4
LOC108219421	NC_030384.1	13734856	13738863	product=adenosine kinase 2-like	0.959531	0.961952	0.96194	0.956566	0.959997	4	1.67209	1.69449	1.69447	1.68751	1.68714	4	-0.728543	-0.725875	-0.725879	-0.723808	-0.726026	4
LOC108218745	NC_030384.1	13742230	13767020	product=probable lysine-specific demethylase ELF6	-0.48181	-0.485369	-0.4854	-0.485467	-0.484512	4	-0.477622	-0.45975	-0.459834	-0.459926	-0.464283	4	NA	NA	NA	NA	#DIV/0!	0
LOC108219503	NC_030384.1	13797524	13800920	product=probable receptor-like protein kinase At5g47070	-1.58042	-1.58904	-1.58894	-1.59296	-1.58784	4	-1.51405	-1.50019	-1.5003	-1.49531	-1.50246	4	NA	NA	NA	NA	#DIV/0!	0
LOC108216107	NC_030384.1	13852342	13853991	product=isoflavone reductase homolog	1.42051	1.42786	1.42795	1.42574	1.42552	4	3.45341	3.49343	3.49624	3.54656	3.49741	4	-2.01642	-2.05828	-2.06216	-2.11342	-2.06257	4
LOC108217946	NC_030384.1	13855512	13858499	product=isoflavone reductase homolog	1.18191	1.21111	1.21315	1.31776	1.23098	4	8.70638	11.2467	11.2466	9.34287	10.1356	4	-5.58661	-9.96962	-9.96763	-8.01361	-8.38437	4
LOC108215780	NC_030384.1	13861358	13863062	product=UDP-glycosyltransferase 91A1-like	1.73536	1.75927	1.76095	1.82418	1.76994	4	5.90865	6.00364	6.0033	5.95882	5.9686	4	-3.83969	-4.23732	-4.23719	-4.12582	-4.11	4
LOC108218869	NC_030384.1	13884047	13893046	product=pentatricopeptide repeat-containing protein At2g16880-like	0.832421	0.834784	0.83527	0.82892	0.832849	4	NA	NA	NA	NA	#DIV/0!	0	0.531406	0.546235	0.546544	0.54458	0.542191	4
LOC108214674	NC_030381.1	20778480	20779894	product=peroxidase N1-like	6.61719	6.73683	6.73222	6.72007	6.70158	4	5.26054	5.32158	5.32493	5.29458	5.30041	4	1.23179	1.42719	1.42913	1.42753	1.37891	4
LOC108216867	NC_030384.1	13918686	13923665	product=serine-rich adhesin for platelets-like	-1.67717	-1.72186	-1.7226	-1.73179	-1.71336	4	-1.08715	-1.09303	-1.09298	-1.09905	-1.09305	4	NA	NA	NA	NA	#DIV/0!	0
LOC108218097	NC_030384.1	13923886	13925094	product=low temperature-induced protein lt101.2	-9.40089	-9.99108	-9.99148	-9.87092	-9.81359	4	NA	NA	NA	NA	#DIV/0!	0	-8.90609	-10.1867	-10.1865	-9.93379	-9.80326	4
LOC108219567	NC_030384.1	13969528	13986584	product=transcription initiation factor TFIID subunit 5	0.378076	0.376936	0.376884	0.37643	0.377082	4	0.454359	0.473887	0.473761	0.473531	0.468884	4	NA	NA	NA	NA	#DIV/0!	0
LOC108216133	NC_030384.1	14018778	14027987	product=nitrilase-like protein 2	1.12466	1.12626	1.12622	1.12621	1.12584	4	1.29679	1.31866	1.319	1.31692	1.31284	4	NA	NA	NA	NA	#DIV/0!	0
LOC108219185	NC_030384.1	14044573	14054830	product=rab GTPase-activating protein 1-like	0.576441	0.575906	0.575869	0.573828	0.575511	4	1.34108	1.36248	1.36246	1.36055	1.35664	4	-0.782205	-0.779825	-0.779859	-0.779661	-0.780388	4
LOC108218227	NC_030384.1	14093878	14094294	NA	0.885835	0.890788	0.890642	0.886301	0.888391	4	3.73438	3.78237	3.78212	3.77962	3.76962	4	-2.79273	-2.88642	-2.88818	-2.88215	-2.86237	4
LOC108217178	NC_030384.1	14096747	14097561	NA	0.815688	0.81891	0.818913	0.81167	0.816295	4	9.37442	10.4584	10.4585	9.99956	10.0727	4	-7.33962	-9.61903	-9.61831	-9.18118	-8.93954	4
LOC108216305	NC_030384.1	14171619	14175160	product=E3 ubiquitin-protein ligase SINA-like 10	-1.20935	-1.25142	-1.25112	-1.23445	-1.23659	4	-1.40004	-1.40458	-1.40578	-1.37683	-1.39681	4	NA	NA	NA	NA	#DIV/0!	0
LOC108217736	NC_030384.1	14177171	14177776	product=uncharacterized LOC108217736	-3.5168	-3.57145	-3.57134	-3.56127	-3.55522	4	-3.55488	-3.56728	-3.56679	-3.56551	-3.56362	4	NA	NA	NA	NA	#DIV/0!	0
LOC108215661	NC_030384.1	14204042	14208837	product=ribosome maturation protein SBDS-like	0.51605	0.514829	0.51495	0.515767	0.515399	4	0.356278	0.375627	0.375686	0.375812	0.370851	4	NA	NA	NA	NA	#DIV/0!	0
LOC108219067	NC_030384.1	14213183	14226525	product=uncharacterized LOC108219067	0.369417	0.368064	0.368057	0.367255	0.368198	4	0.415296	0.434798	0.43478	0.433894	0.429692	4	NA	NA	NA	NA	#DIV/0!	0
LOC108219145	NC_030384.1	14230656	14234860	product=ankyrin repeat-containing protein At3g12360	0.722068	0.721758	0.721835	0.719858	0.72138	4	0.77497	0.795148	0.795119	0.794111	0.789837	4	NA	NA	NA	NA	#DIV/0!	0
LOC108219144	NC_030384.1	14236119	14243154	product=U3 small nucleolar RNA-associated protein 14 homolog A	0.39056	0.38976	0.389736	0.386167	0.389056	4	0.426682	0.446884	0.446896	0.445286	0.441437	4	NA	NA	NA	NA	#DIV/0!	0
LOC108216164	NC_030384.1	14262724	14265281	product=60S ribosomal protein L35-1	0.653868	0.652605	0.652629	0.654977	0.65352	4	0.464217	0.483479	0.483483	0.483582	0.47869	4	NA	NA	NA	NA	#DIV/0!	0
LOC108218995	NC_030384.1	14330283	14346272	product=sulfate transporter 4.1%2C chloroplastic-like	0.407377	0.406543	0.40657	0.405361	0.406463	4	0.531178	0.551426	0.551266	0.558628	0.548124	4	NA	NA	NA	NA	#DIV/0!	0
LOC108219572	NC_030384.1	14352509	14357847	product=metal tolerance protein 11	1.03753	1.03817	1.03824	1.03737	1.03783	4	0.840132	0.860805	0.860974	0.861096	0.855752	4	NA	NA	NA	NA	#DIV/0!	0
LOC108218918	NC_030384.1	14374544	14410998	product=beta-hexosaminidase 1	0.332341	0.330848	0.330833	0.330377	0.3311	4	0.975931	0.996067	0.995989	0.995404	0.990848	4	-0.661994	-0.658529	-0.658427	-0.659199	-0.659537	4
LOC108215853	NC_030384.1	14412383	14415982	NA	5.65143	5.75755	5.75664	5.74535	5.72774	4	8.22357	8.61683	8.6167	8.38269	8.45995	4	NA	NA	NA	NA	#DIV/0!	0
LOC108195209	NC_030381.1	20832126	20835501	product=trimethylguanosine synthase	2.27777	2.29946	2.29954	2.28823	2.29125	4	1.77237	1.80437	1.804	1.79615	1.79422	4	NA	NA	NA	NA	#DIV/0!	0
LOC108219147	NC_030384.1	14452731	14457556	product=protein-tyrosine-phosphatase MKP1	0.434585	0.433393	0.43348	0.433382	0.43371	4	0.496553	0.516605	0.516797	0.51785	0.511951	4	NA	NA	NA	NA	#DIV/0!	0
LOC108218523	NC_030384.1	14543001	14554688	product=ABC transporter B family member 20-like	0.796799	0.797232	0.797281	0.796535	0.796962	4	0.699104	0.719857	0.719882	0.717971	0.714203	4	NA	NA	NA	NA	#DIV/0!	0
LOC108200833	NC_030381.1	20844214	20851250	product=protein RAE1-like	0.453034	0.451561	0.451592	0.452182	0.452092	4	NA	NA	NA	NA	#DIV/0!	0	NA	NA	NA	NA	#DIV/0!	0
LOC108216077	NC_030384.1	14598949	14603832	product=uncharacterized LOC108216077	1.12161	1.13041	1.12981	1.14513	1.13174	4	2.02493	2.05792	2.05677	2.07004	2.05242	4	-0.889598	-0.919033	-0.918776	-0.91943	-0.91171	4
LOC108215565	NC_030384.1	14606783	14611627	product=uncharacterized LOC108215565	0.432121	0.431311	0.431382	0.432366	0.431795	4	NA	0.33861	0.338652	0.337731	0.338331	3	NA	NA	NA	NA	#DIV/0!	0
LOC108205137	NC_030381.1	20858445	20862650	product=beta-xylosidase/alpha-L-arabinofuranosidase 2-like	1.27454	1.28438	1.28491	1.27814	1.28049	4	3.83942	4.11898	4.15046	4.37708	4.12148	4	-2.60934	-2.82536	-2.84358	-3.10462	-2.84572	4
LOC108216352	NC_030384.1	14711055	14716387	product=uncharacterized LOC108216352	0.949213	0.949262	0.949381	0.949398	0.949314	4	0.784105	0.804061	0.804024	0.803463	0.798913	4	NA	NA	NA	NA	#DIV/0!	0
LOC108219002	NC_030384.1	14725805	14743563	product=uncharacterized LOC108219002	1.06666	1.07099	1.07068	1.07822	1.07164	4	1.89853	1.92362	1.92386	1.92003	1.91651	4	-0.838696	-0.846861	-0.847359	-0.832852	-0.841442	4
LOC108216900	NC_030384.1	14802344	14807293	product=uncharacterized LOC108216900	1.71764	1.7439	1.74385	1.72847	1.73346	4	1.2266	1.25825	1.25897	1.25241	1.24906	4	NA	NA	NA	NA	#DIV/0!	0
LOC108218315	NC_030384.1	14809017	14812669	product=uncharacterized LOC108218315	2.14411	2.22449	2.2243	2.17673	2.19241	4	-2.0051	-2.00574	-2.00611	-2.02982	-2.01169	4	4.0558	4.23823	4.23751	4.21338	4.18623	4
LOC108216834	NC_030384.1	14901281	14903003	product=dolichyl-diphosphooligosaccharide--protein glycosyltransferase subunit 4A	0.570783	0.571641	0.571653	0.574346	0.572106	4	0.969651	0.990706	0.990699	0.988402	0.984864	4	-0.414577	-0.412385	-0.412381	-0.406083	-0.411356	4
LOC108216717	NC_030384.1	14905771	14907605	product=CASP-like protein 4C2	1.41258	1.46444	1.46487	1.44868	1.44764	4	NA	NA	NA	NA	#DIV/0!	0	1.8076	1.96478	1.96526	1.95577	1.92335	4
LOC108219275	NC_030384.1	14909238	14914910	product=ubiquitin-conjugating enzyme E2 7	0.914174	0.918073	0.918094	0.896916	0.911814	4	0.546262	0.567871	0.567897	0.547961	0.557498	4	0.349751	0.357023	0.356969	0.356455	0.355049	4
LOC108217815	NC_030384.1	14923745	14927257	NA	6.98606	7.76157	7.76289	7.7583	7.5672	4	-1.00666	-0.992464	-0.992129	-0.992889	-0.996036	4	7.09455	8.76993	8.77031	8.75844	8.34831	4
LOC108216229	NC_030384.1	14928885	14931994	product=heat shock 70 kDa protein 18-like	2.29384	2.49139	2.48302	2.6678	2.48401	4	-0.666307	-0.648558	-0.648559	-0.649595	-0.653255	4	2.52087	3.14855	3.13331	3.31698	3.02993	4
LOC108218028	NC_030384.1	14949653	14952272	product=uncharacterized LOC108218028	2.42185	2.44417	2.44472	2.42937	2.43503	4	1.70647	1.73444	1.73468	1.72052	1.72403	4	NA	0.716239	0.717089	0.713855	0.715728	3
LOC108218406	NC_030384.1	14953310	14957864	product=uncharacterized LOC108218406	0.500497	0.500938	0.501138	0.494279	0.499213	4	NA	NA	NA	NA	#DIV/0!	0	0.705651	0.721491	0.721238	0.722598	0.717745	4
LOC108218407	NC_030384.1	14963439	14964974	product=uncharacterized LOC108218407	-1.45382	-1.50504	-1.50474	-1.54172	-1.50133	4	NA	NA	NA	NA	#DIV/0!	0	-1.53108	-1.62763	-1.62736	-1.61894	-1.60125	4
LOC108219570	NC_030384.1	14973941	14977476	product=UV-B-induced protein At3g17800%2C chloroplastic-like	0.715302	0.717059	0.716944	0.717557	0.716716	4	0.464508	0.484625	0.484464	0.487608	0.480301	4	NA	NA	NA	NA	#DIV/0!	0
LOC108215924	NC_030384.1	15017461	15021412	product=protein DETOXIFICATION 16-like	1.30404	1.31512	1.31546	1.30363	1.30956	4	3.14329	3.19375	3.19394	3.17454	3.17638	4	-1.76034	-1.87188	-1.87163	-1.86458	-1.84211	4
LOC108215923	NC_030384.1	15024764	15028023	product=protein DETOXIFICATION 16-like	3.54134	3.55808	3.55802	3.55318	3.55266	4	3.92653	3.96485	3.96398	3.97731	3.95817	4	NA	NA	NA	NA	#DIV/0!	0
LOC108216844	NC_030384.1	15052016	15056232	product=protein DETOXIFICATION 16-like	6.57787	9.49092	9.49116	7.41176	8.24293	4	4.4037	4.70067	4.70038	5.01294	4.70442	4	NA	NA	NA	NA	#DIV/0!	0
LOC108216582	NC_030384.1	15056873	15059324	product=GDSL esterase/lipase At5g03980-like	3.01569	3.18606	3.18406	3.14722	3.13325	4	2.19681	2.28967	2.28729	2.307	2.27019	4	NA	NA	NA	NA	#DIV/0!	0
LOC108216774	NC_030384.1	15118765	15122234	NA	4.0831	4.68343	4.68621	4.44396	4.47418	4	-4.49762	-4.53184	-4.54125	-4.65688	-4.5569	4	8.07145	9.23412	9.23376	9.11332	8.91316	4
LOC108216183	NC_030384.1	15133870	15138156	product=L-Ala-D/L-amino acid epimerase-like	0.784944	0.792537	0.793316	0.8091	0.794974	4	1.21314	1.2376	1.23816	1.22871	1.2294	4	NA	NA	NA	NA	#DIV/0!	0
LOC108218798	NC_030384.1	15162612	15172888	product=LEAF RUST 10 DISEASE-RESISTANCE LOCUS RECEPTOR-LIKE PROTEIN KINASE-like 1.2	-1.11364	-1.11981	-1.1198	-1.12018	-1.11836	4	0.391261	0.41053	0.410586	0.409082	0.405365	4	-1.52181	-1.52385	-1.52388	-1.52195	-1.52287	4
LOC108218936	NC_030384.1	15199269	15202113	product=LEAF RUST 10 DISEASE-RESISTANCE LOCUS RECEPTOR-LIKE PROTEIN KINASE-like 2.1	-1.84132	-1.8837	-1.88339	-1.87564	-1.87101	4	2.73036	2.9151	2.91454	2.84377	2.85094	4	-4.26761	-4.79153	-4.79061	-4.71385	-4.6409	4
LOC108219453	NC_030384.1	15223964	15227838	product=uncharacterized LOC108219453	0.480151	0.479969	0.479959	0.479255	0.479833	4	1.12833	1.1512	1.15087	1.15377	1.14604	4	-0.661043	-0.664237	-0.663925	-0.668557	-0.664441	4
LOC108216434	NC_030384.1	15235388	15260430	product=cleavage stimulating factor 64-like	2.1601	2.22603	2.22609	2.21327	2.20637	4	1.30722	1.34573	1.34588	1.32717	1.3315	4	NA	0.888361	NA	NA	0.888361	1
LOC108216327	NC_030384.1	15263981	15266130	product=uncharacterized LOC108216327	1.17481	1.17617	1.17622	1.17545	1.17566	4	0.744748	0.76503	0.764925	0.765376	0.76002	4	0.408617	0.417916	0.418092	0.416017	0.41516	4
LOC108216040	NC_030384.1	15305427	15309957	product=aluminum-activated malate transporter 9-like	-0.447497	-0.45173	-0.451615	-0.452542	-0.450846	4	NA	NA	NA	NA	#DIV/0!	0	-0.409903	-0.406627	-0.406411	-0.408453	-0.407849	4
LOC108217929	NC_030384.1	15310248	15311940	product=protein PLANT CADMIUM RESISTANCE 4-like	1.00393	1.02768	1.02797	1.01942	1.01975	4	4.8446	5.10993	5.11145	5.00866	5.01866	4	-3.13157	-4.07369	-4.07507	-3.9823	-3.81566	4
LOC108215743	NC_030384.1	15334991	15342189	product=uncharacterized LOC108215743	0.745758	0.74562	0.745581	0.7449	0.745465	4	0.673637	0.693638	0.693459	0.694469	0.688801	4	NA	NA	NA	NA	#DIV/0!	0
LOC108219612	NC_030384.1	15352509	15354745	product=transcription factor TEOSINTE BRANCHED 1-like	4.36783	4.82194	4.81691	4.54306	4.63743	4	3.65478	3.86141	3.86313	3.64866	3.757	4	NA	NA	NA	NA	#DIV/0!	0
LOC108219576	NC_030384.1	15375728	15383622	product=general transcription factor IIE subunit 1-like	0.371449	0.370512	0.370486	0.3683	0.370187	4	NA	NA	NA	NA	#DIV/0!	0	0.267101	0.274764	0.27495	0.272834	0.272412	4
LOC108217218	NC_030384.1	15403922	15406519	product=uncharacterized LOC108217218	0.820837	0.821004	0.820936	0.821503	0.82107	4	0.801011	0.821124	0.821107	0.821055	0.816074	4	NA	NA	NA	NA	#DIV/0!	0
LOC108217558	NC_030384.1	15452793	15496001	product=probable acyl-activating enzyme 17%2C peroxisomal	0.598972	0.599345	0.599356	0.599997	0.599417	4	0.662055	0.682932	0.682794	0.680495	0.677069	4	NA	NA	NA	NA	#DIV/0!	0
LOC108217564	NC_030384.1	15508553	15512245	product=enolase 1%2C chloroplastic-like	1.24246	1.24742	1.24734	1.26024	1.24936	4	1.86527	1.8887	1.8883	1.89296	1.88381	4	-0.631323	-0.634125	-0.634101	-0.624323	-0.630968	4
LOC108217568	NC_030384.1	15525462	15531497	product=agmatine deiminase-like	-1.30792	-1.32613	-1.32585	-1.32376	-1.32091	4	-2.64284	-2.63569	-2.63562	-2.63211	-2.63656	4	1.29036	1.31523	1.31544	1.31437	1.30885	4
LOC108217570	NC_030384.1	15537606	15543162	product=agmatine deiminase-like	0.55371	0.553206	0.553491	0.549802	0.552553	4	1.02897	1.05085	1.05114	1.04623	1.0443	4	-0.489522	-0.491179	-0.490931	-0.491769	-0.49085	4
LOC108209329	NC_030381.1	20989629	20993307	product=serine decarboxylase-like	-1.08258	-1.09856	-1.09876	-1.07643	-1.08908	4	NA	NA	NA	NA	#DIV/0!	0	-1.50661	-1.55312	-1.55349	-1.5236	-1.53421	4
LOC108217577	NC_030384.1	15582493	15586534	product=zinc finger protein 511	0.549429	0.549171	0.549386	0.548214	0.54905	4	NA	NA	NA	NA	#DIV/0!	0	NA	0.377857	0.377816	0.376423	0.377365	3
LOC108217581	NC_030384.1	15588570	15591995	product=telomere repeat-binding protein 5-like	1.35426	1.35939	1.35926	1.36394	1.35921	4	2.26672	2.29228	2.29247	2.28979	2.28531	4	-0.910377	-0.925737	-0.925673	-0.922077	-0.920966	4
LOC108217588	NC_030384.1	15595047	15596221	product=protein transport protein Sec61 subunit gamma-1	0.783874	0.783154	0.783177	0.7828	0.783251	4	0.901228	0.921207	0.921212	0.920433	0.91602	4	NA	NA	NA	NA	#DIV/0!	0
LOC108195909	NC_030381.1	1071676	1073901	product=WRKY transcription factor 22	1.98606	1.99983	1.99975	1.9926	1.99456	4	2.95384	2.98908	2.98914	2.97246	2.97613	4	-0.954074	-0.983864	-0.984837	-0.972331	-0.973777	4
LOC108217566	NC_030384.1	15687411	15691759	product=triacylglycerol lipase 2-like	-3.82805	-3.85855	-3.85812	-3.87122	-3.85398	4	-4.7897	-4.79147	-4.79136	-4.79974	-4.79307	4	0.927734	0.938556	0.93848	0.936853	0.935406	4
LOC108217585	NC_030384.1	15703008	15716069	product=major allergen Pru ar 1-like	3.46287	3.70425	3.70516	3.59623	3.61713	4	2.63482	2.74429	2.74434	2.68868	2.70303	4	NA	NA	NA	NA	#DIV/0!	0
LOC108204443	NC_030381.1	21009564	21012760	product=actin-7-like	0.497307	0.495867	0.495906	0.499629	0.497177	4	0.307979	0.327169	0.327174	0.327323	0.322411	4	NA	NA	NA	NA	#DIV/0!	0
LOC108215986	NC_030384.1	15740014	15743724	product=probable adenylate kinase 7%2C mitochondrial	0.706737	0.708864	0.708826	0.706297	0.707681	4	1.67357	1.69751	1.6975	1.69064	1.6898	4	-0.979077	-0.9818	-0.981962	-0.974721	-0.97939	4
LOC108219262	NC_030384.1	15794068	15797519	product=lysine histidine transporter 1-like	3.62067	3.70683	3.70691	3.62697	3.66535	4	5.01183	5.12707	5.12592	5.03987	5.07618	4	-1.22281	-1.41201	-1.41281	-1.40172	-1.36234	4
LOC108209127	NC_030381.1	21013975	21017627	product=putative pentatricopeptide repeat-containing protein At1g12700%2C mitochondrial	-0.753103	-0.760479	-0.760338	-0.760762	-0.758671	4	-0.795662	-0.780783	-0.780474	-0.781301	-0.784555	4	NA	NA	NA	NA	#DIV/0!	0
LOC108219263	NC_030384.1	15799037	15802571	product=lysine histidine transporter 1-like	0.975957	0.982751	0.981516	0.942472	0.970674	4	NA	NA	NA	NA	#DIV/0!	0	0.511868	0.52547	0.524648	0.514998	0.519246	4
LOC108215692	NC_030384.1	15815300	15819025	product=isopentenyl-diphosphate Delta-isomerase I	0.427277	0.426073	0.426056	0.425712	0.42628	4	0.824823	0.844958	0.844861	0.844631	0.839818	4	-0.41622	-0.412186	-0.412072	-0.413009	-0.413372	4
LOC108217227	NC_030384.1	15824634	15828280	product=cytosolic Fe-S cluster assembly factor NBP35-like	0.383455	0.381903	0.381998	0.382129	0.382371	4	0.64032	0.660179	0.660085	0.660475	0.655264	4	-0.27593	-0.271587	-0.271337	-0.273787	-0.27316	4
LOC108219227	NC_030384.1	15828986	15835797	product=glucose-6-phosphate 1-dehydrogenase%2C cytoplasmic-like	0.954841	0.95626	0.956246	0.945544	0.953223	4	1.54761	1.57153	1.57142	1.56208	1.56316	4	-0.611078	-0.608463	-0.608619	-0.608757	-0.609229	4
LOC108215771	NC_030384.1	15850745	15855811	product=probable carboxylesterase 11	-0.508531	-0.513508	-0.513369	-0.514039	-0.512362	4	NA	NA	NA	NA	#DIV/0!	0	-0.416926	-0.416306	-0.416587	-0.414716	-0.416134	4
LOC108217909	NC_030384.1	15859414	15860204	product=uncharacterized LOC108217909	1.16524	1.17585	1.17409	1.13596	1.16278	4	NA	NA	NA	NA	#DIV/0!	0	0.794419	0.812683	0.811639	0.812955	0.807924	4
LOC108206869	NC_030381.1	21020581	21024682	product=WAT1-related protein At1g25270-like	-1.3297	-1.34756	-1.34687	-1.36853	-1.34817	4	-2.95516	-2.95267	-2.95059	-2.97709	-2.95888	4	1.59203	1.61168	1.61155	1.61313	1.6071	4
LOC108217231	NC_030384.1	15866573	15866977	product=uncharacterized LOC108217231	1.99053	2.05165	2.04466	2.17178	2.06466	4	2.95019	3.0004	3.00017	3.00093	2.98792	4	NA	NA	NA	NA	#DIV/0!	0
LOC108216010	NC_030384.1	15886287	15889049	product=ras-related protein RABB1b	0.945442	0.945736	0.945774	0.944867	0.945455	4	0.480747	0.50022	0.500124	0.499571	0.495165	4	0.443252	0.452363	0.452468	0.448818	0.449225	4
LOC108218941	NC_030384.1	15933869	15937986	product=serine/threonine-protein kinase D6PK-like	0.437037	0.435891	0.435937	0.43569	0.436139	4	1.05613	1.07716	1.07709	1.07669	1.07177	4	-0.636339	-0.634568	-0.634416	-0.635298	-0.635155	4
LOC108216561	NC_030384.1	15939788	15942115	product=60S ribosomal protein L37-1-like	0.788506	0.788148	0.788133	0.78653	0.787829	4	1.09931	1.12035	1.12038	1.12161	1.11541	4	-0.330142	-0.325576	-0.325653	-0.327551	-0.327231	4
LOC108216538	NC_030384.1	15947218	15949750	product=LOB domain-containing protein 25-like	2.08614	2.14516	2.14431	2.17961	2.1388	4	4.65274	6.21573	6.21575	6.87922	5.99086	4	-2.50374	NA	NA	NA	-2.50374	1
LOC108216539	NC_030384.1	15951749	15952595	product=oleosin 16.4 kDa-like	-6.77898	-7.1643	-7.17072	-7.258	-7.093	4	-5.48286	-5.51491	-5.52279	-5.62724	-5.53695	4	-1.62851	-1.64567	-1.64545	-1.62069	-1.63508	4
LOC108216461	NC_030384.1	15954097	15959134	product=WD repeat-containing protein 82-B	0.409138	0.408987	0.408843	0.407925	0.408724	4	0.454665	0.475087	0.47489	0.474523	0.469791	4	NA	NA	NA	NA	#DIV/0!	0
LOC108216742	NC_030384.1	15972672	15975891	product=cysteine-rich receptor-like protein kinase 42	1.86356	1.89671	1.89753	1.87101	1.88221	4	2.06342	2.10816	2.10842	2.08329	2.09082	4	NA	NA	NA	NA	#DIV/0!	0
LOC108215538	NC_030384.1	16006742	16011683	product=monodehydroascorbate reductase 4%2C peroxisomal	0.960613	0.961069	0.961074	0.96088	0.960909	4	0.765205	0.785416	0.785525	0.785345	0.780373	4	NA	NA	NA	NA	#DIV/0!	0
LOC108215801	NC_030384.1	16013216	16016670	product=universal stress protein A-like protein	1.08832	1.08879	1.08884	1.0874	1.08834	4	1.10514	1.12578	1.1258	1.12388	1.12015	4	NA	NA	NA	NA	#DIV/0!	0
LOC108216044	NC_030384.1	16030626	16039099	product=uncharacterized LOC108216044	-1.92916	-1.96866	-1.96781	-1.96929	-1.95873	4	-2.654	-2.66091	-2.66049	-2.65159	-2.65675	4	0.676435	0.697392	0.698063	0.688758	0.690162	4
LOC108227950	NC_030381.1	21030961	21053218	product=DNA polymerase zeta catalytic subunit	-0.513546	-0.517847	-0.51781	-0.527487	-0.519173	4	-0.658498	-0.641322	-0.641169	-0.65023	-0.647805	4	NA	NA	NA	NA	#DIV/0!	0
LOC108217714	NC_030384.1	16061365	16062555	product=uncharacterized LOC108217714	1.02768	1.03202	1.03191	1.03062	1.03056	4	1.12981	1.15303	1.15295	1.15052	1.14658	4	NA	NA	NA	NA	#DIV/0!	0
LOC108218859	NC_030384.1	16095894	16097587	product=2-methylene-furan-3-one reductase-like	1.2916	1.30754	1.30524	1.30051	1.30122	4	-1.95274	-1.94403	-1.94466	-1.97146	-1.95322	4	3.18607	3.25646	3.25155	3.27349	3.24189	4
LOC108218860	NC_030384.1	16098699	16103131	product=CASP-like protein 4A1	0.746882	0.749078	0.748951	0.747199	0.748027	4	0.687278	0.708617	0.708611	0.703655	0.702041	4	NA	NA	NA	NA	#DIV/0!	0
LOC108219387	NC_030384.1	16103912	16111896	product=protein farnesyltransferase subunit beta	-0.60724	-0.611207	-0.61139	-0.610317	-0.610038	4	-1.4598	-1.44397	-1.44411	-1.44457	-1.44811	4	0.828496	0.839873	0.83967	0.843414	0.837863	4
LOC108216238	NC_030384.1	16119338	16123355	product=protein FAM179B-like	0.689427	0.690428	0.690367	0.690495	0.690179	4	0.957543	0.978795	0.978993	0.97377	0.972275	4	NA	NA	-0.282294	-0.275783	-0.279039	2
LOC108219370	NC_030384.1	16150388	16159240	product=protease Do-like 9	0.329368	0.328517	0.328454	0.325441	0.327945	4	0.527212	0.547337	0.547213	0.544683	0.541611	4	NA	NA	-0.211919	-0.213247	-0.212583	2
LOC108218231	NC_030384.1	16175082	16176655	product=cytochrome P450 76A2-like	-4.55008	-5.41333	-5.41243	-5.43433	-5.20254	4	-7.07939	-7.6688	-7.66864	-7.64898	-7.51645	4	2.12571	2.23976	2.24069	2.21917	2.20634	4
LOC108227982	NC_030381.1	21067169	21072522	product=uncharacterized LOC108227982	-0.57355	-0.579078	-0.578995	-0.579135	-0.577689	4	-0.77186	-0.7559	-0.756249	-0.747354	-0.757841	4	NA	NA	NA	NA	#DIV/0!	0
LOC108219550	NC_030384.1	16202708	16205175	product=leucine-rich repeat receptor-like protein kinase PXC1	1.1247	1.14404	1.14404	1.11969	1.13312	4	-0.757867	-0.743999	-0.743159	-0.762554	-0.751895	4	1.84698	1.89511	1.89556	1.88842	1.88151	4
LOC108219027	NC_030384.1	16212988	16221277	product=pyruvate kinase 1%2C cytosolic	0.796317	0.795406	0.795428	0.796581	0.795933	4	0.595197	0.614596	0.614591	0.614416	0.6097	4	NA	NA	NA	0.188421	0.188421	1
LOC108215622	NC_030384.1	16222010	16223587	product=uncharacterized LOC108215622	0.848851	0.858217	0.857319	0.884348	0.862184	4	NA	NA	NA	NA	#DIV/0!	0	1.1214	1.16888	1.1669	1.18448	1.16042	4
LOC108215623	NC_030384.1	16231856	16234941	product=uncharacterized LOC108215623	3.80397	4.39864	4.39957	4.14754	4.18743	4	-3.06413	-3.07704	-3.07649	-3.06814	-3.07145	4	6.18747	7.48782	7.48793	7.22384	7.09677	4
LOC108228049	NC_030381.1	21080608	21101465	product=uncharacterized LOC108228049	0.542636	0.543178	0.543512	0.541261	0.542647	4	0.51241	0.532917	0.53352	0.527504	0.526588	4	NA	NA	NA	NA	#DIV/0!	0
LOC108216679	NC_030384.1	16246891	16250927	product=probable glycosyltransferase At5g03795	-2.24366	-2.25622	-2.25611	-2.25955	-2.25388	4	-3.96509	-3.95557	-3.95541	-3.95983	-3.95898	4	1.69138	1.70605	1.70599	1.70862	1.70301	4
LOC108219318	NC_030384.1	16260721	16266433	product=wall-associated receptor kinase-like 20	0.724649	0.72918	0.729227	0.727392	0.727612	4	-0.834414	-0.818782	-0.819018	-0.816361	-0.822144	4	1.52203	1.55494	1.55517	1.55013	1.54557	4
LOC108219176	NC_030384.1	16270055	16275960	product=DEAD-box ATP-dependent RNA helicase 38	0.631843	0.631038	0.631111	0.638206	0.633049	4	0.647479	0.667086	0.667013	0.666935	0.662128	4	NA	NA	NA	NA	#DIV/0!	0
LOC108216335	NC_030384.1	16288709	16290744	product=purine-uracil permease NCS1	1.39436	1.40324	1.40352	1.38762	1.39719	4	2.48957	2.52614	2.52598	2.51802	2.51493	4	-1.07796	-1.11505	-1.11374	-1.127	-1.10844	4
LOC108217994	NC_030384.1	16305849	16307537	product=probable pectinesterase 15	1.99633	2.00466	2.00497	1.99865	2.00115	4	4.78919	4.8469	4.84631	4.85384	4.83406	4	-2.67999	-2.82786	-2.82575	-2.85514	-2.79719	4
LOC108210279	NC_030381.1	1076905	1090362	product=E4 SUMO-protein ligase PIAL2	-0.573041	-0.578085	-0.578151	-0.578733	-0.577003	4	-1.09834	-1.08248	-1.08257	-1.08172	-1.08628	4	0.501115	0.511154	0.511185	0.510542	0.508499	4
LOC108227999	NC_030381.1	21102967	21114436	product=sterol 3-beta-glucosyltransferase UGT80B1	0.374572	0.374585	0.374512	0.371485	0.373789	4	0.584449	0.604985	0.604981	0.601542	0.598989	4	NA	NA	NA	NA	#DIV/0!	0
LOC108219139	NC_030384.1	16316815	16320344	product=UDP-glycosyltransferase 73C3-like	1.37653	1.38189	1.38227	1.37588	1.37914	4	1.0217	1.04405	1.04387	1.0452	1.03871	4	NA	NA	NA	NA	#DIV/0!	0
LOC108218851	NC_030384.1	16323124	16334840	product=protein fluG	0.707735	0.70712	0.707125	0.707126	0.707276	4	2.08803	2.11012	2.11011	2.10792	2.10405	4	-1.39762	-1.39617	-1.39615	-1.39407	-1.396	4
LOC108219569	NC_030384.1	16387127	16390776	product=ACT domain-containing protein ACR10-like	1.39887	1.40875	1.40911	1.39579	1.40313	4	NA	NA	NA	NA	#DIV/0!	0	1.14838	1.17979	1.18024	1.17255	1.17024	4
LOC108216605	NC_030384.1	16401892	16405893	product=uncharacterized LOC108216605	1.0817	1.10155	1.10281	1.09453	1.09515	4	NA	0.666951	NA	NA	0.666951	1	NA	NA	NA	NA	#DIV/0!	0
LOC108216349	NC_030384.1	16417800	16421819	product=thioredoxin-like 3-3	0.629791	0.632913	0.633073	0.625649	0.630356	4	1.50803	1.53349	1.53344	1.51923	1.52355	4	-0.890357	-0.893585	-0.893758	-0.883363	-0.890266	4
LOC108216304	NC_030384.1	16452605	16454604	product=zinc finger protein 593	1.0402	1.04767	1.04772	1.00927	1.03621	4	1.56636	1.59409	1.59413	1.55664	1.5778	4	-0.543665	-0.539566	-0.539624	-0.539429	-0.540571	4
LOC108219140	NC_030384.1	16468074	16483097	product=ras-related protein RABA4d-like	0.880862	0.897103	0.897952	0.901546	0.894366	4	NA	NA	NA	NA	#DIV/0!	0	1.17067	1.23615	1.23761	1.23112	1.21889	4
LOC108228024	NC_030381.1	21117405	21124105	product=patatin-like phospholipase domain-containing protein 2	1.1418	1.14593	1.14569	1.1465	1.14498	4	1.39232	1.41721	1.41656	1.42521	1.41282	4	NA	NA	NA	NA	#DIV/0!	0
LOC108218525	NC_030384.1	16500231	16502032	product=heavy metal-associated isoprenylated plant protein 3-like	1.20552	1.22484	1.2232	1.26893	1.23062	4	NA	NA	NA	NA	#DIV/0!	0	1.43363	1.52272	1.51699	1.49874	1.49302	4
LOC108218526	NC_030384.1	16503209	16504079	product=acylphosphatase-like	2.49071	2.54635	2.54431	2.51998	2.52534	4	NA	0.662246	0.661815	NA	0.662031	2	1.78212	1.88861	1.88922	1.90716	1.86677	4
LOC108217756	NC_030384.1	16515938	16521637	product=OTU domain-containing protein DDB_G0284757-like	0.608523	0.610623	0.610746	0.609662	0.609888	4	NA	0.423352	0.422951	0.427691	0.424665	3	NA	NA	NA	NA	#DIV/0!	0
LOC108217251	NC_030384.1	16524292	16527573	product=uncharacterized LOC108217251	1.14587	1.16163	1.1616	1.18259	1.16292	4	0.611662	0.633571	0.633712	0.622443	0.625347	4	NA	NA	NA	NA	#DIV/0!	0
LOC108217758	NC_030384.1	16528159	16529558	NA	1.57548	1.59359	1.59399	1.58217	1.58631	4	NA	0.542938	0.542832	0.541253	0.542341	3	1.01002	1.05758	1.0582	1.04658	1.04309	4
LOC108217754	NC_030384.1	16530296	16534174	product=phenylalanine ammonia-lyase 3	4.44141	4.45697	4.45751	4.4527	4.45215	4	4.11585	4.14985	4.15045	4.17722	4.14834	4	NA	NA	NA	NA	#DIV/0!	0
LOC108216810	NC_030384.1	16561875	16566879	product=cytokinin riboside 5'-monophosphate phosphoribohydrolase LOG1-like	2.45772	2.58934	2.59041	2.60455	2.56051	4	3.06999	3.19719	3.19814	3.1375	3.15071	4	NA	NA	NA	NA	#DIV/0!	0
LOC108215728	NC_030384.1	16586590	16590660	product=auxin response factor 18-like	-1.19736	-1.20396	-1.20395	-1.20485	-1.20253	4	-0.754735	-0.738203	-0.738038	-0.735998	-0.741743	4	-0.462046	-0.459338	-0.459462	-0.458216	-0.459766	4
LOC108217769	NC_030384.1	16597702	16598506	product=uncharacterized LOC108217769	1.53985	1.54842	1.54797	1.52429	1.54013	4	1.95233	1.98091	1.98153	1.96936	1.97103	4	-0.426454	-0.426396	-0.426176	-0.441792	-0.430204	4
[truncated: 34,295 more rows]

## Sheet: 2.CH5544_6wks
GeneID	Chromosome	Start Position (bp)	End Position (bp)	Gene Product	DESeq2_logFC_1_Out_Mid	EdgeR_logFC_1_Out_Mid	EdgeR_QL_logFC_1_Out_Mid	Limma_logFC_1_Out_Mid	Average logFC (Outer vs. Middle)	Number of Program Support (Outer vs. Middle)	DESeq2_logFC_2_Cen_Mid	EdgeR_logFC_2_Cen_Mid	EdgeR_QL_logFC_2_Cen_Mid	Limma_logFC_2_Cen_Mid	Average logFC (Inner vs. Middle)	Number of Program Support (Inner vs. Middle)	DESeq2_logFC_3_Out_Cen	EdgeR_logFC_3_Out_Cen	EdgeR_QL_logFC_3_Out_Cen	Limma_logFC_3_Out_Cen	Average logFC (Outer vs. Inner)	Number of Program Support (Outer vs. Inner)
[truncated: 36,244 more rows]

[truncated: 4 more sheets: 3.CH5544_10wks, 4.CH5544_12wks, 5.Nightbird, 6.Superblack]
