# Supplementary material for: Identification of transcription factor genes involved in anthocyanin biosynthesis in carrot (Daucus carota L.) using RNA-Seq
Source: BMC Genomics. 2018 Nov 8;19:811. doi: 10.1186/s12864-018-5135-6 (PMC6225646; doi:10.1186/s12864-018-5135-6)
Supplement: Supplementary file 7 — The results from differential expression analyses for NAC and bZIP genes using DESeq2, EdgeR (glm model), EdgeR (QL model) and Limma. Results are organized as GeneID, chromosome, start position of the gene, end position of the gene, the gene product, and the number of programs that identified the gene as differentially expressed for the pairwise comparisons in the following order: callus, taproots of 6 weeks old CH5544, 10 weeks old CH5544, 12 weeks old CH5544, Nightbird and Superblack. (XLSX 21 kb) [file 12864_2018_5135_MOESM7_ESM.xlsx]

## Sheet: Additional_File_7.1
Additional File 7.1
The results from differential expression analyses for NAC and bZIP genes using DESeq2, EdgeR (glm model), EdgeR (QL model) and Limma. Results are organized as GeneID, chromosome, start position of the gene, end position of the gene, the gene product, and the number of programs that identified the gene as differentially expressed for the pairwise comparisons in the following order: callus, taproot…
GeneID	Chromosome	Start Position (bp)	End Position (bp)	Gene Product	Callus		CH5544: 6 weeks old		CH5544: 10 weeks old		CH5544: 12 weeks old		Nightbird		Superblack
					Number of Program Support (Purple vs. White callus)	Number of Program Support (Purple vs. Orange callus)	Number of Program Support (Purple Outer vs. White Middle)	Number of Program Support (Greenish Inner vs. White Middle)	Number of Program Support (Purple Outer vs. White Middle)	Number of Program Support (Purple Inner vs. White Middle)	Number of Program Support (Purple Outer vs. White Middle)	Number of Program Support (Purple Inner vs. White Middle)	Number of Program Support (Purple Outer vs. White Middle)	Number of Program Support (Purple Outer vs. White Inner)	Number of Program Support (Purple Outer vs. Purple Inner)
LOC108200699	NC_030389.1	31783025	31784510	product=NAC transcription factor 29-like	4	4	1	1	1	0	4	0	2	0	0
LOC108217835	NC_030384.1	33018598	33020468	product=NAC transcription factor 25	1	1	3	4	2	4	3	4	0	0	2
LOC108214148	NC_030383.1	9534061	9537322	product=NAC domain-containing protein 21/22	4	4	1	1	1	0	0	0	0	0	1
LOC108214866	NC_030383.1	25596964	25600733	product=NAC domain-containing protein 91-like	4	4	4	4	4	4	0	4	0	0	0
LOC108211881	NC_030383.1	34064233	34070443	product=NAC domain-containing protein 8-like	4	4	1	0	1	0	1	0	0	0	0
LOC108213013	NC_030383.1	43022439	43026833	product=NAC domain-containing protein 91	4	4	4	4	2	0	0	0	0	0	0
LOC108211806	NC_030383.1	44752878	44754767	product=NAC domain-containing protein 90	4	4	4	4	0	3	4	3	0	0	0
LOC108216626	NC_030384.1	28172122	28174268	product=NAC domain-containing protein 92-like	4	1	1	1	1	1	1	1	0	0	0
LOC108215781	NC_030384.1	32260433	32262189	product=NAC domain-containing protein 2-like	4	4	0	4	0	4	0	4	0	0	0
LOC108218469	NC_030384.1	35598716	35603104	product=NAC domain-containing protein 41-like	4	4	0	4	4	0	0	0	0	0	0
LOC108220689	NC_030385.1	4793455	4795319	product=NAC domain-containing protein 100	4	4	3	4	3	1	0	1	0	0	2
LOC108220943	NC_030385.1	12090659	12092653	product=NAC domain-containing protein 72	4	4	0	0	4	1	4	1	0	0	3
LOC108224587	NC_030386.1	11778818	11780728	product=NAC domain-containing protein 72-like	4	4	4	4	0	3	0	3	0	0	0
LOC108226591	NC_030386.1	14065928	14067826	product=NAC domain-containing protein 2-like	4	4	1	1	0	0	1	0	0	0	0
LOC108225494	NC_030386.1	35934682	35937353	product=NAC domain-containing protein 92-like	4	4	4	4	0	1	2	1	0	0	0
LOC108193277	NC_030387.1	17552459	17554049	product=NAC domain-containing protein 83-like	4	4	4	4	4	0	0	0	0	0	0
LOC108193348	NC_030387.1	21510659	21513153	product=NAC domain-containing protein 14-like	4	4	4	4	0	4	4	4	0	0	0
LOC108194137	NC_030387.1	32846012	32847782	product=NAC domain-containing protein 100-like	4	4	4	4	2	0	0	0	0	2	3
LOC108198828	NC_030388.1	15986706	15989208	product=NAC domain-containing protein 73	4	4	4	4	0	0	0	0	0	2	3
LOC108217896	NC_030384.1	21485630	21486857	product=NAC domain-containing protein 41-like	3	2	4	2	0	2	4	2	0	0	0
LOC108192883	NC_030386.1	31825161	31832238	product=NAC domain-containing protein 91	2	4	4	4	0	0	0	0	0	0	0
LOC108225257	NC_030386.1	19600487	19602025	product=NAC domain-containing protein 41	2	4	4	4	0	4	3	4	0	0	0
LOC108197734	NC_030388.1	19057517	19060590	product=NAC domain-containing protein 7-like	1	1	4	4	0	0	0	0	0	1	2
LOC108206913	NC_030382.1	40920623	40923167	product=NAC domain-containing protein 86-like	2	4	0	1	0	4	0	4	0	2	2
LOC108192463	NW_016093535.1	161286	164639	product=NAC domain-containing protein 30-like	1	1	4	4	0	2	4	2	0	0	0
LOC108214881	NC_030383.1	11708791	11711365	product=bZIP transcription factor 60-like	4	4	4	1	1	4	0	4	0	0	0
LOC108217633	NC_030384.1	25314840	25317135	product=bZIP transcription factor 27	4	4	4	4	4	0	4	0	0	0	0
LOC108206338	NC_030381.1	41017109	41017868	product=bZIP transcription factor 53	4	4	4	4	3	4	0	4	0	0	0
LOC108206058	NC_030382.1	17981047	17982301	product=bZIP transcription factor 53-like	4	4	4	4	1	0	0	0	0	0	0
LOC108225041	NC_030386.1	12045700	12046476	product=bZIP transcription factor 53-like	1	1	4	4	4	4	0	4	0	0	0
LOC108222023	NC_030385.1	15518456	15520599	product=NAC domain-containing protein 37	1	1	0	3	0	0	0	0	0	0	0
LOC108226531	NC_030386.1	24532442	24534253	product=NAC domain-containing protein 73-like	1	1	4	4	0	0	0	0	0	0	0
LOC108200313	NC_030389.1	25785327	25786391	product=bZIP transcription factor 53-like	4	4	3	4	0	0	0	0	0	0	0
LOC108227445	NC_030386.1	29995826	30000521	product=bZIP transcription factor 17-like	2	4	4	3	0	0	0	0	0	0	0
LOC108218833	NC_030384.1	29414452	29418541	product=bZIP transcription factor 17-like	1	4	4	4	0	0	0	0	0	0	3
LOC108222752	NC_030385.1	36001467	36006704	product=NAC domain-containing protein 78	4	4	3	4	0	0	0	0	0	0	0
LOC108207511	NC_030382.1	22857681	22861182	product=NAC domain-containing protein 40	4	4	0	0	1	0	0	0	0	0	0
LOC108211915	NC_030383.1	9848505	9851284	product=NAC domain-containing protein 100-like	2	4	0	0	0	0	0	0	0	0	0
LOC108218196	NC_030384.1	8967176	8970772	product=NAC domain-containing protein 40-like	4	4	0	0	0	0	0	0	0	0	0
LOC108218926	NC_030384.1	9224608	9225992	product=NAC transcription factor 29-like	0	0	4	4	0	0	0	0	0	0	0
LOC108217182	NC_030384.1	14246439	14247369	product=NAC transcription factor NAM-B2-like	0	0	0	0	0	0	0	0	0	0	0
LOC108198552	NC_030388.1	29447787	29449950	product=NAC transcription factor ONAC010-like	0	0	0	0	0	0	0	0	0	0	0
LOC108207487	NC_030382.1	21327768	21329063	product=NAC transcription factor 56-like	0	0	0	0	0	0	0	0	0	0	0
LOC108227292	NC_030381.1	24851226	24853605	product=NAC transcription factor ONAC010-like	0	0	0	0	0	0	0	0	0	0	0
LOC108208326	NC_030382.1	26660685	26662376	product=NAC domain-containing protein 43-like	0	0	1	1	1	1	0	1	0	1	0
LOC108198410	NC_030388.1	23033025	23034440	product=NAC domain-containing protein 82-like	0	0	0	0	0	0	0	0	0	0	0
LOC108226582	NC_030386.1	23261280	23262518	product=NAC domain-containing protein 83-like	0	0	4	0	4	4	3	4	1	0	0
LOC108223432	NC_030381.1	41106634	41107371	product=NAC domain-containing protein 83-like	0	0	0	0	0	0	0	0	0	0	0
LOC108217759	NC_030384.1	20375657	20379097	product=NAC domain-containing protein 7	0	0	4	4	0	0	0	0	0	0	1
LOC108195553	NC_030381.1	21737143	21739174	product=NAC domain-containing protein 72	0	0	0	0	0	0	0	0	0	0	0
LOC108216536	NC_030384.1	24465864	24470706	product=NAC domain-containing protein 86-like	0	0	4	4	1	0	0	0	0	0	2
LOC108212132	NC_030383.1	6193988	6195079	product=NAC domain-containing protein 78-like	0	0	0	0	0	0	0	0	0	0	0
LOC108211774	NC_030383.1	11660248	11661616	product=NAC domain-containing protein 100-like	0	0	0	0	0	0	0	0	0	0	0
LOC108214988	NC_030383.1	16481533	16486828	product=NAC domain-containing protein 45	0	0	4	4	3	0	0	0	0	0	0
LOC108222719	NC_030381.1	35161178	35162374	product=NAC domain-containing protein 71-like	0	0	0	0	0	0	0	0	0	0	0
LOC108226229	NC_030386.1	26341682	26342893	product=NAC domain-containing protein 55-like	0	0	0	0	0	0	0	0	0	0	0
LOC108207531	NC_030382.1	23499751	23501154	product=NAC domain-containing protein 78-like	0	0	0	0	0	0	4	0	0	0	0
LOC108223004	NC_030381.1	37717867	37718817	product=NAC domain-containing protein 89-like	0	0	0	0	0	0	0	0	0	0	0
LOC108223013	NC_030381.1	37722592	37723542	product=NAC domain-containing protein 89-like	0	0	0	0	0	0	0	0	0	0	0
LOC108226521	NC_030386.1	19337627	19338723	product=NAC domain-containing protein 104	0	0	4	4	0	2	0	2	1	2	0
LOC108222713	NC_030381.1	35153439	35154344	product=NAC domain-containing protein 12-like	0	0	0	0	0	0	0	0	0	0	0
LOC108215948	NC_030381.1	658183	659142	product=NAC domain-containing protein 53-like	0	0	0	0	0	0	0	0	0	0	0
LOC108213508	NC_030381.1	20905017	20906595	product=NAC domain-containing protein 104-like	0	0	0	0	0	0	0	0	0	0	3
LOC108226357	NC_030386.1	35162045	35162860	product=NAC domain-containing protein 19-like	0	0	0	0	0	0	0	0	0	0	0
LOC108226043	NC_030386.1	16698843	16699832	product=NAC domain-containing protein 68-like	0	0	0	0	0	0	0	0	0	0	0
LOC108193269	NC_030387.1	4141054	4146359	product=NAC domain-containing protein 8	0	0	0	4	0	0	0	0	0	0	0
LOC108222253	NC_030385.1	8355443	8358278	product=NAC domain-containing protein 45-like	0	0	1	1	0	0	0	0	0	0	0
LOC108222169	NC_030385.1	26548923	26552917	product=NAC domain-containing protein 7-like	0	0	1	1	0	0	0	0	0	0	0
LOC108206863	NC_030382.1	1711080	1713075	product=NAC domain-containing protein 7-like	0	0	3	4	0	0	0	0	0	0	0
LOC108213449	NC_030383.1	32109350	32110852	product=NAC domain-containing protein 92	0	0	1	1	0	0	0	0	0	0	0
LOC108195812	NC_030381.1	1514280	1516918	product=NAC domain-containing protein 59-like	0	0	1	1	1	0	4	0	0	0	0
LOC108198409	NC_030388.1	23027892	23029304	product=NAC domain-containing protein 7-like	0	0	0	0	0	0	0	0	0	0	0
LOC108198412	NC_030388.1	23054111	23055526	product=NAC domain-containing protein 82-like	0	0	0	0	0	0	0	0	0	0	0
LOC108204501	NC_030381.1	13519968	13526047	product=NAC domain-containing protein 82	0	0	0	0	0	0	0	0	0	0	0
LOC108207287	NC_030382.1	12273063	12273855	product=NAC domain-containing protein 68-like	0	0	0	0	0	0	0	0	0	0	0
LOC108195279	NC_030381.1	38648126	38651525	product=NAC domain-containing protein 86-like	0	0	4	4	1	0	0	0	0	0	0
LOC108200503	NC_030381.1	19422737	19423950	product=bZIP transcription factor 27-like	0	0	0	0	0	0	0	0	0	0	0
LOC108212990	NC_030383.1	50128280	50128735	product=bZIP transcription factor 53-like	0	0	0	0	0	0	0	0	0	0	0
LOC108212669	NC_030383.1	38083647	38084332	product=bZIP transcription factor 27-like	0	0	0	0	0	0	0	0	0	0	0
LOC108205499	NC_030381.1	33783773	33784516	product=bZIP transcription factor 53-like	0	0	0	0	0	0	0	0	0	0	0
LOC108194454	NC_030387.1	4332321	4334072	product=NAC transcription factor 29-like	0	1	0	0	0	0	0	0	0	0	0
LOC108226680	NC_030386.1	11767479	11769304	product=NAC transcription factor 25-like	0	4	0	0	0	0	0	0	0	0	1
LOC108210428	NC_030383.1	34055739	34059488	product=NAC domain-containing protein 8-like	0	4	0	0	0	0	0	0	0	0	0
LOC108213706	NC_030383.1	50080596	50082011	product=NAC domain-containing protein 105-like	0	3	0	0	0	0	0	0	0	0	0
LOC108217731	NC_030384.1	20874815	20875701	product=NAC domain-containing protein 62-like	0	4	0	0	0	0	0	0	0	0	0
LOC108227596	NC_030381.1	24752212	24756443	product=NAC domain-containing protein 60	0	4	4	4	3	0	0	0	0	0	3
LOC108214894	NC_030383.1	9234525	9237851	product=NAC domain-containing protein 17-like	0	4	4	3	0	0	0	0	0	0	0
LOC108209862	NC_030382.1	25036136	25040503	product=NAC domain-containing protein 78	0	3	0	4	0	0	0	0	0	0	2
LOC108209765	NC_030382.1	25043708	25048289	product=NAC domain-containing protein 78	0	4	4	4	3	0	0	0	0	0	3
LOC108220941	NC_030385.1	8439354	8441741	product=NAC domain-containing protein 92-like	0	4	1	1	4	0	4	0	0	0	0
LOC108208646	NC_030382.1	41818883	41820909	product=NAC domain-containing protein 83-like	0	4	0	0	0	0	0	0	0	0	0
LOC108222751	NC_030385.1	36007682	36012999	product=NAC domain-containing protein 53-like	0	4	4	4	0	0	0	0	0	0	0
LOC108226741	NC_030386.1	22623866	22624974	product=bZIP transcription factor 53-like	0	1	1	1	1	0	0	0	0	0	1
LOC108226461	NC_030386.1	3497454	3498478	product=bZIP transcription factor 27-like	0	4	0	4	0	4	3	4	2	0	0
LOC108223963	NC_030385.1	21731990	21735149	product=bZIP transcription factor 60-like	0	4	4	4	0	3	0	3	0	0	0
LOC108219965	NC_030385.1	20340764	20341416	product=bZIP transcription factor 53-like	0	4	4	4	0	2	3	2	0	0	0
LOC108213391	NC_030383.1	13226748	13228506	product=NAC transcription factor 56-like	4	0	0	0	0	0	0	0	0	4	3
LOC108210656	NC_030383.1	13202747	13204472	product=NAC domain-containing protein 72-like	4	0	4	4	0	0	4	0	0	0	1
LOC108220322	NC_030385.1	5835706	5836989	product=NAC domain-containing protein 2-like	4	0	4	4	2	4	0	4	0	0	0
LOC108225283	NC_030386.1	20316529	20321558	product=NAC domain-containing protein 8-like	4	0	0	4	0	0	4	0	0	0	0
LOC108226895	NC_030386.1	34723440	34726027	product=NAC domain-containing protein 82-like	4	0	0	0	0	0	0	0	0	0	0
LOC108195256	NC_030387.1	26688421	26690060	product=NAC domain-containing protein 92-like	4	0	1	1	1	0	0	0	0	0	0
LOC108203021	NC_030389.1	31034779	31038150	product=NAC domain-containing protein 78-like	4	0	4	3	0	0	0	0	0	0	0
LOC108228081	NC_030386.1	35133111	35137028	product=NAC domain-containing protein 17-like	3	0	4	4	0	4	0	4	0	0	0
LOC108211740	NC_030383.1	13099016	13099748	product=bZIP transcription factor 53-like	4	0	0	4	0	0	4	0	0	0	0
LOC108205500	NC_030381.1	33783708	33785334	product=bZIP transcription factor 53-like	4	0	0	0	2	0	0	0	0	0	0
LOC108209394	NC_030382.1	40445037	40451341	product=bZIP transcription factor 16-like	3	0	0	0	0	0	0	0	0	0	1
LOC108205061	NC_030381.1	46303753	46310337	product=bZIP transcription factor 16-like	2	0	4	4	0	0	0	0	0	0	0

## Sheet: Additional_File_7.2
Additional File 7.2
Average logFC change from differentially expressed NAC and bZIP genes that are consistently up- or down-regulated in a purple color-specific manner. Results are organized as GeneID, chromosome, start position of the gene, end position of the gene, the gene product, and the average logFC for the pairwise comparisons in the following order: callus, taproots of 6 weeks old CH5544, 10 weeks old CH554…
GeneID	Chromosome	Start Position (bp)	End Position (bp)	Gene Product	Callus		CH5544: 6 weeks old		CH5544: 10 weeks old		CH5544: 12 weeks old		Nightbird		Superblack
					Average logFC (Purple vs. White callus)	Average logFC (Purple vs. Orange callus)	Average logFC (Purple Outer vs. White Middle)	Average logFC (Greenish Inner vs. White Middle)	Average logFC (Purple Outer vs. White Middle)	Average logFC (Purple Inner vs. White Middle)	Average logFC (Purple Outer vs. White Middle)	Average logFC (Purple Inner vs. White Middle)	Average logFC (Purple Outer vs. White Middle)	Average logFC (Purple Outer vs. White Inner)	Average logFC (Purple Outer vs. Purple Inner)
LOC108200699	NC_030389.1	31783025	31784510	product=NAC transcription factor 29-like	2.18871	2.7795	5.0455	4.05349	3.73162	NA	6.99679	4.69622	1.23915	NA	NA
LOC108216626	NC_030384.1	28172122	28174268	product=NAC domain-containing protein 92-like	1.17724	0.385768	3.76325	2.01933	2.55238	1.68222	2.22804	NA	NA	NA	NA
LOC108226591	NC_030386.1	14065928	14067826	product=NAC domain-containing protein 2-like	7.24581	4.73365	3.05136	3.14571	NA	NA	2.45197	NA	NA	NA	NA
LOC108192883	NC_030386.1	31825161	31832238	product=NAC domain-containing protein 91	-0.291837	-0.533349	-1.16543	-1.87369	NA	NA	NA	NA	NA	NA	NA
LOC108224587	NC_030386.1	11778818	11780728	product=NAC domain-containing protein 72-like	-1.57861	-4.21206	-1.62276	-0.797862	NA	-2.53027	NA	-4.09297	NA	NA	NA
